# Supplementary material for: Comparative Analysis of Meat Quality in Minxinan Black Rabbit and Hyla Rabbit Using Integrated Transcriptomics and Proteomics
Source: Animals (Basel). 2025 Dec 16;15(24):3616. doi: 10.3390/ani15243616 (PMC12730085; doi:10.3390/ani15243616)
Supplement: Supplementary file 1 [file animals-15-03616-s001.zip]

Archive with 6 entries (6 files):
- Supplementary Table S1 Comparison and nutrient levels of diets; S7 Comparison of muscle physical properties in MBR and CIR; S8 Comparison of Nucleotide Contents in MBR and CIR meat .docx
- Supplementary Table S2 Data of differentially expressed genes  (DEGs) and proteins (DEPs) in MBR vs CIR.xlsx
- Supplementary Table S3 Data of KEGG enrichment analysis.xlsx
- Supplementary Table S4 Data of GO enrichment analysis.xlsx
- Supplementary Table S5 Data of protein–protein interaction network.xlsx
- Supplementary Table S6 Data of meat quality-related indicators.xlsx
