# Supplementary material for: Comparative Analysis of Meat Quality in Minxinan Black Rabbit and Hyla Rabbit Using Integrated Transcriptomics and Proteomics
Source: Animals (Basel). 2025 Dec 16;15(24):3616. doi: 10.3390/ani15243616 (PMC12730085; doi:10.3390/ani15243616)
Supplement: Supplementary file 1 [file animals-15-03616-s001.zip › Supplementary Table S2 Data of differentially expressed genes (DEGs) and proteins (DEPs) in MBR vs CIR.xlsx]

## Sheet: Figure 1_D_MBR vs CIR_DEGs_1175
Table S2: Data of differentially expressed genes (DEGs) and proteins (DEPs) in MBR vs CIR
gene_id	MBR1	MBR2	MBR3	CIR1	CIR2	CIR3	MBR	CIR	log2FoldChange	pvalue	padj	gene_name	gene_chr	gene_start	gene_end	gene_strand	gene_length	gene_biotype	gene_description	tf_family
ENSOCUG00000026383	123.153	106.839	127.796	3171.39	2355.74	2282.81	119.263	2603.31	-4.4486	1.60696e-84	2.29137e-80	-	scaffold_77	3783418	3794047	+	960	protein_coding	-	Aldo_ket_red
ENSOCUG00000012485	214.525	258.356	161.003	3027.86	3092.41	2757.06	211.294	2959.11	-3.8074	5.51005e-64	3.92839e-60	-	scaffold_16	44000566	44003725	-	889	protein_coding	-	-
ENSOCUG00000000245	9406.31	8020.68	6504.52	1669.73	1725.6	1667.88	7977.17	1687.74	2.2408	2.35583e-28	1.00881e-24	-	scaffold_79	311245	321907	-	1977	protein_coding	-	ABC_tran
ENSOCUG00000026936	6.95219	2.91379	6.03761	781.265	191.957	283.486	5.30119	418.903	-6.30824	2.82995e-28	1.00881e-24	-	scaffold_301	436853	443960	+	1216	protein_coding	-	EGF
novel.1178	305.896	297.206	301.881	39.0633	22.1102	33.0378	301.661	31.4038	3.25978	8.15454e-28	2.32551e-24	-	scaffold_48	12214292	12244005	+	3208	-	-	-
ENSOCUG00000026713	341.65	247.672	648.037	9.99293	8.04008	25.5777	412.453	14.5369	4.84031	1.09033e-26	2.59116e-23	-	scaffold_513	100303	100455	-	153	rRNA	-	-
ENSOCUG00000005540	96.3374	48.5631	47.2946	837.589	449.239	525.408	64.0651	604.079	-3.23775	3.09995e-21	5.62282e-18	-	scaffold_25	7148287	7169267	-	1937	protein_coding	-	Peptidase_C2
ENSOCUG00000002814	23.8361	9.71262	13.0815	210.76	164.822	339.97	15.5434	238.517	-3.94018	3.15468e-21	5.62282e-18	-	scaffold_23	19044662	19078047	-	4878	protein_coding	-	DNA_gyraseB
ENSOCUG00000001685	819.365	1041.19	1403.75	212.577	217.082	228.068	1088.1	219.242	2.31142	1.43435e-20	2.27248e-17	-	scaffold_11	22201708	22260271	+	4036	protein_coding	-	-
ENSOCUG00000024443	273.122	1133.46	1077.71	66.3167	50.2505	38.3665	828.099	51.6446	4.00033	1.6887e-20	2.32079e-17	-	scaffold_0	34379588	34384182	-	663	protein_coding	-	GST_N
ENSOCUG00000009270	3106.63	2900.19	2855.79	958.413	853.253	726.832	2954.2	846.166	1.80332	1.87975e-20	2.32079e-17	-	scaffold_13	24037382	24063297	-	2751	protein_coding	-	-
novel.613	17.877	33.0229	22.1379	282.527	246.227	173.715	24.346	234.157	-3.26509	1.95312e-20	2.32079e-17	-	scaffold_201	354134	361744	+	1719	-	-	-
ENSOCUG00000011482	107.262	118.494	129.809	884.828	612.051	1883.16	118.522	1126.68	-3.24861	1.13031e-19	1.23977e-16	-	scaffold_92	554696	588802	-	2511	protein_coding	-	-
ENSOCUG00000016964	1449.03	2719.53	2434.16	13012.6	9784.77	10648.8	2200.91	11148.7	-2.34071	1.34495e-19	1.36983e-16	-	scaffold_29	3553497	3557019	-	587	protein_coding	-	-
ENSOCUG00000021400	113.221	156.373	157.984	3.63379	6.03006	13.8546	142.526	7.83947	4.21254	3.08835e-19	2.93578e-16	-	scaffold_25	19317287	19317850	+	564	retrotransposed	-	-
novel.595	759.775	517.683	595.711	39.0633	114.571	69.2729	624.389	74.3024	3.07395	3.52913e-19	3.14512e-16	-	scaffold_20	19791257	19825655	+	6365	-	-	-
ENSOCUG00000017362	913.716	2187.28	1117.96	206.218	217.082	168.386	1406.32	197.229	2.83362	3.99294e-19	3.25528e-16	-	scaffold_122	802379	871362	+	1612	protein_coding	-	CUB
ENSOCUG00000027205	314.835	455.522	421.627	83.5772	78.3907	75.6673	397.328	79.2117	2.3257	4.10934e-19	3.25528e-16	-	scaffold_2	19273348	19276271	-	888	protein_coding	-	Homeobox
ENSOCUG00000011538	3926	5242.87	5950.07	1391.74	1230.13	1434.48	5039.65	1352.12	1.89811	1.88474e-18	1.41445e-15	-	scaffold_12	310	11445	+	2403	protein_coding	-	I-set
ENSOCUG00000004177	219.49	232.132	170.059	34.521	29.1453	31.9721	207.227	31.8795	2.69925	3.54246e-18	2.5256e-15	-	scaffold_0	101372029	101556314	+	3095	protein_coding	-	-
ENSOCUG00000015227	2.97951	7.77009	3.01881	143.535	122.611	85.2589	4.58947	117.135	-4.6686	5.41791e-18	3.67876e-15	-	scaffold_135	409025	619750	+	2676	protein_coding	-	TSP_1
ENSOCUG00000022649	16.8839	5.82757	14.0878	124.457	152.761	142.809	12.2664	140.009	-3.51558	1.88264e-17	1.22021e-14	-	scaffold_31	17900104	17906965	-	234	protein_coding	-	-
novel.1177	190.689	158.316	196.222	20.8943	16.0802	33.0378	181.742	23.3374	2.96773	3.23765e-17	2.0072e-14	-	scaffold_48	12212203	12214228	+	2026	-	-	-
ENSOCUG00000024078	184.73	85.471	88.5517	3.63379	4.02004	3.19721	119.584	3.61701	5.04459	3.98658e-17	2.35907e-14	-	scaffold_48	3383	28008	+	3479	protein_coding	-	-
ENSOCUG00000002624	14.8975	19.4252	17.1066	349.752	155.776	135.349	17.1431	213.626	-3.64061	4.1361e-17	2.35907e-14	-	scaffold_25	2078512	2141818	+	3780	protein_coding	-	Pkinase
ENSOCUG00000012388	1.98634	7.77009	19.1191	239.83	122.611	186.504	9.62518	182.982	-4.25294	5.63272e-17	3.08911e-14	-	scaffold_91	736910	741441	-	2301	protein_coding	-	-
ENSOCUG00000003689	360.52	530.309	707.407	2488.24	2249.21	2295.6	532.745	2344.35	-2.13778	6.47444e-17	3.41922e-14	-	scaffold_37	5310923	5385470	-	3979	protein_coding	-	-
ENSOCUG00000006752	18.8702	14.5689	17.1066	258.908	105.526	189.701	16.8486	184.712	-3.45617	8.7304e-17	4.44595e-14	-	scaffold_22	35621354	35633203	+	1008	protein_coding	-	Abhydrolase_1
ENSOCUG00000024875	962.381	803.233	1802.23	198.95	93.4659	196.096	1189.28	162.837	2.86823	3.5377e-16	1.73945e-13	-	scaffold_513	92675	92766	-	92	miRNA	-	-
ENSOCUG00000021185	8.93852	13.5977	11.069	148.985	117.586	95.9163	11.2017	120.829	-3.43152	3.85989e-16	1.83461e-13	-	scaffold_66	5404686	5410735	+	630	protein_coding	-	fn3
ENSOCUG00000013232	4162.37	4770.84	6352.58	17212.4	15922.4	16855.7	5095.26	16663.5	-1.70948	8.18335e-16	3.76408e-13	-	scaffold_9	62947272	63176573	-	5296	protein_coding	-	Collagen
novel.246	960.395	1011.08	1030.42	2603.61	3002.97	3630.96	1000.63	3079.18	-1.6215	1.03372e-15	4.60621e-13	-	scaffold_123	1879414	2016586	+	2569	-	-	-
novel.137	253.258	178.712	168.047	29.0703	27.1353	39.4323	200.006	31.8793	2.65305	1.3661e-15	5.64321e-13	-	scaffold_108	1345927	1400945	+	3999	-	PF07654:Immunoglobulin C1-set domain	C1-set
ENSOCUG00000022110	3.97268	4.85631	5.03134	68.1336	92.4609	144.94	4.62011	101.845	-4.46008	1.38416e-15	5.64321e-13	-	scaffold_31	567351	567653	-	303	protein_coding	-	-
novel.160	541.277	514.769	436.721	98.1124	121.606	151.335	497.589	123.684	2.01103	1.38518e-15	5.64321e-13	-	scaffold_11	48625969	48629438	+	3434	-	-	-
ENSOCUG00000010594	217.504	188.425	221.379	952.962	677.376	1453.66	209.103	1028	-2.29741	1.51191e-15	5.98842e-13	-	scaffold_0	28407697	28477910	+	2496	protein_coding	-	Calsequestrin
ENSOCUG00000014676	1241.46	1760.9	1696.57	4890.18	4580.83	5284.99	1566.31	4918.67	-1.65087	2.18005e-15	8.40142e-13	-	scaffold_22	5238429	5311303	+	5408	protein_coding	-	Laminin_EGF
ENSOCUG00000001479	81.4399	83.5285	74.4639	429.696	269.343	376.205	79.8108	358.414	-2.16722	2.71547e-15	1.01894e-12	-	scaffold_127	1346322	1354251	+	2563	protein_coding	-	MAGE
ENSOCUG00000012286	838.235	922.699	980.106	219.844	299.493	164.123	913.68	227.82	2.0032	4.27675e-15	1.56365e-12	-	scaffold_28	11030137	11046668	-	1838	protein_coding	-	SOCS_box
ENSOCUG00000000242	920.668	666.286	1016.33	255.274	145.726	141.743	867.762	180.914	2.25967	5.71465e-15	2.03713e-12	-	scaffold_79	275723	289167	-	1633	protein_coding	-	SOCS_box
ENSOCUG00000011511	7.94536	17.4827	25.1567	130.817	149.746	271.763	16.8616	184.109	-3.44839	6.00123e-15	2.08711e-12	-	scaffold_154	503453	565870	+	8280	protein_coding	-	EGF_CA
ENSOCUG00000000706	387.336	409.872	414.583	1245.48	1344.7	1024.17	403.93	1204.79	-1.57677	1.2719e-14	4.31809e-12	-	scaffold_16	31345654	31553971	+	4299	protein_coding	-	FH2
ENSOCUG00000011736	1622.84	858.595	753.695	6886.04	6160.71	3933.63	1078.38	5660.13	-2.39202	1.87989e-14	6.2338e-12	-	scaffold_5	14319856	14330400	+	816	protein_coding	-	-
ENSOCUG00000011350	26.8156	22.339	22.1379	252.549	111.556	181.175	23.7642	181.76	-2.93636	3.01752e-14	9.77883e-12	-	scaffold_3	1624045	1934812	-	2421	protein_coding	-	TSP_1
ENSOCUG00000015589	46.679	45.6493	52.326	214.394	189.947	281.354	48.2181	228.565	-2.24452	3.6318e-14	1.1508e-11	-	scaffold_40	2116860	2135773	+	867	protein_coding	-	Cyclin_C
ENSOCUG00000000109	154.934	106.839	100.627	518.724	444.214	431.623	120.8	464.854	-1.94454	3.92406e-14	1.21637e-11	-	scaffold_28	18502467	18673556	-	5867	protein_coding	-	TSP_1
ENSOCUG00000015082	488.639	644.918	442.758	6904.2	4357.72	1484.57	525.438	4248.83	-3.01552	4.20995e-14	1.27723e-11	-	scaffold_72	697272	763625	+	3183	protein_coding	-	E1-E2_ATPase
ENSOCUG00000015056	1.98634	0.971262	2.01254	105.38	99.4959	61.8127	1.65671	88.8962	-5.75219	4.59194e-14	1.36409e-11	-	scaffold_31	14996504	14998279	+	897	protein_coding	-	-
novel.1038	2.97951	1.94252	2.01254	134.45	79.3957	54.3526	2.31152	89.3995	-5.27664	7.25783e-14	2.06994e-11	-	scaffold_37	18815627	18852009	-	2678	-	-	-
ENSOCUG00000016942	29.7951	37.8792	22.1379	184.415	251.252	139.611	29.9374	191.76	-2.67829	7.25835e-14	2.06994e-11	-	scaffold_11	51176207	51300820	-	1554	protein_coding	-	Aldedh
ENSOCUG00000011141	112.228	156.373	179.116	740.385	460.294	671.414	149.239	624.031	-2.06428	7.95499e-14	2.22412e-11	-	scaffold_194	350624	372802	+	3279	protein_coding	-	Pkinase_Tyr
ENSOCUG00000005885	84.4194	86.4423	68.4263	510.548	273.363	345.299	79.7627	376.403	-2.23901	8.80805e-14	2.41527e-11	-	scaffold_6	50086224	50109045	+	7815	protein_coding	-	I-set
ENSOCUG00000006186	16.8839	15.5402	36.2257	216.211	121.606	221.673	22.8832	186.497	-3.02911	1.09426e-13	2.94398e-11	-	scaffold_67	3046977	3052801	-	2196	protein_coding	-	F5_F8_type_C
ENSOCUG00000026373	42.7063	92.2699	331.062	5.45069	3.01503	1.06574	155.346	3.17715	5.58228	1.17573e-13	3.10457e-11	-	scaffold_2450	542	1884	-	1056	protein_coding	-	C1-set
ENSOCUG00000001710	19.8634	13.5977	13.0815	129	88.4408	190.767	15.5142	136.069	-3.1318	1.86422e-13	4.83308e-11	-	scaffold_32	24261308	24281458	-	2601	protein_coding	-	MCM
ENSOCUG00000014706	797.515	742.044	666.15	249.823	255.272	181.175	735.236	228.757	1.68327	2.08127e-13	5.29944e-11	-	scaffold_90	3415112	3458196	+	1888	protein_coding	-	-
ENSOCUG00000005374	94.3511	88.3848	77.4827	406.076	264.317	508.356	86.7395	392.917	-2.17901	2.18293e-13	5.46077e-11	-	scaffold_15	26576470	26632861	+	2651	protein_coding	-	Sushi
ENSOCUG00000016236	1941.65	2146.49	2941.32	7798.12	6290.35	7274.72	2343.15	7121.06	-1.60369	4.30552e-13	1.05849e-10	-	scaffold_17	35859492	35929060	+	5283	protein_coding	-	Collagen
ENSOCUG00000006497	395.281	380.735	612.818	1567.98	1505.5	1489.9	462.945	1521.13	-1.71647	4.48628e-13	1.08423e-10	-	scaffold_483	135372	175484	-	4236	protein_coding	-	An_peroxidase
ENSOCUG00000016007	556.175	599.269	765.771	2330.17	1773.84	1778.71	640.405	1960.91	-1.61471	4.81359e-13	1.14395e-10	-	scaffold_12	38014799	38088114	-	3675	protein_coding	-	EGF_CA
ENSOCUG00000005702	768.713	567.217	497.097	1845.06	1733.64	2063.27	611.009	1880.66	-1.6219	7.6593e-13	1.79039e-10	-	scaffold_12	26530150	26544504	-	627	protein_coding	-	-
ENSOCUG00000026689	145.003	202.994	417.602	19.9859	32.1603	41.5637	255.199	31.2366	3.03601	9.40105e-13	2.16209e-10	-	scaffold_723	59747	59838	+	92	miRNA	-	-
ENSOCUG00000010579	404.22	293.321	233.454	36.3379	80.4008	33.0378	310.332	49.9255	2.63658	1.04092e-12	2.35596e-10	-	scaffold_53	2685019	2734392	+	1503	protein_coding	-	Aminotran_3
ENSOCUG00000007960	274.115	287.493	467.915	1084.69	1209.03	1279.95	343.174	1191.22	-1.79556	1.41871e-12	3.16084e-10	-	scaffold_117	2099636	2128138	-	2463	protein_coding	-	2OG-FeII_Oxy
ENSOCUG00000004521	1353.69	870.251	893.567	360.654	260.297	258.974	1039.17	293.308	1.82396	2.03204e-12	4.41323e-10	-	scaffold_45	10580671	10619949	+	2535	protein_coding	-	-
ENSOCUG00000007499	92.3648	94.2124	89.5579	336.126	277.383	487.042	92.045	366.85	-1.99403	2.04273e-12	4.41323e-10	-	scaffold_13	45826787	45879167	-	1848	protein_coding	-	Filament
ENSOCUG00000006402	30.7883	28.1666	27.1693	155.345	150.751	119.363	28.708	141.82	-2.30546	3.26239e-12	6.94304e-10	-	scaffold_26	30098257	30242298	-	639	protein_coding	-	-
ENSOCUG00000008012	38.7336	33.0229	41.257	169.88	145.726	251.514	37.6712	189.04	-2.32663	3.49505e-12	7.31316e-10	-	scaffold_32	17347075	17347866	+	792	protein_coding	-	-
ENSOCUG00000006775	198.634	224.361	221.379	20.8943	56.2805	18.1175	214.792	31.7641	2.75845	3.53887e-12	7.31316e-10	-	scaffold_40	3563949	3767499	-	3282	protein_coding	-	-
ENSOCUG00000005133	15.8907	2.91379	4.02508	73.5843	95.4759	279.223	7.60986	149.428	-4.29531	4.45084e-12	9.06635e-10	-	scaffold_101	2309163	2317971	-	2004	protein_coding	-	-
ENSOCUG00000013534	128.119	130.149	158.99	419.703	390.949	506.225	139.086	438.959	-1.65799	4.70773e-12	9.45458e-10	-	scaffold_5	48633631	48717390	-	2751	protein_coding	-	Somatomedin_B
ENSOCUG00000012369	493.605	651.717	637.975	157.161	169.847	225.936	594.432	184.315	1.69096	6.49806e-12	1.28689e-09	-	scaffold_4	62850989	62853246	+	474	protein_coding	-	-
ENSOCUG00000021633	179.764	152.488	217.354	506.914	605.016	552.052	183.202	554.66	-1.59837	7.93325e-12	1.54959e-09	-	scaffold_1	81460347	81472681	+	807	protein_coding	-	LIM
ENSOCUG00000017492	20.8566	1.94252	8.05015	107.197	101.506	293.078	10.2831	167.26	-4.02501	8.83961e-12	1.7033e-09	-	scaffold_12	11636488	11694343	+	8898	protein_coding	-	-
ENSOCUG00000016643	569.086	397.246	402.508	1509.84	1189.93	2082.45	456.28	1594.07	-1.80461	8.97226e-12	1.70581e-09	-	scaffold_54	8342886	8346150	+	1047	protein_coding	-	-
ENSOCUG00000005115	142.023	182.597	177.103	499.646	474.364	738.555	167.241	570.855	-1.77059	1.08038e-11	2.02699e-09	-	scaffold_1	39479063	39538704	+	2545	protein_coding	-	-
ENSOCUG00000002064	7.94536	6.79883	1.00627	110.831	61.3056	68.2071	5.25015	80.1145	-3.92873	1.29679e-11	2.37767e-09	-	scaffold_3	12133359	12134321	+	963	protein_coding	-	-
ENSOCUG00000000653	10908	5906.24	5670.33	2068.54	2221.07	1341.76	7494.85	1877.12	1.99726	1.30064e-11	2.37767e-09	-	scaffold_11	24282572	24288282	+	1370	protein_coding	-	Ndr
ENSOCUG00000006493	129.112	88.3848	152.953	406.985	462.304	831.275	123.483	566.855	-2.19848	1.40434e-11	2.53475e-09	-	scaffold_81	4571065	4589653	+	916	protein_coding	-	-
ENSOCUG00000012881	769.706	1578.3	1964.24	12326.7	4121.54	9005.47	1437.41	8484.58	-2.5614	1.55508e-11	2.77174e-09	-	scaffold_23	14984479	15091819	+	3585	protein_coding	-	Collagen
ENSOCUG00000005428	4.96585	11.6551	8.05015	109.014	76.3807	63.9442	8.22371	83.1129	-3.33688	2.00457e-11	3.52879e-09	-	scaffold_150	1277702	1315785	-	2025	protein_coding	-	Lipoxygenase
ENSOCUG00000002858	1.98634	5.82757	2.01254	45.4224	59.2956	120.428	3.27548	75.0487	-4.50853	2.15956e-11	3.75527e-09	-	scaffold_20	19631289	19644449	+	894	protein_coding	-	Pkinase
ENSOCUG00000014596	280.074	462.321	512.191	1617.04	1159.78	1524	418.195	1433.61	-1.77747	2.47371e-11	4.24972e-09	-	scaffold_335	274641	334418	-	2367	protein_coding	-	SRCR
ENSOCUG00000012339	11.918	13.5977	3.01881	248.006	88.4408	70.3386	9.5115	135.595	-3.8323	2.81594e-11	4.78006e-09	-	scaffold_202	624131	636567	-	1479	protein_coding	-	SCAN
ENSOCUG00000005112	1762.88	1913.39	2480.45	422.428	587.931	161.992	2052.24	390.784	2.39219	3.66318e-11	6.14509e-09	-	scaffold_5	52551444	52584251	-	1068	protein_coding	-	-
ENSOCUG00000010492	204.593	183.568	171.066	480.569	555.77	488.107	186.409	508.149	-1.44664	4.00788e-11	6.64516e-09	-	scaffold_3	69174997	69205002	-	1732	protein_coding	-	Ets
ENSOCUG00000008947	125.139	177.741	233.454	561.421	588.936	619.193	178.778	589.85	-1.72226	6.03363e-11	9.88892e-09	-	scaffold_66	5862386	5863661	+	1276	protein_coding	-	-
ENSOCUG00000004340	4.96585	4.85631	8.05015	61.7745	48.2405	160.926	5.95744	90.3137	-3.92197	7.00862e-11	1.13563e-08	-	scaffold_15	50135640	50142211	+	1284	protein_coding	-	Cyclin_C
ENSOCUG00000023697	42.7063	53.4194	61.3824	360.654	188.942	189.701	52.5027	246.432	-2.23237	1.00696e-10	1.61328e-08	-	scaffold_63	4231439	4233589	-	2151	protein_coding	-	I-set
ENSOCUG00000004273	61.5765	58.2757	93.583	266.175	224.117	303.735	71.1451	264.676	-1.89594	1.08226e-10	1.71466e-08	-	scaffold_8	18762108	18781877	-	2430	protein_coding	-	MCM
ENSOCUG00000027535	10.9249	16.5114	10.0627	257.999	103.516	57.5498	12.4997	139.688	-3.48306	1.21028e-10	1.89642e-08	-	scaffold_19	5709595	5710821	+	1158	protein_coding	-	-
ENSOCUG00000015234	147.982	246.7	122.765	868.476	489.44	736.424	172.483	698.113	-2.01671	1.30905e-10	2.02889e-08	-	scaffold_5	49226449	49449930	+	5391	protein_coding	-	VWA
ENSOCUG00000011340	7.94536	0.971262	3.01881	58.1407	45.2254	149.203	3.97847	84.1897	-4.40496	1.37872e-10	2.1139e-08	-	scaffold_0	103239991	103243654	-	1497	protein_coding	-	WD40
ENSOCUG00000004074	57.6038	60.2182	105.658	259.816	276.378	336.773	74.4934	290.989	-1.96611	1.41194e-10	2.14179e-08	-	scaffold_11	28074755	28079266	-	1317	protein_coding	-	Actin
novel.1220	504.53	467.177	778.852	102.655	205.022	133.217	583.52	146.965	1.99027	1.80263e-10	2.70565e-08	-	scaffold_5	52546158	52546725	-	568	-	-	-
ENSOCUG00000012337	11.918	20.3965	15.094	120.824	66.3306	146.006	15.8029	111.053	-2.81133	2.01779e-10	2.99705e-08	-	scaffold_8	23045817	23099364	-	2111	protein_coding	-	VWA
ENSOCUG00000016538	92.3648	67.0171	55.3448	258.908	220.097	322.918	71.5755	267.308	-1.90034	2.21241e-10	3.25125e-08	-	scaffold_1	67414983	67462147	+	2466	protein_coding	-	MCM
novel.178	16.8839	5.82757	4.02508	78.1265	66.3306	196.096	8.91218	113.518	-3.66943	2.23454e-10	3.25125e-08	-	scaffold_11	57745108	57756728	-	1066	-	-	-
ENSOCUG00000015140	110.242	81.586	110.69	415.161	261.302	354.89	100.839	343.784	-1.77037	2.36235e-10	3.4025e-08	-	scaffold_37	11341765	11350113	+	2535	protein_coding	-	-
ENSOCUG00000014137	0.993169	7.77009	2.01254	59.0491	75.3757	51.1554	3.59193	61.8601	-4.0968	2.70941e-10	3.86335e-08	-	scaffold_3	30890502	30933418	+	2229	protein_coding	-	TFR_dimer
ENSOCUG00000021541	132.092	86.4423	121.759	344.302	321.603	425.229	113.431	363.711	-1.68104	2.77003e-10	3.91068e-08	-	scaffold_209	800516	822887	+	2245	protein_coding	-	SHMT
novel.1145	5720.66	5296.29	4609.72	1550.72	952.749	2135.74	5208.89	1546.4	1.75219	3.18791e-10	4.45652e-08	-	scaffold_44	15027355	15118148	-	2258	-	PF05361:PKC-activated protein phosphatase-1 inhibitor	-
ENSOCUG00000011549	160.893	178.712	169.053	530.534	378.889	589.352	169.553	499.592	-1.55883	3.89538e-10	5.39264e-08	-	scaffold_26	180638	267380	+	1740	protein_coding	-	-
ENSOCUG00000017653	34.7609	33.0229	32.2006	150.802	125.626	125.757	33.3281	134.062	-2.00894	4.12398e-10	5.65422e-08	-	scaffold_969	12976	24457	+	1887	protein_coding	-	PALP
ENSOCUG00000006878	33.7678	19.4252	46.2884	199.859	177.887	124.691	33.1605	167.479	-2.33937	4.42562e-10	6.00999e-08	-	scaffold_81	4453525	4465702	-	1992	protein_coding	-	-
ENSOCUG00000024108	128.119	104.896	176.097	668.618	383.914	435.886	136.371	496.139	-1.86432	4.70761e-10	6.33263e-08	-	scaffold_54	2787799	2789286	+	1332	protein_coding	-	Ion_trans
ENSOCUG00000010046	5.95902	3.88505	1.00627	63.5914	37.1853	86.3247	3.61678	62.3671	-4.10382	4.78925e-10	6.38223e-08	-	scaffold_733	12963	23512	-	708	protein_coding	-	TK
ENSOCUG00000010053	58.597	90.3273	169.053	9.08448	4.02004	17.0518	105.993	10.0521	3.40744	4.87857e-10	6.44107e-08	-	scaffold_133	356768	378254	+	2694	protein_coding	-	Na_H_Exchanger
ENSOCUG00000012120	7929.46	10140.9	11905.2	24458.1	22919.2	28756.8	9991.86	25378.1	-1.34475	5.03429e-10	6.53808e-08	-	scaffold_13	23261741	23272141	+	1169	protein_coding	-	-
novel.13	68.5287	135.005	56.3511	9.08448	12.0601	7.46016	86.6284	9.53492	3.18249	5.07766e-10	6.53808e-08	-	scaffold_0	47971109	47985030	+	401	-	-	-
ENSOCUG00000013276	1925.76	2015.37	3649.74	7192.18	7989.82	8743.3	2530.29	7975.1	-1.65622	5.0896e-10	6.53808e-08	-	scaffold_9	63076732	63212508	+	5286	protein_coding	-	-
novel.1348	808.44	694.452	710.426	2094.88	1466.31	2142.13	737.773	1901.11	-1.36562	6.36923e-10	8.10882e-08	-	scaffold_60	971573	974885	-	1703	-	PF00091:Tubulin/FtsZ family, GTPase domain|PF03953:Tubulin C-terminal domain	Tubulin
ENSOCUG00000007972	3592.29	3656.8	3354.9	1791.46	1395.96	1312.99	3534.66	1500.13	1.2362	6.86708e-10	8.66528e-08	-	scaffold_117	2066386	2087783	-	2283	protein_coding	-	Fzo_mitofusin
ENSOCUG00000002320	249.286	463.292	777.846	65.4083	134.671	76.733	496.808	92.2709	2.42947	9.03533e-10	1.13013e-07	-	scaffold_130	729628	740289	-	867	protein_coding	-	-
ENSOCUG00000008419	755.802	784.779	741.62	359.745	274.368	303.735	760.734	312.616	1.28225	9.22703e-10	1.14407e-07	-	scaffold_9	1118819	1136044	-	1365	protein_coding	-	Mito_carr
ENSOCUG00000015790	11.918	5.82757	7.04388	65.4083	51.2555	119.363	8.26316	78.6754	-3.25026	1.10781e-09	1.36175e-07	-	scaffold_13	35904830	35913237	-	2726	protein_coding	-	Kinesin
ENSOCUG00000002090	17.877	26.2241	32.2006	109.014	157.786	106.574	25.4339	124.458	-2.29113	1.13712e-09	1.38583e-07	-	scaffold_67	4671677	4688801	-	982	protein_coding	-	RA
ENSOCUG00000009526	68.5287	99.0687	118.74	356.112	297.483	282.42	95.4457	312.005	-1.70957	1.18063e-09	1.42667e-07	-	scaffold_35	16170247	16184191	-	1110	protein_coding	-	-
ENSOCUG00000008504	154.934	92.2699	139.871	396.992	568.835	354.89	129.025	440.239	-1.7711	1.21746e-09	1.45881e-07	-	scaffold_23	21773476	21785101	+	1164	protein_coding	-	V-set
novel.1447	251.272	154.431	244.523	26.345	18.0902	65.0099	216.742	36.4817	2.57753	1.26052e-09	1.49781e-07	-	scaffold_72	1875505	1877358	-	1724	-	-	-
ENSOCUG00000015157	1183.86	1120.84	1171.3	558.695	502.505	528.605	1158.66	529.935	1.12837	1.2761e-09	1.50379e-07	-	scaffold_26	19668489	19674919	+	975	protein_coding	-	DnaJ
ENSOCUG00000004501	53.6311	88.3848	103.646	277.077	410.044	254.711	81.8872	313.944	-1.93893	1.38107e-09	1.61415e-07	-	scaffold_2324	3997	8419	+	900	protein_coding	-	-
ENSOCUG00000012005	451.892	500.2	516.216	122.64	139.696	36.235	489.436	99.5239	2.29527	1.41443e-09	1.6397e-07	-	scaffold_3	27431011	27603443	-	1859	protein_coding	-	Malic_M
novel.1313	373.432	442.895	396.47	168.971	152.761	149.203	404.266	156.979	1.36399	1.43656e-09	1.65192e-07	-	scaffold_6	16861142	16866721	+	2049	-	-	-
novel.1159	1895.96	2911.84	1888.77	867.568	381.904	325.05	2232.19	524.84	2.08762	1.46943e-09	1.67621e-07	-	scaffold_46	218	14342	-	2904	-	PF18362:Tri-helix bundle domain|PF07679:Immunoglobulin I-set domain	I-set
ENSOCUG00000016539	191.682	200.08	286.787	654.083	756.772	543.526	226.183	651.46	-1.52663	1.50449e-09	1.70258e-07	-	scaffold_8	13572786	13619457	-	2037	protein_coding	-	Death
ENSOCUG00000010327	64.556	35.9367	45.2821	183.506	158.791	283.486	48.5916	208.595	-2.10146	1.5389e-09	1.72781e-07	-	scaffold_6	4109253	4141273	-	1280	protein_coding	-	adh_short
ENSOCUG00000015410	0.993169	1.94252	1.00627	49.9646	31.1553	83.1275	1.31399	54.7491	-5.37383	1.66726e-09	1.8573e-07	-	scaffold_16	13016598	13062372	-	1929	protein_coding	-	-
ENSOCUG00000015020	819.365	1151.92	1311.17	3338.55	2383.88	3447.66	1094.15	3056.7	-1.48218	1.71587e-09	1.89664e-07	-	scaffold_1	11445537	11488098	+	3735	protein_coding	-	Collagen
ENSOCUG00000001235	59.5902	58.2757	68.4263	464.217	226.127	176.912	62.0974	289.085	-2.22058	1.75521e-09	1.92519e-07	-	scaffold_13	17382567	17463272	+	2709	protein_coding	-	-
ENSOCUG00000007286	45.6858	52.4481	70.4388	148.985	271.353	244.054	56.1909	221.464	-1.97801	2.49716e-09	2.71067e-07	-	scaffold_26	27916450	28018715	-	5479	protein_coding	-	Collagen
ENSOCUG00000027378	168.839	101.011	227.417	494.196	596.976	601.075	165.756	564.082	-1.76722	2.50936e-09	2.71067e-07	-	scaffold_274	166737	167784	+	648	protein_coding	-	-
ENSOCUG00000009299	315.828	283.608	193.204	82.6688	87.4358	66.0757	264.213	78.7268	1.74561	2.6697e-09	2.82696e-07	-	scaffold_18	2873360	2877625	+	1191	protein_coding	-	-
ENSOCUG00000002128	112.228	157.344	158.99	382.457	466.324	365.548	142.854	404.776	-1.50254	2.67824e-09	2.82696e-07	-	scaffold_0	22790620	22806625	+	3012	protein_coding	-	-
ENSOCUG00000009882	12.9112	4.85631	5.03134	42.6971	78.3907	116.165	7.59962	79.0844	-3.37761	2.69073e-09	2.82696e-07	-	scaffold_2	65483034	65505620	+	2175	protein_coding	-	-
ENSOCUG00000010198	8823.32	7719.59	4447.71	20931.5	25584.5	17724.3	6996.87	21413.4	-1.61373	2.7119e-09	2.82696e-07	-	scaffold_17	31853228	31857488	-	1425	protein_coding	-	-
ENSOCUG00000010260	43.6995	37.8792	44.2758	139.901	143.716	154.532	41.9515	146.05	-1.79967	2.71613e-09	2.82696e-07	-	scaffold_198	654247	674323	+	816	protein_coding	-	RA
ENSOCUG00000006357	25.8224	40.793	24.1505	255.274	136.681	103.376	30.2553	165.111	-2.44898	3.18027e-09	3.28605e-07	-	scaffold_15	20033119	20377493	-	5304	protein_coding	-	TSP_1
ENSOCUG00000021196	72.5014	91.2986	70.4388	327.041	266.327	193.964	78.0796	262.444	-1.74978	3.29691e-09	3.38206e-07	-	scaffold_16	10146950	10248222	+	3709	protein_coding	-	Band_41
novel.1488	13.9044	17.4827	19.1191	148.985	78.3907	75.6673	16.8354	101.014	-2.58772	3.35247e-09	3.41449e-07	-	scaffold_8	47429855	47443469	+	816	-	-	-
ENSOCUG00000002486	11.918	29.1379	64.4012	303.422	170.852	219.542	35.1524	231.272	-2.7196	3.38656e-09	3.42475e-07	-	scaffold_33	23511242	23541800	+	6598	protein_coding	-	VWA
ENSOCUG00000005447	127.126	97.1262	116.727	327.95	281.403	327.181	113.66	312.178	-1.45804	3.49758e-09	3.51211e-07	-	scaffold_3	7113482	7168103	+	3393	protein_coding	-	DENN
ENSOCUG00000017111	0	0	3.01881	47.2393	41.2054	72.4701	1.00627	53.6383	-5.75456	3.89092e-09	3.87977e-07	-	scaffold_54	7434629	7563805	+	3708	protein_coding	-	Kinesin
ENSOCUG00000005464	137.057	89.3561	64.4012	449.682	357.783	276.026	96.9382	361.164	-1.89806	4.0846e-09	4.04461e-07	-	scaffold_2	18482175	18524567	+	3864	protein_coding	-	-
novel.1590	69.5219	32.0516	97.6081	2.72534	8.04008	5.32868	66.3939	5.3647	3.641	4.73612e-09	4.64407e-07	-	scaffold_94	75850	79571	-	1882	-	-	-
ENSOCUG00000012051	589.943	621.608	528.291	270.717	232.157	224.87	579.947	242.582	1.25662	4.75513e-09	4.64407e-07	-	scaffold_15	4323714	4466537	-	1545	protein_coding	-	-
ENSOCUG00000015301	3469.14	3554.82	4260.54	1726.05	1573.84	1878.89	3761.5	1726.26	1.1237	4.84137e-09	4.69612e-07	-	scaffold_175	11268	19657	+	618	protein_coding	-	V-set
ENSOCUG00000022434	5.95902	1.94252	1.00627	34.521	40.2004	110.837	2.96927	61.8527	-4.37752	5.17892e-09	4.97056e-07	-	scaffold_40	4600808	4602957	-	949	protein_coding	-	-
ENSOCUG00000015068	4.96585	2.91379	6.03761	46.3308	35.1753	112.968	4.63908	64.8248	-3.80513	5.22174e-09	4.97056e-07	-	scaffold_182	492032	516227	+	2865	protein_coding	-	Kinesin
ENSOCUG00000006131	3112.59	2875.91	2769.25	5315.33	7574.76	7671.17	2919.25	6853.75	-1.23123	5.22887e-09	4.97056e-07	-	scaffold_10	31323390	31368516	+	2299	protein_coding	-	-
ENSOCUG00000008959	10.9249	16.5114	8.05015	755.829	643.206	79.9302	11.8288	492.988	-5.38055	5.33674e-09	5.03951e-07	-	scaffold_45	471133	508268	+	917	protein_coding	-	-
ENSOCUG00000010637	21.8497	31.0804	21.1316	108.105	88.4408	199.293	24.6873	131.946	-2.41542	5.69619e-09	5.34355e-07	-	scaffold_69	5336431	5355597	+	2208	protein_coding	-	MCM
ENSOCUG00000009498	60.5833	49.5343	69.4326	208.035	165.827	204.621	59.8501	192.828	-1.68878	5.78803e-09	5.38591e-07	-	scaffold_11	31699565	31819705	+	1367	protein_coding	-	-
ENSOCUG00000000074	91.3716	94.2124	78.489	249.823	246.227	504.093	88.0243	333.381	-1.91993	5.81689e-09	5.38591e-07	-	scaffold_4	51195341	51197513	-	771	protein_coding	-	HMG_box
ENSOCUG00000028131	34.7609	41.7643	34.2131	106.288	155.776	165.189	36.9128	142.418	-1.94578	7.45342e-09	6.85666e-07	-	scaffold_31	534303	534638	+	336	protein_coding	-	-
ENSOCUG00000016941	164.866	112.666	222.385	429.696	613.056	543.526	166.639	528.759	-1.66611	7.66185e-09	7.00323e-07	-	scaffold_13	32398603	32411595	+	3543	protein_coding	-	-
ENSOCUG00000013518	52.638	60.2182	50.3134	158.07	188.942	167.321	54.3899	171.444	-1.65556	8.23685e-09	7.48084e-07	-	scaffold_32	23166884	23168395	-	234	protein_coding	-	-
ENSOCUG00000000959	681.314	673.084	673.194	298.879	304.518	325.05	675.864	309.482	1.12722	9.10079e-09	8.21318e-07	-	scaffold_0	94309647	94320284	+	2511	protein_coding	-	C2
ENSOCUG00000009655	752.822	836.256	713.445	1647.02	1503.49	1808.56	767.508	1653.02	-1.10672	9.19313e-09	8.24433e-07	-	scaffold_14	40046058	40164519	+	5557	protein_coding	-	Laminin_G_2
novel.1343	53.6311	39.8217	22.1379	129	264.317	165.189	38.5303	186.169	-2.27133	9.36776e-09	8.34843e-07	-	scaffold_60	5879148	5982930	+	3187	-	-	-
ENSOCUG00000005985	1160.02	2310.63	2418.06	568.688	678.381	675.677	1962.91	640.916	1.61497	9.80795e-09	8.64503e-07	-	scaffold_4	42058900	42075842	+	1664	protein_coding	-	-
ENSOCUG00000012177	12.9112	5.82757	4.02508	71.7674	45.2254	85.2589	7.58795	67.4172	-3.15068	9.82183e-09	8.64503e-07	-	scaffold_0	16238524	16330424	+	4996	protein_coding	-	CH
ENSOCUG00000002114	36.7473	21.3678	23.1442	106.288	126.631	110.837	27.0864	114.585	-2.08097	1.00788e-08	8.81683e-07	-	scaffold_3	11001448	11013018	-	3058	protein_coding	-	SPRY
novel.1497	37.7404	42.7355	18.1128	121.732	134.671	211.016	32.8629	155.806	-2.2424	1.02873e-08	8.94433e-07	-	scaffold_8	22973681	22977664	-	1668	-	PF01391:Collagen triple helix repeat (20 copies)	Collagen
ENSOCUG00000012176	10.9249	14.5689	23.1442	84.4857	65.3256	263.237	16.2127	137.683	-3.08536	1.04628e-08	9.0418e-07	-	scaffold_100	825557	828956	+	543	protein_coding	-	UQ_con
ENSOCUG00000009521	76.474	72.8446	90.5642	208.943	228.137	241.922	79.961	226.334	-1.50096	1.06333e-08	9.13378e-07	-	scaffold_31	625125	627549	+	833	protein_coding	-	-
ENSOCUG00000002790	155.928	196.195	211.316	415.161	488.435	577.629	187.813	493.742	-1.39389	1.18068e-08	1.00811e-06	-	scaffold_119	860625	903544	-	2729	protein_coding	-	-
ENSOCUG00000006872	123.153	205.907	246.536	707.681	451.249	800.368	191.865	653.099	-1.76722	1.18801e-08	1.00832e-06	-	scaffold_2	1482351	1489083	+	3039	protein_coding	-	Collagen
ENSOCUG00000016227	455.865	485.631	572.567	1522.56	1044.2	1143.54	504.688	1236.77	-1.29346	1.32657e-08	1.11927e-06	-	scaffold_17	47248878	47457946	-	10955	protein_coding	-	VWA
ENSOCUG00000012264	2736.18	4981.6	5665.29	18932.1	9134.53	22375.1	4461.03	16813.9	-1.91421	1.36202e-08	1.14241e-06	-	scaffold_19	5456121	5491288	+	4095	protein_coding	-	Collagen
ENSOCUG00000009603	85.4126	110.724	89.5579	294.337	274.368	230.199	95.2314	266.301	-1.48385	1.41731e-08	1.18183e-06	-	scaffold_4	28279561	28337508	+	1683	protein_coding	-	-
ENSOCUG00000008781	7.94536	6.79883	14.0878	150.802	50.2505	57.5498	9.61065	86.2009	-3.17017	1.50922e-08	1.25116e-06	-	scaffold_101	521546	793568	-	2640	protein_coding	-	-
ENSOCUG00000025397	10805.7	8733.59	9727.6	3627.43	3856.22	5199.73	9755.62	4227.79	1.20642	1.53034e-08	1.26134e-06	-	scaffold_199	590567	597246	+	1368	protein_coding	-	Tubulin
ENSOCUG00000011746	4539.78	5043.76	10158.3	2361.06	1998.96	1561.3	6580.61	1973.77	1.73714	1.57755e-08	1.29277e-06	-	scaffold_60	3749708	3754113	+	1773	protein_coding	-	Hormone_recep
ENSOCUG00000012853	1628.8	1586.07	1217.59	705.864	647.226	552.052	1477.48	635.047	1.21783	1.6045e-08	1.30623e-06	-	scaffold_107	37397	94127	-	2868	protein_coding	-	UCH
ENSOCUG00000000624	347.609	469.119	741.62	148.077	186.932	119.363	519.45	151.457	1.77751	1.6123e-08	1.30623e-06	-	scaffold_28	3206885	3214506	-	2259	protein_coding	-	Sulfate_transp
ENSOCUG00000005271	197.641	304.005	270.686	73.5843	99.4959	54.3526	257.444	75.8109	1.76268	1.62344e-08	1.30784e-06	-	scaffold_38	4719898	4852250	-	2801	protein_coding	-	-
ENSOCUG00000028053	62.5697	111.695	92.5767	265.267	245.222	413.506	88.9472	307.998	-1.79077	1.69789e-08	1.36012e-06	-	scaffold_34	834141	851041	+	1122	protein_coding	-	-
novel.261	9.93169	21.3678	17.1066	91.7532	230.147	57.5498	16.1353	126.483	-2.96996	1.86543e-08	1.48598e-06	-	scaffold_127	1364533	1371995	-	1035	-	-	-
ENSOCUG00000028094	16.8839	2.91379	6.03761	66.3167	53.2655	149.203	8.61176	89.5951	-3.37927	1.8976e-08	1.50321e-06	-	scaffold_115	1362469	1377777	-	1851	protein_coding	-	-
ENSOCUG00000004979	63.5628	69.9308	64.4012	246.189	148.741	279.223	65.965	224.718	-1.76802	2.01669e-08	1.58873e-06	-	scaffold_207	713706	720998	-	645	protein_coding	-	ER_lumen_recept
ENSOCUG00000002926	4.96585	0	3.01881	46.3308	29.1453	77.7988	2.66155	51.0916	-4.26846	2.05004e-08	1.60613e-06	-	scaffold_37	8220944	8261887	-	2520	protein_coding	-	-
ENSOCUG00000015924	34.7609	36.9079	54.3385	189.866	108.541	224.87	42.0025	174.426	-2.05449	2.09553e-08	1.6328e-06	-	scaffold_51	6678787	6696934	+	2712	protein_coding	-	MCM
ENSOCUG00000025586	58.597	193.281	35.2194	8245.98	6220	970.886	95.6992	5145.62	-5.74851	2.3006e-08	1.78284e-06	-	scaffold_72	1201244	1206029	-	538	protein_coding	-	-
ENSOCUG00000007028	290.999	262.241	372.32	819.42	644.211	809.96	308.52	757.864	-1.29687	2.37761e-08	1.82439e-06	-	scaffold_14	38286376	38288645	-	999	protein_coding	-	-
ENSOCUG00000001992	1243.45	825.572	1247.77	459.675	216.077	374.074	1105.6	349.942	1.65903	2.3798e-08	1.82439e-06	-	scaffold_17	33556180	33580599	-	2859	protein_coding	-	-
ENSOCUG00000016268	508.503	484.66	375.338	1003.83	982.899	1092.38	456.167	1026.37	-1.16971	2.70275e-08	2.06089e-06	-	scaffold_21	13788943	13801507	+	984	protein_coding	-	-
ENSOCUG00000000437	27.8087	11.6551	4.02508	92.6617	124.621	94.8506	14.4963	104.044	-2.84252	2.83857e-08	2.15293e-06	-	scaffold_12	9288310	9339793	+	2193	protein_coding	-	-
ENSOCUG00000010708	13.9044	12.6264	11.069	64.4998	52.2605	157.729	12.5332	91.4964	-2.86526	2.94211e-08	2.21966e-06	-	scaffold_8	782619	790545	+	2010	protein_coding	-	Kinesin
ENSOCUG00000005159	3.97268	2.91379	3.01881	34.521	33.1653	74.6016	3.30176	47.4293	-3.84193	3.08074e-08	2.31201e-06	-	scaffold_19	20045183	20101131	-	3412	protein_coding	-	PH
ENSOCUG00000012309	159.9	254.471	211.316	492.379	539.69	558.446	208.562	530.172	-1.34551	3.29615e-08	2.46073e-06	-	scaffold_19	5635806	5677645	-	1248	protein_coding	-	-
ENSOCUG00000026260	3309.24	4021.99	4950.84	1932.27	1733.64	1813.88	4094.03	1826.6	1.1643	3.53398e-08	2.62453e-06	-	scaffold_208	733024	737320	-	1752	protein_coding	-	SNF
ENSOCUG00000009800	114.214	119.465	126.79	35.4295	31.1553	38.3665	120.157	34.9838	1.78082	3.8261e-08	2.82676e-06	-	scaffold_13	39073265	39108955	-	2493	protein_coding	-	-
ENSOCUG00000016908	712.102	624.521	600.743	259.816	323.613	216.345	645.789	266.591	1.27604	4.50938e-08	3.3144e-06	-	scaffold_115	274966	425243	-	2544	protein_coding	-	-
ENSOCUG00000022216	140.037	240.873	143.896	516.907	481.4	456.135	174.935	484.814	-1.47027	5.01725e-08	3.66876e-06	-	scaffold_16	15473285	15647190	+	2221	protein_coding	-	Lectin_C
ENSOCUG00000008561	97.3306	175.798	135.846	323.407	421.099	757.739	136.325	500.748	-1.87602	5.0935e-08	3.70552e-06	-	scaffold_26	17205786	17233158	+	1131	protein_coding	-	-
ENSOCUG00000008174	183.736	202.994	167.041	38.1548	75.3757	33.0378	184.59	48.8561	1.91804	5.26151e-08	3.80832e-06	-	scaffold_20	8191768	8215501	-	1595	protein_coding	-	Mov34
ENSOCUG00000003542	39.7268	58.2757	44.2758	121.732	288.438	171.584	47.4261	193.918	-2.03036	5.41531e-08	3.89984e-06	-	scaffold_6	52357298	52371483	+	606	protein_coding	-	-
novel.864	73.4945	89.3561	62.3887	17.2605	3.01503	2.13147	75.0798	7.469	3.29652	5.49729e-08	3.93899e-06	-	scaffold_29	16426293	16536982	-	3052	-	-	-
ENSOCUG00000008905	1044.81	1583.16	1356.45	530.534	627.126	552.052	1328.14	569.904	1.22077	5.53415e-08	3.94557e-06	-	scaffold_35	2591424	2766128	+	2088	protein_coding	-	TPR_2
ENSOCUG00000016409	1017.01	1145.12	986.144	506.006	414.064	531.803	1049.42	483.957	1.11674	5.66381e-08	4.01792e-06	-	scaffold_80	1109381	1145643	+	1332	protein_coding	-	zf-MYND
ENSOCUG00000007222	81.4399	81.586	53.3323	469.668	199.997	203.556	72.1194	291.073	-2.01386	7.7364e-08	5.46106e-06	-	scaffold_3	41461685	41462428	+	744	protein_coding	-	-
ENSOCUG00000001428	1400.37	1128.61	1410.79	655.899	576.875	422.032	1313.25	551.602	1.25069	7.91269e-08	5.55799e-06	-	scaffold_311	420462	426677	-	1707	protein_coding	-	-
ENSOCUG00000022385	198.634	208.821	199.241	1086.5	583.91	402.848	202.232	691.088	-1.77356	7.98744e-08	5.58299e-06	-	scaffold_1315	12179	20526	-	975	protein_coding	-	-
ENSOCUG00000027790	37.7404	41.7643	34.2131	158.07	132.661	103.376	37.9059	131.369	-1.79431	8.09027e-08	5.62728e-06	-	scaffold_13	2626546	2640650	-	2108	protein_coding	-	-
ENSOCUG00000008644	99.3169	83.5285	102.639	327.95	273.363	205.687	95.1616	269	-1.50066	8.15654e-08	5.64583e-06	-	scaffold_282	281275	283016	+	1488	protein_coding	-	-
novel.176	27.8087	57.3044	74.4639	2.72534	2.01002	8.52589	53.1924	4.42042	3.61262	8.41329e-08	5.79542e-06	-	scaffold_11	48642009	48646732	-	1458	-	-	-
novel.501	10.9249	3.88505	7.04388	127.183	38.1904	47.9581	7.2846	71.1104	-3.29217	8.45506e-08	5.79619e-06	-	scaffold_18	37152901	37269057	-	2882	-	-	-
ENSOCUG00000005696	61.5765	40.793	60.3761	163.521	153.766	185.438	54.2485	167.575	-1.62758	8.73631e-08	5.96034e-06	-	scaffold_1	26615052	26643300	+	1506	protein_coding	-	-
ENSOCUG00000008765	3.97268	2.91379	4.02508	22.7112	40.2004	95.9163	3.63718	52.9426	-3.86124	9.02361e-08	6.12703e-06	-	scaffold_2	62912107	62942516	+	2238	protein_coding	-	-
ENSOCUG00000006792	4.96585	4.85631	5.03134	27.2534	46.2304	87.3904	4.95117	53.6248	-3.43349	9.15513e-08	6.18687e-06	-	scaffold_4	8357629	8403499	+	3104	protein_coding	-	-
ENSOCUG00000004396	163.873	213.678	250.561	598.667	575.87	433.755	209.371	536.097	-1.35699	9.62305e-08	6.47241e-06	-	scaffold_49	12849773	12854526	+	828	protein_coding	-	Flavodoxin_2
ENSOCUG00000007881	31.7814	18.454	25.1567	100.838	83.4158	126.823	25.1307	103.692	-2.04489	9.70696e-08	6.49819e-06	-	scaffold_35	7410487	7412469	-	1983	protein_coding	-	-
ENSOCUG00000002885	944.504	1106.27	970.043	500.555	512.555	448.675	1006.94	487.262	1.04699	1.00351e-07	6.6865e-06	-	scaffold_43	2548379	2557674	-	1021	protein_coding	-	UQ_con
ENSOCUG00000004311	1777.77	2129.01	2096.06	1094.68	794.962	881.364	2000.95	923.669	1.1149	1.03052e-07	6.83453e-06	-	scaffold_419	50314	56770	-	1255	protein_coding	-	Pkinase
ENSOCUG00000013049	992.176	830.429	1327.27	2236.6	2715.54	2377.66	1049.96	2443.26	-1.21854	1.03704e-07	6.84587e-06	-	scaffold_51	10971719	11011134	+	5529	protein_coding	-	Sema
ENSOCUG00000014733	7.94536	0.971262	7.04388	46.3308	34.1703	107.639	5.32017	62.7135	-3.56196	1.10656e-07	7.27117e-06	-	scaffold_46	3828466	3881007	+	9462	protein_coding	-	CH
ENSOCUG00000026897	6.95219	1.94252	10.0627	59.9576	58.2905	42.6295	6.31913	53.6259	-3.09195	1.1137e-07	7.28455e-06	-	scaffold_19	26367139	26368434	+	1296	protein_coding	-	-
ENSOCUG00000013633	729.98	830.429	837.216	2202.99	1498.47	1656.15	799.208	1785.87	-1.16019	1.12566e-07	7.32912e-06	-	scaffold_47	5470769	5507754	-	3559	protein_coding	-	C2
ENSOCUG00000006499	199.627	74.7872	65.4075	21.8028	15.0751	19.1833	113.274	18.6871	2.5977	1.15285e-07	7.43968e-06	-	scaffold_30	6006158	6023223	-	812	protein_coding	-	-
ENSOCUG00000026419	12.9112	16.5114	13.0815	67.2251	53.2655	122.56	14.168	81.0168	-2.51263	1.15308e-07	7.43968e-06	-	scaffold_15	20506325	20529593	-	957	protein_coding	-	Collagen
ENSOCUG00000003344	153.941	221.448	450.808	47.2393	87.4358	49.0239	275.399	61.233	2.16959	1.1596e-07	7.44805e-06	-	scaffold_73	2983177	2998318	-	1209	protein_coding	-	-
ENSOCUG00000003384	3554.55	5346.8	8715.3	2180.28	1873.34	1939.64	5872.21	1997.75	1.55548	1.18653e-07	7.58687e-06	-	scaffold_26	19244045	19250311	-	1455	protein_coding	-	CBS
ENSOCUG00000008180	498.571	419.585	412.57	982.941	1026.11	834.472	443.575	947.842	-1.09566	1.23153e-07	7.83944e-06	-	scaffold_2	69731706	69913629	+	4331	protein_coding	-	Pkinase
ENSOCUG00000009484	0.993169	0.971262	2.01254	43.6055	19.0952	55.4183	1.32566	39.373	-4.89643	1.36935e-07	8.67801e-06	-	scaffold_6	27677640	27742739	-	3034	protein_coding	-	RhoGEF
ENSOCUG00000012809	82.4331	101.011	88.5517	202.584	263.312	247.251	90.6653	237.716	-1.38961	1.41766e-07	8.94445e-06	-	scaffold_0	35811404	35875297	+	3344	protein_coding	-	Mito_carr
ENSOCUG00000013686	183.736	259.327	333.075	97.2039	77.3857	85.2589	258.713	86.6162	1.57749	1.46959e-07	9.23125e-06	-	scaffold_40	7758307	7775635	-	1140	protein_coding	-	wnt
ENSOCUG00000003277	25.8224	21.3678	12.0752	87.211	67.3356	165.189	19.7551	106.579	-2.42894	1.49389e-07	9.34268e-06	-	scaffold_11	34834229	34871111	+	1296	protein_coding	-	-
ENSOCUG00000016706	14.8975	0.971262	2.01254	56.3238	49.2455	121.494	5.96045	75.6877	-3.667	1.51513e-07	9.43419e-06	-	scaffold_20	4571355	4631462	-	3168	protein_coding	-	Kinesin
ENSOCUG00000011060	535.318	379.763	523.26	920.258	1194.96	1221.33	479.447	1112.18	-1.21384	1.56701e-07	9.71477e-06	-	scaffold_1	8980085	9123217	-	3411	protein_coding	-	Myosin_head
ENSOCUG00000015071	53.6311	22.339	36.2257	134.45	263.312	116.165	37.3986	171.309	-2.19631	1.63426e-07	1.00879e-05	-	scaffold_51	5585831	5626817	-	2715	protein_coding	-	Aldedh
ENSOCUG00000009797	25.8224	22.339	12.0752	77.2181	88.4408	101.245	20.0789	88.968	-2.14518	1.68924e-07	1.03822e-05	-	scaffold_0	50335793	50473544	+	6883	protein_coding	-	ABC_tran
ENSOCUG00000012444	7270.99	6766.78	5392.6	2930.65	3420.05	2296.66	6476.79	2882.45	1.16792	1.7344e-07	1.06141e-05	-	scaffold_7	1897968	1902483	-	2136	protein_coding	-	-
ENSOCUG00000000370	28.8019	17.4827	18.1128	71.7674	86.4308	147.072	21.4658	101.757	-2.24302	1.77697e-07	1.08281e-05	-	scaffold_3	71386475	71405387	-	2058	protein_coding	-	TSP_1
ENSOCUG00000013158	441.96	373.936	504.141	215.302	165.827	165.189	440.012	182.106	1.27124	1.79717e-07	1.09046e-05	-	scaffold_1	78703539	78704249	-	711	protein_coding	-	-
ENSOCUG00000016451	7.94536	16.5114	14.0878	68.1336	50.2505	107.639	12.8482	75.3412	-2.54936	1.87868e-07	1.13509e-05	-	scaffold_136	234015	234604	+	471	protein_coding	-	-
ENSOCUG00000014988	9566.21	16418.2	22961	60396.3	33934.1	60636.2	16315.2	51655.5	-1.66271	1.99361e-07	1.19945e-05	-	scaffold_1	11506577	11549373	-	4663	protein_coding	-	VWC
ENSOCUG00000002672	30.7883	48.5631	34.2131	238.013	112.561	117.231	37.8548	155.935	-2.04362	2.01642e-07	1.20807e-05	-	scaffold_114	150082	508234	+	5019	protein_coding	-	I-set
ENSOCUG00000004377	227.436	275.838	289.805	91.7532	121.606	94.8506	264.36	102.737	1.36406	2.05628e-07	1.22187e-05	-	scaffold_185	343674	385595	-	2277	protein_coding	-	FYVE
ENSOCUG00000022015	503.537	526.424	430.683	1280.91	1195.96	857.918	486.881	1111.6	-1.19124	2.05659e-07	1.22187e-05	-	scaffold_29	9777537	9797571	-	1136	protein_coding	-	-
ENSOCUG00000005167	183.736	257.384	285.78	757.646	486.425	637.31	242.3	627.127	-1.3723	2.11402e-07	1.25031e-05	-	scaffold_52	5950316	5963830	-	1476	protein_coding	-	Fibrinogen_C
ENSOCUG00000016141	2442.2	2798.21	2972.52	958.413	980.889	281.354	2737.64	740.219	1.88646	2.12199e-07	1.25031e-05	-	scaffold_5	31380855	31385462	-	1443	protein_coding	-	-
ENSOCUG00000005830	33.7678	45.6493	44.2758	0	2.01002	0	41.231	0.670006	5.96369	2.15086e-07	1.2621e-05	-	scaffold_45	3314541	3314843	+	303	protein_coding	-	-
ENSOCUG00000005717	3374.79	3103.18	3165.72	1787.83	1334.65	1651.89	3214.56	1591.46	1.01417	2.18919e-07	1.27638e-05	-	scaffold_90	702098	775926	+	8013	protein_coding	-	-
ENSOCUG00000002072	39.7268	57.3044	73.4576	235.288	140.701	196.096	56.8296	190.695	-1.7476	2.19309e-07	1.27638e-05	-	scaffold_56	8312311	8336921	+	2742	protein_coding	-	-
ENSOCUG00000011184	154.934	108.781	140.878	307.055	313.563	419.9	134.864	346.84	-1.36239	2.25379e-07	1.30638e-05	-	scaffold_31	2564760	2568434	+	857	protein_coding	-	Tetraspannin
ENSOCUG00000008651	158.907	296.235	284.774	913.899	581.9	627.719	246.639	707.839	-1.52134	2.33499e-07	1.34796e-05	-	scaffold_25	18405419	18411390	-	845	protein_coding	-	-
ENSOCUG00000010136	229.422	139.862	175.091	606.843	474.364	385.797	181.458	489.001	-1.43108	2.37763e-07	1.36704e-05	-	scaffold_63	336753	376075	-	1095	protein_coding	-	LIM
novel.1043	218.497	285.551	395.464	67.2251	97.4859	121.494	299.837	95.4017	1.65492	2.44732e-07	1.40146e-05	-	scaffold_38	1648186	1653423	+	1970	-	-	-
ENSOCUG00000011944	6.95219	7.77009	23.1442	140.809	106.531	40.498	12.6222	95.9461	-2.93106	2.46173e-07	1.40407e-05	-	scaffold_4	61414559	61539739	-	1320	protein_coding	-	-
ENSOCUG00000009133	22.8429	13.5977	9.05642	117.19	66.3306	65.0099	15.1657	82.8434	-2.45134	2.56608e-07	1.45776e-05	-	scaffold_25	2412866	2414944	+	2079	protein_coding	-	-
ENSOCUG00000028147	23.8361	40.793	77.4827	5.45069	0	3.19721	47.3706	2.88263	4.01538	2.58732e-07	1.46399e-05	-	scaffold_513	98307	98459	-	153	rRNA	-	-
ENSOCUG00000014352	762.754	697.366	744.639	1642.47	1277.37	2090.98	734.92	1670.27	-1.18432	2.60979e-07	1.47087e-05	-	scaffold_11	38377122	38395611	-	1495	protein_coding	-	-
ENSOCUG00000012392	82.4331	177.741	22.1379	5100.94	4535.61	828.077	94.104	3488.21	-5.2119	2.62749e-07	1.47501e-05	-	scaffold_28	1763784	1768295	-	689	protein_coding	-	-
ENSOCUG00000015263	742.891	621.608	586.655	307.964	307.533	311.195	650.384	308.897	1.07421	2.93967e-07	1.6438e-05	-	scaffold_22	277052	308619	-	1418	protein_coding	-	-
ENSOCUG00000006527	0.993169	1.94252	1.00627	21.8028	28.1403	62.8785	1.31399	37.6072	-4.83027	2.97185e-07	1.65529e-05	-	scaffold_11	33684026	33751255	+	3246	protein_coding	-	-
ENSOCUG00000010086	3043.07	2550.53	3729.23	6420.91	6022.02	7216.1	3107.61	6553.01	-1.07636	3.06377e-07	1.69986e-05	-	scaffold_94	1638022	1648903	+	1317	protein_coding	-	-
ENSOCUG00000026922	18.8702	40.793	73.4576	194.408	157.786	219.542	44.3736	190.579	-2.10331	3.24481e-07	1.79333e-05	-	scaffold_125	434924	474173	+	4965	protein_coding	-	TSP_1
ENSOCUG00000013807	5.95902	3.88505	1.00627	38.1548	21.1052	101.245	3.61678	53.5017	-3.8816	3.45651e-07	1.90295e-05	-	scaffold_36	16558367	16579342	+	3537	protein_coding	-	-
ENSOCUG00000016324	7.94536	6.79883	3.01881	39.9717	41.2054	59.6813	5.921	46.9528	-2.98305	3.48305e-07	1.9091e-05	-	scaffold_90	1025334	1202625	+	6252	protein_coding	-	CNH
ENSOCUG00000013101	195.654	174.827	165.028	459.675	390.949	360.219	178.503	403.614	-1.17763	3.49446e-07	1.9091e-05	-	scaffold_3	3384500	3547549	-	1113	protein_coding	-	-
ENSOCUG00000009507	28.8019	23.3103	14.0878	108.105	82.4108	83.1275	22.0667	91.2145	-2.04766	3.59066e-07	1.95417e-05	-	scaffold_263	139887	271525	-	3651	protein_coding	-	TSP_1
novel.863	213.531	527.395	279.743	108.105	100.501	99.1135	340.223	102.573	1.72969	3.67831e-07	1.98132e-05	-	scaffold_29	14214909	14216439	-	731	-	PF00010:Helix-loop-helix DNA-binding domain	HLH
ENSOCUG00000005513	273.122	94.2124	64.4012	18.169	29.1453	24.5119	143.912	23.9421	2.59003	3.69139e-07	1.98132e-05	-	scaffold_8	2622897	2687811	-	1374	protein_coding	-	FKBP_C
ENSOCUG00000004082	63.5628	55.3619	76.4764	205.309	144.721	220.607	65.1337	190.213	-1.54663	3.69613e-07	1.98132e-05	-	scaffold_15	15883650	15885005	-	1356	protein_coding	-	Tubulin
ENSOCUG00000023931	124.146	129.178	109.683	337.034	248.237	779.053	121.002	454.775	-1.90929	3.97451e-07	2.11465e-05	-	scaffold_208	869363	879291	-	1177	protein_coding	-	-
novel.341	3.97268	2.91379	9.05642	44.5139	44.2204	43.6952	5.31429	44.1432	-3.05936	4.1322e-07	2.19037e-05	-	scaffold_14	34866011	34875052	+	1115	-	-	-
ENSOCUG00000024714	57.6038	45.6493	53.3323	145.352	210.047	128.954	52.1951	161.451	-1.62956	4.34987e-07	2.29721e-05	-	scaffold_17	30921727	30924820	+	1179	protein_coding	-	-
ENSOCUG00000017860	92.3648	153.459	246.536	14.5352	49.2455	6.39442	164.12	23.3917	2.81002	4.93876e-07	2.58903e-05	-	scaffold_68	968874	1070301	+	615	protein_coding	-	-
ENSOCUG00000006728	11.918	7.77009	6.03761	227.112	52.2605	21.3147	8.57525	100.229	-3.54938	5.24123e-07	2.73753e-05	-	scaffold_64	1300221	1341721	+	3876	protein_coding	-	fn3
ENSOCUG00000002703	4.96585	1.94252	0	30.8872	28.1403	56.484	2.30279	38.5038	-4.05842	5.26762e-07	2.74128e-05	-	scaffold_40	814499	825601	-	2344	protein_coding	-	Fork_head
ENSOCUG00000011427	2578.27	2527.22	1984.36	1192.79	1083.4	1262.9	2363.28	1179.7	1.00245	5.30089e-07	2.74856e-05	-	scaffold_72	1878113	1917246	+	1419	protein_coding	-	Pkinase
ENSOCUG00000013296	750.836	1535.56	2818.56	154.436	254.267	80.996	1701.65	163.233	3.38169	5.4479e-07	2.80439e-05	-	scaffold_57	7080418	7082284	-	480	protein_coding	-	-
ENSOCUG00000016898	101.303	88.3848	79.4952	198.042	231.152	244.054	89.7278	224.416	-1.32167	5.52139e-07	2.83199e-05	-	scaffold_44	14488464	14570920	-	4158	protein_coding	-	RhoGEF
ENSOCUG00000008325	10494.8	10225.4	14482.2	5174.52	5938.6	5908.44	11734.2	5673.85	1.04834	5.65025e-07	2.8877e-05	-	scaffold_72	1827608	1855901	+	1566	protein_coding	-	Aldedh
novel.994	1260.33	986.802	744.639	500.555	273.363	234.462	997.258	336.126	1.56768	5.7765e-07	2.94168e-05	-	scaffold_355	222982	255639	+	4766	-	PF00096:Zinc finger, C2H2 type	zf-C2H2
ENSOCUG00000000187	116.201	87.4136	70.4388	281.619	214.067	242.988	91.3511	246.225	-1.43083	5.89346e-07	2.99057e-05	-	scaffold_69	1202514	1214044	-	1680	protein_coding	-	-
ENSOCUG00000017555	602.854	959.607	913.692	365.196	377.884	333.576	825.384	358.885	1.20139	6.33808e-07	3.20478e-05	-	scaffold_332	176775	186229	+	1662	protein_coding	-	-
ENSOCUG00000025226	115.208	101.982	108.677	228.929	256.277	283.486	108.622	256.231	-1.2375	6.38755e-07	3.21838e-05	-	scaffold_8	22669278	22791624	-	1365	protein_coding	-	TGFb_propeptide
ENSOCUG00000020960	119.18	160.258	123.771	654.991	279.393	341.036	134.403	425.14	-1.66208	6.46335e-07	3.2451e-05	-	scaffold_1	11414994	11436040	+	1052	protein_coding	-	VWC
ENSOCUG00000013576	0.993169	5.82757	1.00627	41.7886	54.2705	22.3805	2.609	39.4799	-3.91064	6.68747e-07	3.34585e-05	-	scaffold_7	30733194	30733547	+	354	retrotransposed	-	-
ENSOCUG00000012871	369.459	292.35	355.213	164.429	143.716	138.546	339.007	148.897	1.18579	6.82323e-07	3.40183e-05	-	scaffold_12	23886293	23905300	+	561	protein_coding	-	-
ENSOCUG00000027988	3.97268	0.971262	4.02508	19.0774	237.182	265.368	2.98967	173.876	-5.8642	7.11925e-07	3.53705e-05	-	scaffold_0	29343248	29344144	+	897	retrotransposed	-	Mito_carr
ENSOCUG00000009489	4.96585	2.91379	4.02508	26.345	31.1553	71.4044	3.96824	42.9682	-3.43457	7.46786e-07	3.69737e-05	-	scaffold_11	27826531	27848677	-	3000	protein_coding	-	RhoGAP
ENSOCUG00000025164	91.3716	139.862	149.934	291.612	326.628	335.707	127.056	317.982	-1.32314	7.7998e-07	3.84293e-05	-	scaffold_43	15054293	15062218	+	1677	protein_coding	-	COesterase
ENSOCUG00000017153	0.993169	1.94252	4.02508	34.521	25.1252	41.5637	2.32026	33.7367	-3.86553	7.81577e-07	3.84293e-05	-	scaffold_173	118548	120984	+	1041	protein_coding	-	FHA
ENSOCUG00000006750	348.602	222.419	310.937	77.2181	97.4859	137.48	293.986	104.061	1.50111	8.00639e-07	3.90969e-05	-	scaffold_23	22680266	22685685	-	933	protein_coding	-	-
ENSOCUG00000010229	143.016	671.142	370.307	4896.53	2294.44	4800.08	394.822	3997.02	-3.33959	8.22315e-07	4.00184e-05	-	scaffold_36	6145213	6173315	+	5934	protein_coding	-	Myosin_head
ENSOCUG00000010891	477.714	776.038	874.448	283.436	192.962	315.458	709.4	263.952	1.42645	8.71141e-07	4.22503e-05	-	scaffold_1354	1	16738	-	1344	protein_coding	-	DUF1193
ENSOCUG00000004895	57.6038	59.247	64.4012	237.105	151.756	142.809	60.4173	177.223	-1.55447	9.06013e-07	4.37927e-05	-	scaffold_17	14634652	15082013	+	5289	protein_coding	-	I-set
ENSOCUG00000005809	1709.24	2021.2	1969.27	795.8	881.393	1110.5	1899.9	929.23	1.03224	9.11146e-07	4.3892e-05	-	scaffold_17	42735695	42781337	+	882	protein_coding	-	-
ENSOCUG00000023703	527.373	365.194	528.291	870.293	1166.82	1159.52	473.62	1065.54	-1.16969	9.34774e-07	4.48786e-05	-	scaffold_0	34456061	34460693	+	697	protein_coding	-	GST_N
ENSOCUG00000005098	63.5628	43.7068	51.3197	146.26	143.716	151.335	52.8631	147.104	-1.47681	9.80846e-07	4.69325e-05	-	scaffold_13	3058526	3159702	+	2988	protein_coding	-	Pkinase
ENSOCUG00000000611	93.3579	118.494	143.896	336.126	229.142	452.938	118.583	339.402	-1.51681	1.05307e-06	5.02199e-05	-	scaffold_23	20222703	20228186	+	1743	protein_coding	-	FKBP_C
ENSOCUG00000001652	8.93852	13.5977	2.01254	43.6055	41.2054	134.283	8.18291	73.0312	-3.15141	1.0971e-06	5.1972e-05	-	scaffold_11	52301895	52326948	+	1197	protein_coding	-	Cyclin_C
ENSOCUG00000003766	94.3511	119.465	110.69	369.738	204.017	297.341	108.169	290.365	-1.42515	1.12049e-06	5.27297e-05	-	scaffold_13	26903128	27020708	+	2094	protein_coding	-	Amidohydro_1
ENSOCUG00000002432	237.367	240.873	284.774	453.316	578.885	693.795	254.338	575.332	-1.17709	1.14183e-06	5.35569e-05	-	scaffold_9	55829349	55841538	-	1724	protein_coding	-	-
ENSOCUG00000027882	42.7063	9.71262	16.1003	0	0	0	22.8397	0	6.96894	1.19616e-06	5.59213e-05	-	scaffold_184	1049424	1064212	+	948	protein_coding	-	-
novel.979	0	4.85631	4.02508	69.9505	21.1052	36.235	2.96046	42.4302	-3.8414	1.21421e-06	5.63954e-05	-	scaffold_34	3225338	3230464	-	2729	-	-	-
ENSOCUG00000007071	1600	1859.97	1411.8	891.187	812.048	663.954	1623.92	789.063	1.04091	1.22942e-06	5.67532e-05	-	scaffold_168	345126	382384	-	1743	protein_coding	-	OTU
novel.72	0	0.971262	0	13.6267	194.972	234.462	0.323754	147.687	-8.70127	1.22987e-06	5.67532e-05	-	scaffold_1	65174877	65176659	+	1783	-	-	-
ENSOCUG00000004865	163.873	165.114	163.016	317.957	354.768	530.737	164.001	401.154	-1.28947	1.25267e-06	5.76186e-05	-	scaffold_31	1648326	1649729	-	1080	protein_coding	-	-
novel.777	3.97268	8.74136	9.05642	36.3379	32.1603	123.625	7.25682	64.0412	-3.1383	1.27095e-06	5.82718e-05	-	scaffold_250	107546	109407	+	1684	-	-	-
novel.764	40.7199	44.678	58.3636	114.464	146.731	165.189	47.9205	142.128	-1.56759	1.29472e-06	5.9171e-05	-	scaffold_2456	3209	6606	-	3398	-	-	-
ENSOCUG00000023579	0.993169	4.85631	5.03134	36.3379	33.1653	39.4323	3.62694	36.3118	-3.32259	1.30426e-06	5.92555e-05	-	scaffold_1770	111	7682	+	2328	protein_coding	-	-
ENSOCUG00000014689	86.4057	101.011	72.4514	297.971	220.097	183.307	86.6228	233.792	-1.43329	1.30487e-06	5.92555e-05	-	scaffold_18	2211625	2267759	+	705	protein_coding	-	-
ENSOCUG00000005986	1.98634	10.6839	1.00627	39.0633	33.1653	84.1932	4.55883	52.1406	-3.50496	1.37242e-06	6.21249e-05	-	scaffold_106	1609190	1610925	-	618	protein_coding	-	HMG_box
ENSOCUG00000010039	1940.65	2116.38	2919.19	1045.62	946.719	1243.71	2325.41	1078.69	1.10832	1.42742e-06	6.42189e-05	-	scaffold_133	339674	355218	-	3492	protein_coding	-	FH2
ENSOCUG00000015267	58.597	89.3561	65.4075	180.781	167.837	240.856	71.1202	196.491	-1.46466	1.42769e-06	6.42189e-05	-	scaffold_15	35903080	35907214	+	630	protein_coding	-	GSHPx
ENSOCUG00000009715	3.97268	0.971262	1.00627	28.1619	14.0701	82.0617	1.9834	41.4312	-4.38316	1.44044e-06	6.45887e-05	-	scaffold_12	8981214	8992927	-	1356	protein_coding	-	Pkinase
ENSOCUG00000021153	219.49	121.408	138.865	376.097	440.194	390.06	159.921	402.117	-1.33034	1.50198e-06	6.71369e-05	-	scaffold_7	63043597	63086864	+	429	protein_coding	-	-
ENSOCUG00000002065	162.88	202.022	153.959	516.907	345.723	369.811	172.954	410.814	-1.24859	1.55765e-06	6.94081e-05	-	scaffold_56	8273788	8291529	+	2757	protein_coding	-	-
ENSOCUG00000022118	321.787	338.97	253.58	109.922	150.751	126.823	304.779	129.165	1.2397	1.64212e-06	7.29439e-05	-	scaffold_177	875329	883789	+	678	protein_coding	-	Hydrolase
ENSOCUG00000017494	228.429	319.545	497.097	1407.19	663.306	1071.07	348.357	1047.19	-1.58819	1.64996e-06	7.30646e-05	-	scaffold_23	25114361	25162653	+	4464	protein_coding	-	Lectin_C
ENSOCUG00000023263	26.8156	47.5918	68.4263	148.077	167.837	153.466	47.6112	156.46	-1.71685	1.66727e-06	7.35305e-05	-	scaffold_86	403412	405400	-	642	protein_coding	-	-
ENSOCUG00000006823	1833.39	1862.88	1335.32	750.378	911.544	566.972	1677.2	742.964	1.17449	1.67142e-06	7.35305e-05	-	scaffold_28	10982484	11025412	+	2328	protein_coding	-	PID
ENSOCUG00000010088	926.627	1163.57	1191.42	615.019	452.254	512.619	1093.87	526.631	1.05412	1.67595e-06	7.35305e-05	-	scaffold_191	453447	493702	-	1976	protein_coding	-	-
ENSOCUG00000008164	265.176	217.563	314.962	104.472	85.4258	126.823	265.9	105.573	1.33344	1.69361e-06	7.40771e-05	-	scaffold_68	2717483	2784860	+	4635	protein_coding	-	ABC_membrane
ENSOCUG00000026286	60.5833	71.8734	64.4012	211.668	173.867	140.677	65.6193	175.404	-1.41973	1.71118e-06	7.4617e-05	-	scaffold_94	957538	982280	+	629	protein_coding	-	-
ENSOCUG00000016593	54.6243	43.7068	79.4952	150.802	177.887	179.044	59.2754	169.244	-1.51407	1.77192e-06	7.70301e-05	-	scaffold_111	1066190	1150290	-	1533	protein_coding	-	-
ENSOCUG00000005593	140.037	159.287	176.097	424.245	341.703	309.064	158.474	358.337	-1.178	1.79367e-06	7.77382e-05	-	scaffold_3	58974238	58976784	-	329	protein_coding	-	-
ENSOCUG00000004137	1175.91	1062.56	1228.65	304.33	659.286	397.52	1155.71	453.712	1.34935	1.85395e-06	8.01074e-05	-	scaffold_3	27731519	27732670	+	1152	protein_coding	-	Trypsin
ENSOCUG00000006500	149.969	130.149	112.702	50.8731	48.2405	33.0378	130.94	44.0505	1.56795	1.94554e-06	8.37918e-05	-	scaffold_10	47152888	47475695	-	3905	protein_coding	-	Band_3_cyto
novel.664	48.6653	21.3678	27.1693	0	3.01503	0	32.4008	1.00501	5.02761	1.95097e-06	8.37918e-05	-	scaffold_22	19554329	19579925	+	1083	-	-	-
ENSOCUG00000010212	30.7883	24.2815	33.2069	79.035	114.571	100.179	29.4256	97.9284	-1.73432	1.96509e-06	8.41449e-05	-	scaffold_2	43028058	43118522	+	1938	protein_coding	-	RhoGAP
novel.456	0.993169	0	0	36.3379	39.1954	14.9203	0.331056	30.1512	-6.41177	2.04016e-06	8.68378e-05	-	scaffold_17	42130008	42164847	+	440	-	-	-
ENSOCUG00000001035	127.126	197.166	170.059	615.928	328.638	385.797	164.784	443.454	-1.42882	2.07488e-06	8.80525e-05	-	scaffold_105	577907	666535	-	3592	protein_coding	-	TSP_1
ENSOCUG00000008272	18.8702	33.0229	25.1567	115.373	67.3356	105.508	25.6833	96.0721	-1.90302	2.11876e-06	8.96481e-05	-	scaffold_24	10574171	10610975	+	1401	protein_coding	-	Sushi
ENSOCUG00000007948	149.969	115.58	113.708	435.147	285.423	256.843	126.419	325.804	-1.36699	2.13277e-06	8.9974e-05	-	scaffold_93	723914	816071	+	7423	protein_coding	-	-
ENSOCUG00000024302	1223.58	1575.39	1696.57	2762.59	2813.02	3437	1498.51	3004.2	-1.00337	2.19966e-06	9.22895e-05	-	scaffold_370	7658	11002	+	511	protein_coding	-	-
ENSOCUG00000003185	130.105	152.488	202.26	457.858	299.493	451.872	161.618	403.074	-1.31882	2.20061e-06	9.22895e-05	-	scaffold_155	772551	785521	+	6798	protein_coding	-	Laminin_G_2
ENSOCUG00000007226	942.518	806.147	553.448	345.21	356.778	319.721	767.371	340.57	1.17188	2.24456e-06	9.38569e-05	-	scaffold_72	2048672	2132977	-	2916	protein_coding	-	-
ENSOCUG00000006943	62.5697	47.5918	55.3448	136.267	145.726	154.532	55.1688	145.508	-1.399	2.27372e-06	9.47982e-05	-	scaffold_20	29054510	29122276	+	2830	protein_coding	-	Death
ENSOCUG00000000715	92.3648	114.609	80.5015	219.844	232.157	229.133	95.8251	227.045	-1.24374	2.37098e-06	9.82784e-05	-	scaffold_21	16854587	16908715	+	2223	protein_coding	-	Xlink
ENSOCUG00000009505	24.8292	23.3103	35.2194	222.57	66.3306	95.9163	27.7863	128.272	-2.20972	2.38086e-06	9.84019e-05	-	scaffold_14	5374279	5379285	+	1419	protein_coding	-	-
ENSOCUG00000014764	598.881	577.901	1038.47	1290.9	2769.81	2121.88	738.417	2060.86	-1.48071	2.5502e-06	0.000104793	-	scaffold_25	143937	146738	-	613	protein_coding	-	-
ENSOCUG00000007700	211.545	248.643	158.99	79.035	10.0501	27.7092	206.393	38.9314	2.3992	2.60047e-06	0.000106552	-	scaffold_5	3439110	3454100	+	1077	protein_coding	-	-
ENSOCUG00000016259	1740.03	1277.21	1150.17	766.73	528.635	418.834	1389.14	571.4	1.28085	2.65367e-06	0.00010842	-	scaffold_10	18306275	18309105	+	792	protein_coding	-	-
ENSOCUG00000007793	21.8497	41.7643	5.03134	215.302	141.706	70.3386	22.8818	142.449	-2.63705	2.68275e-06	0.000109295	-	scaffold_68	721582	729616	+	1080	protein_coding	-	-
ENSOCUG00000007820	423.09	386.562	388.42	208.943	199.997	180.109	399.357	196.35	1.02347	2.72452e-06	0.000110681	-	scaffold_27	16484139	16524500	-	2901	protein_coding	-	-
ENSOCUG00000021457	139.044	139.862	159.997	327.041	335.673	280.289	146.301	314.334	-1.10396	2.74258e-06	0.000111098	-	scaffold_28	6480494	6488313	-	1554	protein_coding	-	-
ENSOCUG00000010244	113.221	166.086	205.279	554.153	325.623	404.98	161.529	428.252	-1.40737	2.75198e-06	0.000111163	-	scaffold_11	22523366	22531113	-	1764	protein_coding	-	Hemopexin
ENSOCUG00000027812	444.94	499.229	515.21	1226.4	756.772	1645.5	486.459	1209.56	-1.31395	2.80601e-06	0.000113025	-	scaffold_60	1003032	1006641	-	1424	protein_coding	-	Tubulin
ENSOCUG00000013549	3743.26	3522.77	2183.6	6560.81	7899.37	6328.34	3149.88	6929.51	-1.13744	2.83969e-06	0.000114011	-	scaffold_6	42413261	42446673	-	1093	protein_coding	-	-
ENSOCUG00000005820	5.95902	5.82757	4.02508	36.3379	23.1152	75.6673	5.27055	45.0401	-3.09118	2.84647e-06	0.000114011	-	scaffold_184	27141	32976	+	996	protein_coding	-	-
ENSOCUG00000028037	256.238	250.586	313.956	122.64	113.566	132.151	273.593	122.786	1.15612	2.98704e-06	0.000119306	-	scaffold_1255	883	2309	+	456	protein_coding	-	-
ENSOCUG00000000108	260.21	307.89	304.899	113.556	146.731	134.283	291	131.523	1.1469	3.02336e-06	0.000120419	-	scaffold_118	1100282	1100884	+	603	protein_coding	-	Arf
ENSOCUG00000015495	8.93852	2.91379	3.01881	26.345	56.2805	42.6295	4.95704	41.7517	-3.07336	3.2756e-06	0.000129524	-	scaffold_14	45838000	45857986	-	2637	protein_coding	-	SET
ENSOCUG00000024462	23.8361	13.5977	29.1818	48.1477	110.551	166.255	22.2052	108.318	-2.28528	3.27922e-06	0.000129524	-	scaffold_41	12669275	12669685	-	411	protein_coding	-	KOW
ENSOCUG00000016890	156.921	191.339	258.611	600.484	714.562	342.101	202.29	552.382	-1.4498	3.31979e-06	0.000130476	-	scaffold_2953	226	3811	-	1260	protein_coding	-	-
ENSOCUG00000005471	251.272	127.235	102.639	736.751	563.81	312.261	160.382	537.607	-1.74559	3.32159e-06	0.000130476	-	scaffold_2	18523474	18574123	-	2184	protein_coding	-	-
ENSOCUG00000022112	2.97951	3.88505	1.00627	32.7041	14.0701	67.1414	2.62361	37.9719	-3.84785	3.34053e-06	0.000130859	-	scaffold_12	1343187	1352582	-	1344	protein_coding	-	Tubulin
ENSOCUG00000008250	3515.82	3087.64	2361.71	1419	1672.34	1295.94	2988.39	1462.42	1.03099	3.37546e-06	0.000131865	-	scaffold_13	39037252	39054230	+	930	protein_coding	-	Arf
ENSOCUG00000002974	1.98634	5.82757	4.02508	60.866	16.0802	46.8924	3.94633	41.2795	-3.38596	3.42884e-06	0.000133584	-	scaffold_68	4118017	4120254	+	915	protein_coding	-	I-set
novel.938	45.6858	63.132	87.5454	167.154	171.857	205.687	65.4544	181.566	-1.47181	3.44962e-06	0.000134028	-	scaffold_31	1656937	1659885	+	2203	-	PF04826:Armadillo-like	-
ENSOCUG00000005009	10.9249	6.79883	8.05015	49.0562	34.1703	62.8785	8.59128	48.7017	-2.50283	3.4691e-06	0.000134418	-	scaffold_45	9688648	9708502	+	2919	protein_coding	-	Pkinase
ENSOCUG00000008240	224.456	123.35	174.085	427.879	374.869	436.952	173.964	413.233	-1.2485	3.53933e-06	0.000136768	-	scaffold_47	13953231	14079782	-	3213	protein_coding	-	RGS
ENSOCUG00000002089	0.993169	0	0	24.5281	23.1152	30.9064	0.331056	26.1832	-6.20477	3.62289e-06	0.000139242	-	scaffold_67	4637476	4638012	+	537	protein_coding	-	-
ENSOCUG00000007124	0.993169	1.94252	2.01254	20.8943	19.0952	51.1554	1.64941	30.3816	-4.19916	3.77868e-06	0.000144331	-	scaffold_8	43934183	43972473	+	2567	protein_coding	-	Pkinase
ENSOCUG00000001999	38.7336	39.8217	41.257	100.838	105.526	139.611	39.9375	115.325	-1.52849	3.78565e-06	0.000144331	-	scaffold_57	971823	1005187	-	1221	protein_coding	-	-
ENSOCUG00000000856	4.96585	2.91379	2.01254	32.7041	26.1302	37.3008	3.29739	32.0451	-3.27947	4.03552e-06	0.000153446	-	scaffold_65	6002821	6011583	+	1269	protein_coding	-	E2F_TDP
ENSOCUG00000021996	125.139	99.0687	204.273	315.231	388.939	422.032	142.827	375.401	-1.39431	4.06854e-06	0.000154291	-	scaffold_371	291147	292732	+	1035	protein_coding	-	PBD
ENSOCUG00000002178	7.94536	6.79883	7.04388	38.1548	31.1553	69.2729	7.26269	46.1943	-2.66671	4.18033e-06	0.00015811	-	scaffold_136	277473	279565	+	789	protein_coding	-	-
ENSOCUG00000005392	166.852	175.798	148.928	45.4224	48.2405	82.0617	163.86	58.5749	1.48889	4.39047e-06	0.000165618	-	scaffold_21	34054976	34056617	+	600	protein_coding	-	-
ENSOCUG00000004114	581.997	657.544	840.235	298.879	344.718	359.153	693.259	334.25	1.05294	4.58357e-06	0.000172401	-	scaffold_4	46252323	46290537	-	1008	protein_coding	-	Mito_carr
ENSOCUG00000003078	162.88	203.965	277.73	515.998	553.76	419.9	214.858	496.553	-1.20904	4.59446e-06	0.000172401	-	scaffold_21	32714131	32715273	-	1143	protein_coding	-	7tm_1
ENSOCUG00000021750	0	0	0	9.08448	17.0852	27.7092	0	17.9596	-6.61961	4.69275e-06	0.000175627	-	scaffold_0	12006386	12011795	+	852	protein_coding	-	-
novel.35	7.94536	11.6551	10.0627	49.9646	38.1904	61.8127	9.88773	49.9892	-2.33619	4.77096e-06	0.000178087	-	scaffold_0	15006644	15012342	-	3194	-	-	-
ENSOCUG00000003978	855.119	743.987	470.934	323.407	278.388	152.4	690.013	251.398	1.45538	4.8547e-06	0.000180739	-	scaffold_36	437377	684936	+	3226	protein_coding	-	CH
ENSOCUG00000006003	1.98634	2.91379	0	65.4083	39.1954	7.46016	1.63337	37.3546	-4.51018	5.01641e-06	0.00018579	-	scaffold_29	3604359	3624224	-	822	protein_coding	-	-
ENSOCUG00000014415	5932.2	5852.82	5821.27	3562.02	2147.71	2962.75	5868.76	2890.83	1.02148	5.04705e-06	0.00018644	-	scaffold_221	128760	143352	+	6798	protein_coding	-	-
novel.288	84.4194	104.896	198.235	10.9014	39.1954	35.1693	129.184	28.422	2.19113	5.06589e-06	0.000186653	-	scaffold_130	740299	743071	+	1233	-	-	-
ENSOCUG00000007741	296.958	230.189	256.599	517.815	483.41	568.038	261.248	523.087	-1.00158	5.13021e-06	0.000188535	-	scaffold_33	4283995	4306138	-	1326	protein_coding	-	-
novel.1092	569.086	703.194	775.833	1156.45	1392.94	1853.32	682.704	1467.57	-1.10383	5.20129e-06	0.000190656	-	scaffold_40	4517487	4518919	+	959	-	PF03247:Prothymosin/parathymosin family	-
ENSOCUG00000027577	309.869	236.017	156.978	71.7674	107.536	58.6155	234.288	79.3063	1.56245	5.34193e-06	0.000195309	-	scaffold_70	3545869	3567506	-	591	protein_coding	-	SPRY
ENSOCUG00000027177	1485.78	447.752	1062.62	234.38	287.433	410.309	998.718	310.707	1.68512	5.59066e-06	0.00020388	-	scaffold_513	164898	164984	-	87	miRNA	-	-
ENSOCUG00000026908	4162.37	5408.96	8075.31	3136.87	2179.87	1701.98	5882.21	2339.57	1.32994	5.9641e-06	0.000216392	-	scaffold_789	17294	18469	+	306	protein_coding	-	-
ENSOCUG00000022519	0.993169	2.91379	3.01881	16.3521	21.1052	67.1414	2.30859	34.8662	-3.91186	6.19809e-06	0.000224311	-	scaffold_116	1428905	1432074	-	624	protein_coding	-	HLH
ENSOCUG00000002805	75.4809	188.425	188.172	57.2322	32.1603	29.8406	150.693	39.7444	1.91784	6.38366e-06	0.000230442	-	scaffold_3	5369185	5407764	-	2616	protein_coding	-	-
ENSOCUG00000026731	14.8975	3.88505	6.03761	37.2464	55.2755	58.6155	8.2734	50.3791	-2.60615	6.40944e-06	0.000230788	-	scaffold_20	2734022	2775634	-	2514	protein_coding	-	SNF2_N
ENSOCUG00000013062	1305.02	1131.52	1252.8	410.618	668.331	660.757	1229.78	579.902	1.08523	6.44989e-06	0.00023166	-	scaffold_13	41297917	41356154	+	2280	protein_coding	-	AMP-binding
ENSOCUG00000002828	305.896	443.867	638.981	1089.23	964.809	1262.9	462.915	1105.65	-1.2561	6.48263e-06	0.000232251	-	scaffold_23	19094201	19103893	+	1083	protein_coding	-	-
novel.778	5.95902	18.454	22.1379	63.5914	61.3056	91.6533	15.517	72.1834	-2.21679	6.60561e-06	0.000235949	-	scaffold_250	110289	112172	+	1786	-	-	-
ENSOCUG00000027202	250.279	293.321	237.479	129.908	101.506	122.56	260.36	117.991	1.14136	6.61895e-06	0.000235949	-	scaffold_28	11990878	11994951	+	375	protein_coding	-	-
novel.1499	45.6858	78.6722	72.4514	9.08448	18.0902	18.1175	65.6031	15.0974	2.12845	6.79081e-06	0.000240871	-	scaffold_8	34960707	35031443	-	1311	-	-	-
ENSOCUG00000001171	4.96585	4.85631	2.01254	20.8943	30.1503	60.747	3.9449	37.2639	-3.23283	6.85797e-06	0.00024265	-	scaffold_0	9549657	9572801	-	1395	protein_coding	-	-
novel.628	0	0	0	14.5352	12.0601	22.3805	0	16.3252	-6.48418	6.8923e-06	0.000243261	-	scaffold_204	208679	210929	-	551	-	-	-
ENSOCUG00000024055	256.238	303.034	318.987	514.182	572.855	687.4	292.753	591.479	-1.01415	6.95167e-06	0.000244466	-	scaffold_216	757834	763317	-	1743	protein_coding	-	-
ENSOCUG00000008813	23.8361	48.5631	60.3761	145.352	124.621	147.072	44.2584	139.015	-1.65152	6.96075e-06	0.000244466	-	scaffold_9	54543647	54687899	+	1185	protein_coding	-	EGF_2
ENSOCUG00000017566	0	0	0	3.63379	23.1152	31.9721	0	19.5737	-6.74339	7.13011e-06	0.000249187	-	scaffold_114	2142511	2245214	-	2369	protein_coding	-	HLH
ENSOCUG00000003633	35.7541	49.5343	49.3072	197.133	97.4859	124.691	44.8652	139.77	-1.64107	7.26866e-06	0.000253408	-	scaffold_39	5714539	5936921	+	1404	protein_coding	-	-
ENSOCUG00000008758	76.474	65.0745	79.4952	147.169	207.032	185.438	73.6813	179.88	-1.28709	7.32321e-06	0.000254687	-	scaffold_648	20917	35705	+	1374	protein_coding	-	TEA
ENSOCUG00000004936	34.7609	35.9367	30.1881	109.014	96.4809	87.3904	33.6286	97.6284	-1.53834	7.36175e-06	0.000255404	-	scaffold_18	26534600	26831380	-	7110	protein_coding	-	CH
ENSOCUG00000026126	282.06	375.878	127.796	1335.42	855.263	489.173	261.912	893.285	-1.77014	7.37977e-06	0.000255408	-	scaffold_69	5463277	5469622	-	382	protein_coding	-	-
ENSOCUG00000023974	42.7063	74.7872	65.4075	174.422	159.796	148.137	60.967	160.785	-1.39921	7.44261e-06	0.000256959	-	scaffold_24	642841	645236	-	462	protein_coding	-	-
ENSOCUG00000028032	185.723	135.977	166.034	372.464	289.443	430.558	162.578	364.155	-1.1634	7.46249e-06	0.000257023	-	scaffold_60	1080159	1083316	+	1350	protein_coding	-	Tubulin
ENSOCUG00000002106	20.8566	8.74136	20.1254	51.7815	79.3957	78.8645	16.5744	70.0139	-2.07913	7.58859e-06	0.000260737	-	scaffold_35	3129845	3212257	-	1833	protein_coding	-	Tyr-DNA_phospho
ENSOCUG00000012483	300.93	329.258	334.081	173.514	154.771	141.743	321.423	156.676	1.03545	7.62615e-06	0.000261397	-	scaffold_86	861969	864176	+	687	protein_coding	-	-
ENSOCUG00000016205	51.6448	61.1895	55.3448	215.302	206.027	94.8506	56.0597	172.06	-1.61931	7.88233e-06	0.000268886	-	scaffold_244	37607	71835	-	1065	protein_coding	-	-
ENSOCUG00000010538	209.559	178.712	145.909	443.323	586.925	298.406	178.06	442.885	-1.31482	7.95124e-06	0.000270589	-	scaffold_3	18218006	18280443	-	1690	protein_coding	-	Pkinase
ENSOCUG00000013725	18.8702	8.74136	9.05642	59.0491	53.2655	54.3526	12.2227	55.5557	-2.18539	8.11037e-06	0.000275347	-	scaffold_23	29953705	30007231	-	1620	protein_coding	-	DUF1193
ENSOCUG00000001711	31.7814	63.132	47.2946	139.901	111.556	175.847	47.4027	142.435	-1.58586	8.1331e-06	0.000275463	-	scaffold_95	1941293	1950609	+	4631	protein_coding	-	MAGE
ENSOCUG00000008627	22.8429	9.71262	20.1254	59.0491	64.3206	92.7191	17.5603	72.0296	-2.03634	8.19254e-06	0.000276066	-	scaffold_13	49664574	49737092	-	2913	protein_coding	-	-
ENSOCUG00000013801	7.94536	0	0	26.345	37.1853	54.3526	2.64845	39.2943	-3.89159	8.209e-06	0.000276066	-	scaffold_122	1374284	1413157	+	2019	protein_coding	-	-
ENSOCUG00000016909	0	2.91379	5.03134	29.9788	22.1102	43.6952	2.64838	31.9281	-3.5929	8.28147e-06	0.000277848	-	scaffold_11	34242639	34278306	+	1020	protein_coding	-	-
ENSOCUG00000011752	584.977	561.389	347.163	207.126	254.267	168.386	497.843	209.927	1.2455	8.49291e-06	0.000284273	-	scaffold_11	48579300	48625009	-	1257	protein_coding	-	PHD
ENSOCUG00000003018	47.6721	33.0229	32.2006	129	107.536	93.7848	37.6319	110.107	-1.5504	8.58687e-06	0.000286745	-	scaffold_0	22716442	22739036	+	1005	protein_coding	-	-
ENSOCUG00000005429	1948.6	927.555	1042.49	481.477	386.929	639.442	1306.22	502.616	1.37813	8.67356e-06	0.000288963	-	scaffold_6	12082123	12093082	+	2133	protein_coding	-	BTB
ENSOCUG00000007983	15.8907	178.712	40.2508	5359.84	5004.95	454.004	78.2845	3606.26	-5.52545	8.7605e-06	0.000290621	-	scaffold_28	6413370	6415918	-	508	protein_coding	-	-
novel.1196	34.7609	30.1091	17.1066	1.8169	3.01503	0	27.3255	1.61064	4.06187	8.76408e-06	0.000290621	-	scaffold_5	21961150	21979948	+	1254	-	-	-
ENSOCUG00000026934	682.307	935.325	1241.74	391.541	469.339	440.149	953.123	433.677	1.13623	9.07486e-06	0.000299533	-	scaffold_1961	2933	7795	+	1404	protein_coding	-	-
ENSOCUG00000005247	512.475	803.233	721.495	1726.96	1230.13	1348.16	679.068	1435.08	-1.07964	9.10065e-06	0.000299609	-	scaffold_7	2916248	2976783	+	1136	protein_coding	-	-
ENSOCUG00000006646	11377.7	7729.3	4883.42	3325.83	3793.91	2414.96	7996.82	3178.23	1.33116	9.11919e-06	0.000299609	-	scaffold_1	31204078	31236750	-	5225	protein_coding	-	-
ENSOCUG00000004162	45.6858	91.2986	159.997	20.8943	19.0952	27.7092	98.9937	22.5662	2.13527	9.34613e-06	0.00030636	-	scaffold_191	274213	278174	+	2892	protein_coding	-	-
ENSOCUG00000012028	222.47	108.781	161.003	49.0562	58.2905	63.9442	164.085	57.097	1.52463	9.51594e-06	0.00030979	-	scaffold_8	4025144	4028984	+	1155	protein_coding	-	Pkinase
ENSOCUG00000023550	10.9249	23.3103	25.1567	63.5914	62.3106	127.888	19.7973	84.5968	-2.09304	9.58426e-06	0.000311303	-	scaffold_6	62292440	62313545	+	408	protein_coding	-	-
ENSOCUG00000010126	86.4057	86.4423	92.5767	311.598	168.842	199.293	88.4749	226.577	-1.35818	9.65726e-06	0.000312832	-	scaffold_2	59970686	59993843	-	1622	protein_coding	-	Glyco_transf_29
ENSOCUG00000016568	57.6038	60.2182	52.326	165.338	132.661	127.888	56.716	141.962	-1.32465	9.67522e-06	0.000312832	-	scaffold_5	8712194	8714480	-	924	protein_coding	-	HLH
ENSOCUG00000023857	935.566	642.004	513.197	246.189	364.818	159.86	696.922	256.956	1.43904	9.91773e-06	0.000319948	-	scaffold_170	227104	240112	-	699	protein_coding	-	V-set
ENSOCUG00000007089	167.846	112.666	137.859	239.83	349.743	495.568	139.457	361.714	-1.37414	1.01266e-05	0.000325949	-	scaffold_15	39145643	39151213	-	2043	protein_coding	-	Pkinase
ENSOCUG00000000475	125.139	143.747	127.796	308.872	301.503	236.594	132.227	282.323	-1.0949	1.02926e-05	0.000330544	-	scaffold_289	327818	341707	-	951	protein_coding	-	K_tetra
ENSOCUG00000022132	1492.73	1592.87	2126.25	1014.74	828.128	679.94	1737.28	840.935	1.04629	1.04328e-05	0.0003328	-	scaffold_428	38848	40843	+	1221	protein_coding	-	Ion_trans
novel.1137	16.8839	23.3103	18.1128	47.2393	101.506	78.8645	19.4357	75.8699	-1.96201	1.05429e-05	0.00033556	-	scaffold_44	5991270	5995849	+	3018	-	-	-
ENSOCUG00000021010	179.764	181.626	169.053	380.64	304.518	391.125	176.814	358.761	-1.02073	1.07157e-05	0.000338015	-	scaffold_16	3379139	3397036	-	1305	protein_coding	-	Tubulin
ENSOCUG00000014283	225.449	251.557	288.799	121.732	120.601	118.297	255.268	120.21	1.08618	1.07177e-05	0.000338015	-	scaffold_13	1786407	1796174	+	555	protein_coding	-	-
ENSOCUG00000009681	240.347	311.775	334.081	646.815	637.176	513.685	295.401	599.225	-1.02079	1.07228e-05	0.000338015	-	scaffold_0	34481143	34414059	-	1365	protein_coding	-	GST_N
ENSOCUG00000000930	12.9112	7.77009	5.03134	34.521	29.1453	126.823	8.57088	63.4963	-2.88558	1.07622e-05	0.000338015	-	scaffold_28	983320	1038936	-	4240	protein_coding	-	Kinesin
ENSOCUG00000013753	52.638	53.4194	54.3385	112.648	135.676	163.058	53.4653	137.127	-1.35727	1.11513e-05	0.000349465	-	scaffold_3	26575525	26648901	-	2859	protein_coding	-	C2
ENSOCUG00000004307	90.3784	67.9883	113.708	178.056	302.508	225.936	90.6917	235.5	-1.37667	1.12244e-05	0.000350215	-	scaffold_0	17480831	17485731	-	612	protein_coding	-	-
ENSOCUG00000003010	21516	22679.9	26963	13086.2	13012.9	7672.24	23719.6	11257.1	1.07521	1.13453e-05	0.000353217	-	scaffold_0	22679993	22682630	+	1474	protein_coding	-	-
ENSOCUG00000011700	71.5082	34.9654	90.5642	211.668	174.872	185.438	65.6793	190.659	-1.53905	1.15009e-05	0.00035728	-	scaffold_39	7656912	7697366	-	2349	protein_coding	-	VWA
ENSOCUG00000013175	189.695	182.597	239.492	469.668	349.743	462.53	203.928	427.314	-1.0676	1.23112e-05	0.000381621	-	scaffold_35	1637679	1716679	+	1419	protein_coding	-	EGF_CA
novel.109	2.97951	0	0	28.1619	15.0751	37.3008	0.993169	26.8459	-4.75899	1.24751e-05	0.000385863	-	scaffold_101	2323025	2326761	-	1243	-	PF15276:Protein phosphatase 1 binding	-
ENSOCUG00000009273	1513.59	1192.71	1329.28	613.202	554.765	840.866	1345.19	669.611	1.00684	1.25663e-05	0.000387256	-	scaffold_13	55697602	55756915	-	654	protein_coding	-	-
ENSOCUG00000006606	313.842	238.93	418.608	834.864	631.146	669.283	323.793	711.764	-1.1369	1.25862e-05	0.000387256	-	scaffold_3	9985509	10005423	+	9888	protein_coding	-	Cadherin
ENSOCUG00000003137	398.261	415.7	323.012	188.049	168.842	82.0617	378.991	146.317	1.37071	1.29718e-05	0.000397628	-	scaffold_30	15200481	15202235	-	2988	protein_coding	-	Hormone_recep
novel.906	382.37	259.327	378.357	181.69	135.676	133.217	340.018	150.194	1.17699	1.29949e-05	0.000397628	-	scaffold_3	55442654	55446330	-	3677	-	-	-
ENSOCUG00000008182	270.142	329.258	366.282	70.8589	157.786	141.743	321.894	123.463	1.38508	1.36567e-05	0.000416982	-	scaffold_22	33995455	34018588	+	3189	protein_coding	-	-
novel.390	16.8839	13.5977	20.1254	71.7674	44.2204	82.0617	16.869	66.0165	-1.96924	1.38128e-05	0.000420391	-	scaffold_15	19237323	19241489	-	920	-	-	-
ENSOCUG00000025598	177.777	85.471	111.696	47.2393	30.1503	40.498	124.981	39.2959	1.66713	1.38273e-05	0.000420391	-	scaffold_11	44787479	44808453	-	1163	protein_coding	-	LysM
novel.1495	3.97268	8.74136	4.02508	57.2322	29.1453	29.8406	5.5797	38.7394	-2.79519	1.40944e-05	0.000426693	-	scaffold_8	20496821	20527042	-	911	-	-	-
ENSOCUG00000003285	82.4331	67.9883	66.4137	160.795	160.802	176.912	72.2784	166.17	-1.20065	1.49888e-05	0.000452808	-	scaffold_19	19205316	19669642	+	2181	protein_coding	-	-
ENSOCUG00000025196	117.194	135.005	172.072	39.9717	63.3156	55.4183	141.424	52.9019	1.42137	1.51938e-05	0.000458029	-	scaffold_105	2576984	2578186	-	1203	protein_coding	-	-
ENSOCUG00000015532	1527.49	1585.1	899.604	705.864	608.031	468.924	1337.4	594.273	1.16982	1.53977e-05	0.000462223	-	scaffold_0	81682222	81919376	-	3870	protein_coding	-	-
ENSOCUG00000013609	0.993169	1.94252	0	99.0208	12.0601	5.32868	0.978564	38.8032	-5.30283	1.55112e-05	0.000463678	-	scaffold_65	2009408	2030181	-	1449	protein_coding	-	-
novel.1	31.7814	23.3103	12.0752	99.9293	96.4809	58.6155	22.389	85.0086	-1.92548	1.56338e-05	0.000466364	-	scaffold_0	15003734	15008642	+	3712	-	-	-
ENSOCUG00000002264	297.951	330.229	351.188	158.978	151.756	70.3386	326.456	127.024	1.35915	1.62633e-05	0.000483122	-	scaffold_0	5044180	5147097	+	5565	protein_coding	-	Guanylate_cyc
ENSOCUG00000017019	60.5833	46.6206	47.2946	118.098	132.661	136.414	51.4995	129.058	-1.32482	1.63343e-05	0.000484222	-	scaffold_43	13203828	13233400	-	1395	protein_coding	-	Cadherin
ENSOCUG00000025557	131.098	216.591	229.429	476.935	425.119	387.928	192.373	429.994	-1.16076	1.6615e-05	0.000490503	-	scaffold_6	52918270	52953313	-	2081	protein_coding	-	7tm_1
ENSOCUG00000005489	3465.17	3338.23	2473.41	937.518	1548.72	1738.22	3092.27	1408.15	1.13519	1.72357e-05	0.00050673	-	scaffold_1	22719327	22737755	+	942	protein_coding	-	-
ENSOCUG00000013992	189.695	103.925	207.291	428.787	355.773	400.717	166.971	395.093	-1.24328	1.73365e-05	0.000508645	-	scaffold_20	27687882	27731703	+	885	protein_coding	-	Tetraspannin
novel.1174	0	0	0	18.169	21.1052	6.39442	0	15.2229	-6.38785	1.75756e-05	0.0005146	-	scaffold_47	13883744	13889867	-	539	-	-	-
novel.1615	0	0	0	23.6196	18.0902	5.32868	0	15.6795	-6.43198	1.77084e-05	0.000516367	-	scaffold_99	3355604	3356696	+	656	-	-	-
ENSOCUG00000001952	454.872	210.764	178.11	109.014	72.3607	99.1135	281.248	93.496	1.58823	1.82359e-05	0.000530666	-	scaffold_40	2159207	2179924	+	830	protein_coding	-	-
ENSOCUG00000010331	118.187	125.293	100.627	218.028	299.493	234.462	114.702	250.661	-1.1272	1.85286e-05	0.000537273	-	scaffold_5	22587659	22613524	+	1032	protein_coding	-	-
ENSOCUG00000005838	134.078	170.942	125.784	57.2322	63.3156	56.484	143.601	59.0106	1.28339	1.94105e-05	0.000560273	-	scaffold_185	895712	960939	+	1725	protein_coding	-	Pkinase
ENSOCUG00000017847	114.214	85.471	52.326	314.323	199.997	187.57	84.0038	233.963	-1.47854	1.97471e-05	0.00056769	-	scaffold_18	21541097	21984669	-	2508	protein_coding	-	TPR_1
ENSOCUG00000002874	29.7951	52.4481	59.3699	101.746	136.681	190.767	47.2044	143.065	-1.59804	2.04017e-05	0.000585327	-	scaffold_8	9553303	9624210	+	3194	protein_coding	-	Pkinase_Tyr
novel.260	0	0	6.03761	17.2605	30.1503	51.1554	2.01254	32.8554	-4.03941	2.08095e-05	0.000594315	-	scaffold_127	1372060	1383243	+	694	-	-	-
ENSOCUG00000005775	1.98634	0	0	25.4365	16.0802	33.0378	0.662113	24.8515	-5.23289	2.084e-05	0.000594315	-	scaffold_91	3033788	3064430	+	2094	protein_coding	-	Myb_DNA-binding
ENSOCUG00000010379	4.96585	11.6551	17.1066	50.8731	61.3056	45.8267	11.2425	52.6684	-2.22932	2.10158e-05	0.000598131	-	scaffold_17	10873197	11011404	-	6555	protein_coding	-	Lectin_C
ENSOCUG00000010729	49.6585	38.8505	79.4952	158.07	136.681	158.795	56.0014	151.182	-1.43401	2.11302e-05	0.000598997	-	scaffold_11	58364197	58375642	-	801	protein_coding	-	Ras
ENSOCUG00000000651	276.101	219.505	291.818	1093.77	278.388	1291.67	262.475	887.944	-1.75834	2.12006e-05	0.000599801	-	scaffold_311	1802	14864	-	3063	protein_coding	-	Ldl_recept_a
ENSOCUG00000022945	19.8634	12.6264	20.1254	64.4998	58.2905	62.8785	17.5384	61.8896	-1.82085	2.22686e-05	0.000625455	-	scaffold_19	8404489	8420786	-	1821	protein_coding	-	-
ENSOCUG00000009616	87.3989	112.666	107.671	307.055	213.062	195.03	102.579	238.382	-1.21782	2.22829e-05	0.000625455	-	scaffold_5	4096388	4144312	+	1677	protein_coding	-	LCCL
ENSOCUG00000014672	40.7199	37.8792	13.0815	135.359	92.4609	95.9163	30.5602	107.912	-1.8199	2.30934e-05	0.000645663	-	scaffold_37	5149313	5272355	+	318	protein_coding	-	-
ENSOCUG00000021234	0.993169	1.94252	6.03761	29.9788	22.1102	35.1693	2.9911	29.0861	-3.28683	2.32407e-05	0.00064694	-	scaffold_139	254163	254885	+	723	protein_coding	-	-
ENSOCUG00000015496	85.4126	115.58	206.285	322.499	328.638	407.111	135.759	352.749	-1.37772	2.32752e-05	0.00064694	-	scaffold_70	6007765	6035674	+	2550	protein_coding	-	TSP_1
novel.799	82.4331	113.638	89.5579	22.7112	39.1954	34.1036	95.2095	32.0034	1.57759	2.36786e-05	0.000653168	-	scaffold_26	27248572	27252854	+	1634	-	-	-
novel.378	13.9044	84.4998	112.702	9.99293	10.0501	11.7231	70.3688	10.5887	2.7339	2.38587e-05	0.000655495	-	scaffold_149	216746	233425	+	1148	-	-	-
ENSOCUG00000006633	337.678	343.827	618.855	165.338	74.3707	202.49	433.453	147.399	1.55638	2.40366e-05	0.000659111	-	scaffold_8	6026028	6063141	-	2017	protein_coding	-	Ion_trans_2
ENSOCUG00000011953	4.96585	0.971262	1.00627	22.7112	24.1202	33.0378	2.31446	26.6231	-3.52388	2.46574e-05	0.000674837	-	scaffold_31	2021705	2088260	-	2345	protein_coding	-	-
ENSOCUG00000005072	46.679	64.1033	28.1755	130.817	114.571	154.532	46.3193	133.306	-1.5232	2.52091e-05	0.000688614	-	scaffold_244	190668	194520	-	381	protein_coding	-	-
ENSOCUG00000025148	307.883	550.705	946.899	1823.26	1108.53	2381.92	601.829	1771.23	-1.55736	2.58149e-05	0.000703814	-	scaffold_1062	29641	48730	-	2062	protein_coding	-	Collagen
novel.278	36.7473	31.0804	61.3824	130.817	95.4759	155.598	43.07	127.297	-1.56421	2.60345e-05	0.000708446	-	scaffold_13	3159706	3161855	-	2130	-	-	-
ENSOCUG00000001040	0	3.88505	1.00627	19.9859	16.0802	45.8267	1.63044	27.2976	-4.05148	2.61571e-05	0.000710426	-	scaffold_4	54802672	54863386	+	1815	protein_coding	-	zf-GRF
ENSOCUG00000024308	20.8566	26.2241	31.1943	78.1265	69.3456	91.6533	26.0917	79.7085	-1.61082	2.63605e-05	0.000714454	-	scaffold_644	21272	42466	+	1666	protein_coding	-	Hemopexin
ENSOCUG00000027371	8.93852	2.91379	3.01881	22.7112	27.1353	70.3386	4.95704	40.0617	-3.01179	2.67052e-05	0.000719829	-	scaffold_0	101801552	101822643	-	2178	protein_coding	-	Kinesin
ENSOCUG00000007978	109.249	127.235	77.4827	300.696	213.062	221.673	104.656	245.144	-1.22832	2.68587e-05	0.000722599	-	scaffold_26	5611542	5705628	+	3081	protein_coding	-	CUB
ENSOCUG00000004566	494.598	506.999	436.721	786.716	854.258	1249.04	479.439	963.339	-1.0062	2.71107e-05	0.000725529	-	scaffold_1	77307312	77312559	+	526	protein_coding	-	-
ENSOCUG00000011821	87.3989	252.528	130.815	2902.49	1987.91	422.032	156.914	1770.81	-3.49633	2.71116e-05	0.000725529	-	scaffold_0	18312795	18330686	+	852	protein_coding	-	-
ENSOCUG00000017043	1.98634	1.94252	1.00627	18.169	23.1152	27.7092	1.64504	22.9978	-3.80007	2.71202e-05	0.000725529	-	scaffold_66	771272	786784	-	843	protein_coding	-	-
ENSOCUG00000010464	73.4945	56.3332	86.5391	171.697	201.002	146.006	72.1223	172.901	-1.26254	2.71794e-05	0.000725751	-	scaffold_87	2410410	2420073	-	417	protein_coding	-	-
ENSOCUG00000009440	39.7268	43.7068	51.3197	110.831	137.686	100.179	44.9178	116.232	-1.37218	2.75819e-05	0.000735121	-	scaffold_145	413312	421626	+	2271	protein_coding	-	CUB
ENSOCUG00000002435	31.7814	46.6206	105.658	386.09	115.576	223.805	61.3534	241.824	-1.98023	2.77359e-05	0.000737846	-	scaffold_549	131502	132109	+	429	protein_coding	-	-
ENSOCUG00000000244	326.753	404.045	482.003	188.049	153.766	227.002	404.267	189.606	1.09288	2.81476e-05	0.000747405	-	scaffold_295	53003	88347	+	1788	protein_coding	-	GRAM
ENSOCUG00000023898	11.918	19.4252	33.2069	96.2955	65.3256	74.6016	21.5167	78.7409	-1.87412	2.86775e-05	0.00076006	-	scaffold_229	39912	41825	-	1512	protein_coding	-	-
ENSOCUG00000014558	0	0	0	20.8943	17.0852	5.32868	0	14.436	-6.31258	2.92876e-05	0.00077479	-	scaffold_10	53810797	53880845	+	1105	protein_coding	-	-
ENSOCUG00000015162	92.3648	176.77	179.116	406.076	303.513	353.825	149.417	354.471	-1.24657	2.96363e-05	0.000781116	-	scaffold_209	320535	322419	+	878	protein_coding	-	Fibrinogen_C
ENSOCUG00000026004	28.8019	44.678	57.3573	111.739	164.822	103.376	43.6124	126.646	-1.53835	3.06319e-05	0.000801436	-	scaffold_21	32936445	32964831	-	1746	protein_coding	-	MFS_1
novel.1517	867.037	1024.68	911.68	1498.94	1693.44	2937.17	934.466	2043.18	-1.12835	3.06321e-05	0.000801436	-	scaffold_81	4091806	4094371	-	1207	-	PF01101:HMG14 and HMG17	-
ENSOCUG00000028063	14.8975	13.5977	104.652	5.45069	3.01503	2.13147	44.3824	3.5324	3.6351	3.06974e-05	0.000801675	-	scaffold_1953	1016	2386	+	1059	protein_coding	-	C1-set
ENSOCUG00000007904	2029.05	1650.17	1312.17	939.335	836.168	528.605	1663.8	768.036	1.11476	3.07681e-05	0.000802053	-	scaffold_176	257505	383019	-	3750	protein_coding	-	Guanylate_cyc
ENSOCUG00000014028	32.7746	24.2815	13.0815	0.908448	0	1.06574	23.3792	0.658062	5.14964	3.11142e-05	0.000808993	-	scaffold_61	6491428	6491787	-	360	retrotransposed	-	-
ENSOCUG00000012503	70.515	87.4136	102.639	20.8943	39.1954	20.249	86.856	26.7796	1.69835	3.11674e-05	0.000808993	-	scaffold_86	876673	882797	+	694	protein_coding	-	-
ENSOCUG00000014695	146.989	149.574	275.718	79.9434	57.2855	76.733	190.76	71.3207	1.41848	3.12046e-05	0.000808993	-	scaffold_349	41222	47541	+	1326	protein_coding	-	-
ENSOCUG00000005284	146.989	121.408	137.859	406.985	214.067	318.655	135.419	313.236	-1.21069	3.1954e-05	0.000825421	-	scaffold_0	27587159	27677449	+	3610	protein_coding	-	V-set
novel.705	3.97268	0	2.01254	18.169	28.1403	29.8406	1.99507	25.3833	-3.67399	3.26931e-05	0.000842985	-	scaffold_23	2076704	2078085	+	1382	-	-	-
ENSOCUG00000007225	3.97268	14.5689	4.02508	38.1548	23.1152	107.639	7.52223	56.3031	-2.89733	3.43027e-05	0.000878576	-	scaffold_0	16187075	16192053	+	835	protein_coding	-	-
ENSOCUG00000009598	310.862	371.993	279.743	817.603	504.515	658.625	320.866	660.248	-1.04125	3.43198e-05	0.000878576	-	scaffold_2	7053281	7465888	+	5225	protein_coding	-	EGF_CA
ENSOCUG00000010937	23.8361	7.77009	22.1379	46.3308	93.4659	83.1275	17.9147	74.3081	-2.05267	3.46335e-05	0.00088476	-	scaffold_18	11085990	11088221	-	609	protein_coding	-	SOCS_box
ENSOCUG00000001307	42.7063	46.6206	81.5078	130.817	145.726	181.175	56.9449	152.573	-1.42176	3.46855e-05	0.00088476	-	scaffold_21	26859981	26861926	-	570	protein_coding	-	-
ENSOCUG00000001448	1792.67	1656	1083.75	904.814	620.091	492.37	1510.81	672.425	1.16729	3.49201e-05	0.000889152	-	scaffold_354	126747	148129	+	1007	protein_coding	-	-
ENSOCUG00000011212	6.95219	9.71262	14.0878	49.0562	41.2054	44.7609	10.2509	45.0075	-2.13628	3.5367e-05	0.000898928	-	scaffold_48	12769135	12773798	-	1002	protein_coding	-	ADH_zinc_N
ENSOCUG00000000459	154.934	181.626	130.815	67.2251	67.3356	69.2729	155.792	67.9446	1.19774	3.55715e-05	0.000902517	-	scaffold_79	1830499	1894357	+	1185	protein_coding	-	Actin
ENSOCUG00000015732	349.596	170.942	173.078	506.914	592.956	543.526	231.205	547.798	-1.24445	3.61284e-05	0.000915017	-	scaffold_30	25692613	25743443	-	1652	protein_coding	-	-
ENSOCUG00000010962	55.6175	75.7584	90.5642	20.8943	22.1102	26.6434	73.98	23.216	1.67477	3.62706e-05	0.000916989	-	scaffold_16	16313970	16430299	+	5262	protein_coding	-	-
ENSOCUG00000012870	3.97268	9.71262	5.03134	18.169	41.2054	69.2729	6.23888	42.8824	-2.77407	3.65874e-05	0.000922833	-	scaffold_0	16579454	16601822	-	612	protein_coding	-	-
ENSOCUG00000000101	117.194	115.58	70.4388	36.3379	26.1302	40.498	101.071	34.3221	1.55914	3.66312e-05	0.000922833	-	scaffold_14	41045892	41053056	-	456	protein_coding	-	-
ENSOCUG00000009450	286.033	289.436	240.498	392.45	671.346	699.123	271.989	587.64	-1.11059	3.77516e-05	0.000949383	-	scaffold_14	20357876	20487052	+	2004	protein_coding	-	RhoGAP
novel.1389	85.4126	142.775	166.034	59.0491	40.2004	23.4462	131.407	40.8986	1.67757	3.78957e-05	0.000951328	-	scaffold_66	2132969	2148520	-	2200	-	-	-
novel.915	44.6926	31.0804	30.1881	5.45069	9.04508	2.13147	35.3204	5.54242	2.66405	3.79719e-05	0.000951568	-	scaffold_30	15210003	15285105	+	1222	-	-	-
ENSOCUG00000010756	120.173	66.0458	113.708	168.971	295.473	320.787	99.9759	261.744	-1.38791	3.85126e-05	0.000960868	-	scaffold_11	34456974	34464414	+	2058	protein_coding	-	EGF
novel.874	10.9249	6.79883	17.1066	57.2322	52.2605	40.498	11.6101	49.9969	-2.11088	3.88599e-05	0.000967022	-	scaffold_2993	1272	4630	-	765	-	-	-
ENSOCUG00000016958	1624.83	1400.56	857.341	499.646	747.727	390.06	1294.24	545.811	1.24555	3.91722e-05	0.000973095	-	scaffold_32	20123399	20162016	+	1071	protein_coding	-	-
ENSOCUG00000008226	0.993169	5.82757	9.05642	27.2534	35.1753	47.9581	5.29239	36.7956	-2.79684	3.95358e-05	0.000979043	-	scaffold_13	44258499	44493881	+	8769	protein_coding	-	EGF_CA
ENSOCUG00000005357	122.16	85.471	128.802	257.999	223.112	240.856	112.144	240.656	-1.10246	3.9549e-05	0.000979043	-	scaffold_55	7905320	7994662	+	642	protein_coding	-	Ras
ENSOCUG00000005371	85.4126	130.149	114.715	440.597	161.807	314.392	110.092	305.599	-1.47349	3.97085e-05	0.000981288	-	scaffold_452	67792	95883	+	3609	protein_coding	-	TSP_C
ENSOCUG00000002802	20.8566	22.339	28.1755	56.3238	66.3306	131.086	23.7904	84.58	-1.8275	4.08067e-05	0.00100668	-	scaffold_191	160108	236431	-	4335	protein_coding	-	-
ENSOCUG00000006050	0.993169	1.94252	5.03134	19.9859	21.1052	40.498	2.65568	27.1963	-3.35804	4.18702e-05	0.00103114	-	scaffold_33	18102184	18114623	+	1779	protein_coding	-	-
ENSOCUG00000002818	0.993169	1.94252	0	18.169	14.0701	35.1693	0.978564	22.4695	-4.5058	4.20328e-05	0.00103168	-	scaffold_36	10665871	10669151	+	717	protein_coding	-	-
ENSOCUG00000012012	457.851	650.745	634.956	986.574	1047.22	1463.26	581.184	1165.68	-1.00379	4.20542e-05	0.00103168	-	scaffold_11	57519298	57523821	-	651	protein_coding	-	Pro_isomerase
ENSOCUG00000013420	186.716	155.402	212.323	411.527	308.538	400.717	184.813	373.594	-1.01587	4.21092e-05	0.00103168	-	scaffold_73	5475032	5510931	-	4102	protein_coding	-	7tm_2
ENSOCUG00000002304	4723.51	3465.46	2421.08	1642.47	1777.86	1754.2	3536.69	1724.85	1.03598	4.32301e-05	0.00105191	-	scaffold_217	351737	440119	+	4305	protein_coding	-	-
ENSOCUG00000013280	96.3374	132.092	97.6081	223.478	225.122	234.462	108.679	227.687	-1.0663	4.39533e-05	0.00106768	-	scaffold_28	10511933	10806423	-	1725	protein_coding	-	RhoGEF
ENSOCUG00000011198	166.852	116.551	227.417	290.703	462.304	467.858	170.274	406.955	-1.25682	4.43303e-05	0.00107501	-	scaffold_116	1850022	1852466	+	1626	protein_coding	-	Fez1
ENSOCUG00000003047	6.95219	16.5114	13.0815	39.9717	39.1954	98.0478	12.1817	59.0716	-2.27365	4.44258e-05	0.0010755	-	scaffold_37	7510503	7525995	+	748	protein_coding	-	-
ENSOCUG00000001553	131.098	101.011	99.6206	239.83	279.393	197.161	110.577	238.795	-1.1112	4.47818e-05	0.00108207	-	scaffold_20	7837268	7873015	+	1336	protein_coding	-	Abhydrolase_1
ENSOCUG00000003165	142.023	192.31	215.342	317.048	385.924	450.807	183.225	384.593	-1.06907	4.53153e-05	0.00109006	-	scaffold_3	6772745	6843274	+	3137	protein_coding	-	CUB
ENSOCUG00000012189	10822.6	4659.14	3755.4	3258.6	1720.58	1749.94	6412.37	2243.04	1.51528	4.53333e-05	0.00109006	-	scaffold_11	45101089	45117909	+	2169	protein_coding	-	Pkinase
ENSOCUG00000004378	1378.52	1000.4	872.435	528.717	577.88	267.5	1083.78	458.032	1.24194	4.55522e-05	0.00109348	-	scaffold_27	11158206	11169082	-	1371	protein_coding	-	-
ENSOCUG00000017387	3.97268	0.971262	1.00627	26.345	16.0802	29.8406	1.9834	24.0886	-3.60349	4.56924e-05	0.001095	-	scaffold_66	2563139	2590272	+	4134	protein_coding	-	-
ENSOCUG00000017377	461.824	453.579	631.937	908.448	890.438	1302.33	515.78	1033.74	-1.00287	4.67947e-05	0.0011158	-	scaffold_5	26955984	27086828	+	2910	protein_coding	-	VWA
ENSOCUG00000007842	49.6585	84.4998	77.4827	158.07	227.132	146.006	70.547	177.069	-1.32741	4.71842e-05	0.00112321	-	scaffold_0	55646538	55694499	+	1484	protein_coding	-	Aminotran_1_2
ENSOCUG00000000901	1.98634	3.88505	13.0815	28.1619	43.2154	53.2868	6.31763	41.5547	-2.71977	4.77759e-05	0.00113539	-	scaffold_161	117078	133417	-	2778	protein_coding	-	CUB
ENSOCUG00000024754	0	0	0	5.45069	31.1553	7.46016	0	14.6887	-6.33231	4.79024e-05	0.00113651	-	scaffold_22	14234733	14290033	-	1068	protein_coding	-	G-alpha
ENSOCUG00000006503	125.139	143.747	140.878	275.26	322.608	233.396	136.588	277.088	-1.02081	4.79968e-05	0.00113685	-	scaffold_125	477947	541138	-	2787	protein_coding	-	TBC
ENSOCUG00000001058	28.8019	13.5977	28.1755	53.5984	89.4458	103.376	23.525	82.1402	-1.80316	4.85859e-05	0.001147	-	scaffold_11	22399407	22407268	+	1566	protein_coding	-	LIM
ENSOCUG00000022402	417.131	201.051	291.818	652.266	591.951	777.988	303.333	674.068	-1.15202	4.97795e-05	0.00117323	-	scaffold_406	258108	262399	-	535	protein_coding	-	LSM
ENSOCUG00000001020	61.5765	51.4769	53.3323	155.345	133.666	108.705	55.4619	132.572	-1.25888	5.18308e-05	0.00121286	-	scaffold_22	13856911	13967547	+	1062	protein_coding	-	G-alpha
ENSOCUG00000006556	397.268	452.608	319.994	195.316	222.107	152.4	389.956	189.941	1.03716	5.18836e-05	0.00121286	-	scaffold_8	35031950	35044525	+	1597	protein_coding	-	-
novel.738	107.262	135.977	81.5078	755.829	232.157	174.781	108.249	387.589	-1.84098	5.18861e-05	0.00121286	-	scaffold_234	437768	471652	-	1127	-	PF00092:von Willebrand factor type A domain	VWA
ENSOCUG00000008100	18.8702	5.82757	40.2508	103.563	70.3507	110.837	21.6495	94.9168	-2.13507	5.20895e-05	0.00121562	-	scaffold_0	92206411	92217545	+	1719	protein_coding	-	-
ENSOCUG00000004884	10.9249	23.3103	14.0878	39.9717	62.3106	94.8506	16.1076	65.711	-2.02368	5.2255e-05	0.00121749	-	scaffold_14	10565893	10574385	-	527	protein_coding	-	-
ENSOCUG00000024555	29.7951	24.2815	33.2069	135.359	70.3507	70.3386	29.0945	92.016	-1.66465	5.25937e-05	0.00122338	-	scaffold_9	30006096	30007079	-	897	protein_coding	-	K_tetra
novel.1408	132.092	135.977	171.066	71.7674	57.2855	61.8127	146.378	63.6219	1.20031	5.34161e-05	0.00124049	-	scaffold_68	4283646	4294167	-	1719	-	-	-
ENSOCUG00000011230	12.9112	31.0804	9.05642	114.464	46.2304	72.4701	17.6827	77.7217	-2.1349	5.46916e-05	0.00126804	-	scaffold_5	16708357	17001934	-	1852	protein_coding	-	Hemopexin
ENSOCUG00000013625	0.993169	4.85631	6.03761	35.4295	37.1853	19.1833	3.96236	30.5994	-2.95164	5.58967e-05	0.00128574	-	scaffold_10	56002	128270	+	2619	protein_coding	-	Trypsin
ENSOCUG00000013750	112.228	61.1895	68.4263	315.231	246.227	127.888	80.6146	229.782	-1.51269	5.59058e-05	0.00128574	-	scaffold_6	52009400	52150696	+	1191	protein_coding	-	WW
ENSOCUG00000016068	35.7541	71.8734	84.5266	17.2605	20.1002	11.7231	64.0514	16.3613	1.96553	5.71487e-05	0.00131221	-	scaffold_224	43536	48866	+	1209	protein_coding	-	Serpin
ENSOCUG00000010614	35.7541	42.7355	19.1191	77.2181	96.4809	124.691	32.5362	99.4634	-1.60898	5.96921e-05	0.00136621	-	scaffold_5	52364110	52411195	-	3747	protein_coding	-	AAA
ENSOCUG00000020994	200.62	184.54	236.473	565.963	387.934	345.299	207.211	433.065	-1.06461	6.0564e-05	0.00138173	-	scaffold_242	610590	619214	+	1152	protein_coding	-	Glyco_transf_29
ENSOCUG00000017565	10.9249	1.94252	13.0815	55.4153	23.1152	82.0617	8.64963	53.5308	-2.63237	6.0919e-05	0.00138761	-	scaffold_22	34072888	34092438	-	4842	protein_coding	-	VWD
ENSOCUG00000017370	113.221	90.3273	88.5517	175.33	219.092	225.936	97.3668	206.786	-1.08573	6.14439e-05	0.00139733	-	scaffold_12	51527305	51715988	+	3163	protein_coding	-	Band_41
ENSOCUG00000017131	93.3579	107.81	69.4326	1454.43	394.969	277.092	90.2002	708.828	-2.97438	6.21292e-05	0.00141067	-	scaffold_22	28849955	28858057	+	1695	protein_coding	-	-
ENSOCUG00000009431	35.7541	49.5343	21.1316	106.288	84.4208	124.691	35.4734	105.133	-1.56537	6.24782e-05	0.00141634	-	scaffold_5	30436141	30456614	-	692	protein_coding	-	efhand
ENSOCUG00000024956	21.8497	26.2241	27.1693	263.45	79.3957	34.1036	25.081	125.65	-2.32726	6.29028e-05	0.0014237	-	scaffold_645	44366	69957	+	2085	protein_coding	-	I-set
ENSOCUG00000009058	146.989	85.471	59.3699	310.689	170.852	338.904	97.2767	273.482	-1.49114	6.34537e-05	0.00143389	-	scaffold_49	10489233	10493227	+	1223	protein_coding	-	Trypsin
ENSOCUG00000006899	1.98634	3.88505	1.00627	11.8098	19.0952	53.2868	2.29255	28.0639	-3.60276	6.38582e-05	0.00143847	-	scaffold_23	22891143	22901805	+	2496	protein_coding	-	Kinesin
ENSOCUG00000004067	632.649	592.47	419.614	314.323	277.383	211.016	548.244	267.574	1.03389	6.49783e-05	0.0014568	-	scaffold_12	49254900	49316404	+	2120	protein_coding	-	-
ENSOCUG00000015509	78.4604	52.4481	54.3385	158.07	107.536	241.922	61.749	169.176	-1.45315	6.53508e-05	0.00146193	-	scaffold_52	8593195	8649729	+	3453	protein_coding	-	-
ENSOCUG00000014380	106.269	160.258	136.853	274.351	248.237	312.261	134.46	278.283	-1.04879	6.54123e-05	0.00146193	-	scaffold_23	30440012	30508528	-	4890	protein_coding	-	ABC_tran
ENSOCUG00000000737	181.75	67.0171	102.639	49.9646	19.0952	9.59163	117.135	26.2171	2.14917	6.61721e-05	0.00147199	-	scaffold_17	36712147	36745112	+	1947	protein_coding	-	zf-C4
novel.1127	0	5.82757	5.03134	23.6196	31.1553	35.1693	3.61964	29.9814	-3.04643	6.72055e-05	0.00149265	-	scaffold_424	8836	15242	-	959	-	PF05916:GINS complex protein	-
ENSOCUG00000011525	111.235	378.792	437.727	69.9505	80.4008	130.02	309.251	93.457	1.72817	6.83754e-05	0.00151239	-	scaffold_176	1065849	1091082	-	5205	protein_coding	-	-
ENSOCUG00000012254	43.6995	67.0171	52.326	129.908	108.541	170.518	54.3475	136.322	-1.32522	6.84125e-05	0.00151239	-	scaffold_32	23319290	23321758	+	807	protein_coding	-	zf-C2H2
ENSOCUG00000001828	47.6721	57.3044	44.2758	140.809	111.556	107.639	49.7508	120.002	-1.27105	6.86276e-05	0.0015148	-	scaffold_295	93370	247077	-	1497	protein_coding	-	-
ENSOCUG00000008707	115.208	101.011	118.74	283.436	188.942	233.396	111.653	235.258	-1.07628	6.90373e-05	0.00152149	-	scaffold_54	9423676	9425322	-	1428	protein_coding	-	-
ENSOCUG00000012241	13.9044	31.0804	17.1066	59.9576	69.3456	79.9302	20.6971	69.7445	-1.74941	6.91696e-05	0.00152205	-	scaffold_353	638	46286	-	1008	protein_coding	-	-
ENSOCUG00000011904	290.005	205.907	405.526	655.899	549.74	725.767	300.48	643.802	-1.0996	7.17233e-05	0.00157339	-	scaffold_130	541472	558761	+	2922	protein_coding	-	-
ENSOCUG00000023102	287.026	141.804	258.611	87.211	69.3456	115.1	229.147	90.5521	1.34042	7.44699e-05	0.00162863	-	scaffold_11	33805332	33811230	+	1745	protein_coding	-	-
ENSOCUG00000015042	17.877	30.1091	27.1693	64.4998	60.3006	133.217	25.0518	86.0058	-1.77666	7.47925e-05	0.00163318	-	scaffold_21	34363213	34367822	+	1722	protein_coding	-	-
ENSOCUG00000012322	11.918	12.6264	15.094	56.3238	39.1954	51.1554	13.2128	48.8915	-1.88905	7.4944e-05	0.00163399	-	scaffold_8	8271426	8282530	+	741	protein_coding	-	-
ENSOCUG00000002640	507.51	413.758	666.15	287.978	269.343	164.123	529.139	240.481	1.13633	7.5207e-05	0.00163722	-	scaffold_23	22594745	22614228	+	2772	protein_coding	-	Pkinase
ENSOCUG00000012248	0	0	0	27.2534	1.00501	18.1175	0	15.4587	-6.40947	7.65039e-05	0.00166291	-	scaffold_112	594726	598771	-	711	protein_coding	-	V-set
ENSOCUG00000014910	242.333	289.436	215.342	142.626	96.4809	115.1	249.037	118.069	1.07534	7.74576e-05	0.00167852	-	scaffold_6	44402389	44430511	-	1974	protein_coding	-	-
ENSOCUG00000011785	726.007	1149	1662.36	445.139	647.226	266.434	1179.12	452.933	1.38004	7.79655e-05	0.00168619	-	scaffold_5	52689190	52695849	-	1743	protein_coding	-	BACK
ENSOCUG00000000104	129.112	125.293	147.922	223.478	323.613	269.631	134.109	272.241	-1.02104	7.80477e-05	0.00168619	-	scaffold_102	2385119	2444823	-	1425	protein_coding	-	Ets
ENSOCUG00000012691	39.7268	23.3103	21.1316	106.288	66.3306	84.1932	28.0562	85.6041	-1.6107	7.87522e-05	0.00169883	-	scaffold_23	23030686	23031876	+	1191	protein_coding	-	Connexin
ENSOCUG00000002414	110.242	92.2699	80.5015	254.365	165.827	203.556	94.3377	207.916	-1.1409	7.90034e-05	0.00170168	-	scaffold_5	59062742	59396766	-	3390	protein_coding	-	PH
ENSOCUG00000002357	21.8497	24.2815	45.2821	132.633	68.3406	90.5876	30.4711	97.1872	-1.67618	7.93707e-05	0.00170701	-	scaffold_28	4624345	4627502	+	492	protein_coding	-	-
ENSOCUG00000004706	120.173	152.488	178.11	70.8589	49.2455	70.3386	150.257	63.481	1.24244	8.04298e-05	0.00172458	-	scaffold_411	175922	186288	+	1134	protein_coding	-	RHD
ENSOCUG00000005896	157.914	189.396	148.928	396.083	476.374	238.725	165.413	370.394	-1.16339	8.08896e-05	0.00173184	-	scaffold_30	8799325	9222816	-	2938	protein_coding	-	-
ENSOCUG00000003217	17.877	13.5977	13.0815	44.5139	44.2204	75.6673	14.8521	54.8006	-1.881	8.40093e-05	0.001792	-	scaffold_116	1940565	1962296	-	1221	protein_coding	-	Collagen
ENSOCUG00000026304	19.8634	6.79883	10.0627	19.9859	70.3507	115.1	12.2416	68.4787	-2.48173	8.40767e-05	0.001792	-	scaffold_2	74150196	74165870	+	722	protein_coding	-	-
ENSOCUG00000006801	0	0	0	16.3521	8.04008	10.6574	0	11.6832	-6.00584	8.64446e-05	0.00183861	-	scaffold_12	52372192	52404043	-	2607	protein_coding	-	-
ENSOCUG00000001808	1899.93	1857.05	1515.44	798.526	1090.44	435.886	1757.48	774.949	1.18106	8.65477e-05	0.00183861	-	scaffold_13	44561540	44652041	-	3369	protein_coding	-	AA_permease
ENSOCUG00000004450	6.95219	9.71262	13.0815	39.0633	28.1403	74.6016	9.91543	47.2684	-2.25127	8.66957e-05	0.00183861	-	scaffold_366	177096	194547	+	2340	protein_coding	-	Cyclin_C
ENSOCUG00000014003	0	0	1.00627	4.54224	13.0651	44.7609	0.335423	20.7894	-5.86764	8.67794e-05	0.00183861	-	scaffold_2	64709296	64724536	+	1296	protein_coding	-	Pkinase
novel.26	1105.4	1211.16	906.648	532.351	683.406	370.876	1074.4	528.878	1.02223	8.7887e-05	0.00185932	-	scaffold_0	95699557	96067528	+	1775	-	PF14555:UBA-like domain	-
novel.907	0.993169	0	4.02508	39.9717	14.0701	18.1175	1.67275	24.0531	-3.86167	8.94521e-05	0.00188683	-	scaffold_3	56725789	56753006	-	1015	-	-	-
ENSOCUG00000015598	114.214	83.5285	119.746	167.154	252.257	331.444	105.83	250.285	-1.24078	9.04212e-05	0.00190312	-	scaffold_86	1892069	1940227	-	3333	protein_coding	-	I-set
ENSOCUG00000000794	48.6653	27.1953	43.2696	129	83.4158	109.771	39.7101	107.395	-1.43721	9.04913e-05	0.00190312	-	scaffold_240	677983	681150	-	1326	protein_coding	-	-
ENSOCUG00000003254	368.466	362.281	209.304	126.274	173.867	93.7848	313.35	131.309	1.25433	9.12536e-05	0.00191546	-	scaffold_10	43407780	43464420	+	2946	protein_coding	-	Pkinase
ENSOCUG00000007962	9.93169	3.88505	2.01254	29.9788	30.1503	38.3665	5.27643	32.8319	-2.63587	9.18504e-05	0.00192037	-	scaffold_523	137239	139281	+	1077	protein_coding	-	Chromo
ENSOCUG00000002315	239.354	565.274	471.94	223.478	148.741	87.3904	425.523	153.203	1.47174	9.43857e-05	0.00197049	-	scaffold_130	658930	725505	+	1982	protein_coding	-	Pkinase_Tyr
ENSOCUG00000008243	16.8839	19.4252	23.1442	52.69	48.2405	112.968	19.8178	71.2995	-1.8446	9.71929e-05	0.00202317	-	scaffold_45	1197246	1203820	-	618	protein_coding	-	HORMA
ENSOCUG00000009441	83.4262	58.2757	71.4451	129	153.766	242.988	71.049	175.251	-1.3011	9.75198e-05	0.00202702	-	scaffold_9	48887924	48938567	-	2607	protein_coding	-	-
ENSOCUG00000008971	1069.64	909.101	717.47	560.512	402.004	263.237	898.738	408.584	1.1362	9.94997e-05	0.00205917	-	scaffold_13	1480959	1547403	-	2187	protein_coding	-	-
ENSOCUG00000001719	4.96585	6.79883	5.03134	19.0774	32.1603	47.9581	5.59867	33.0653	-2.55663	0.000100942	0.00208599	-	scaffold_9	13011368	13069969	-	3694	protein_coding	-	FH2
ENSOCUG00000007086	70.515	66.0458	70.4388	136.267	170.852	139.611	68.9999	148.91	-1.10965	0.000101759	0.00209934	-	scaffold_10	62575826	62614855	-	2910	protein_coding	-	Pkinase_Tyr
ENSOCUG00000021954	31.7814	44.678	83.5203	233.471	112.561	139.611	53.3266	161.881	-1.60408	0.000101883	0.00209934	-	scaffold_471	8737	11279	+	273	protein_coding	-	-
novel.1235	35.7541	48.5631	100.627	12.7183	7.03507	21.3147	61.648	13.6894	2.17604	0.000102444	0.00210787	-	scaffold_51	8101134	8104698	-	3565	-	-	-
ENSOCUG00000013688	36.7473	72.8446	42.2633	208.035	104.521	121.494	50.6184	144.683	-1.51587	0.000102852	0.0021132	-	scaffold_1	50479191	50497948	-	1406	protein_coding	-	CUB
novel.1431	106.269	202.994	114.715	49.9646	66.3306	42.6295	141.326	52.9749	1.41555	0.000104206	0.00213488	-	scaffold_7	47475412	47507409	-	3328	-	-	-
ENSOCUG00000006025	21.8497	10.6839	32.2006	65.4083	72.3607	78.8645	21.5781	72.2111	-1.74432	0.000104616	0.00213978	-	scaffold_48	13736453	13738779	-	699	protein_coding	-	-
ENSOCUG00000003903	24.8292	44.678	27.1693	64.4998	95.4759	137.48	32.2255	99.1519	-1.61786	0.000104765	0.00213978	-	scaffold_4	62029375	62062834	-	1254	protein_coding	-	-
ENSOCUG00000008520	234.388	159.287	123.771	94.4786	42.2104	41.5637	172.482	59.4176	1.53238	0.000104896	0.00213978	-	scaffold_133	1320501	1342098	+	1509	protein_coding	-	-
ENSOCUG00000008724	2.97951	1.94252	1.00627	18.169	13.0651	37.3008	1.9761	22.845	-3.52606	0.000106808	0.00217121	-	scaffold_54	9493165	9497165	-	3705	protein_coding	-	SNF2_N
ENSOCUG00000007319	68.5287	110.724	156.978	290.703	204.017	335.707	112.077	276.809	-1.30451	0.000106874	0.00217121	-	scaffold_0	94033410	94040415	-	597	protein_coding	-	GSHPx
novel.55	118.187	117.523	84.5266	32.7041	55.2755	22.3805	106.745	36.7867	1.5358	0.000106893	0.00217121	-	scaffold_0	94004516	94021440	-	1248	-	-	-
ENSOCUG00000023498	40.7199	36.9079	46.2884	78.1265	103.516	148.137	41.3054	109.927	-1.41014	0.000110247	0.00223296	-	scaffold_23	5108467	5116028	+	1776	protein_coding	-	T-box
ENSOCUG00000008674	71.5082	165.114	127.796	59.9576	23.1152	22.3805	121.473	35.1511	1.78165	0.000112455	0.00226802	-	scaffold_6	12942912	13106791	-	3087	protein_coding	-	RhoGEF
ENSOCUG00000014535	91.3716	107.81	75.4702	168.063	216.077	196.096	91.5506	193.412	-1.07785	0.000113037	0.00227655	-	scaffold_5	10542009	10565052	-	1505	protein_coding	-	-
ENSOCUG00000011387	12.9112	13.5977	15.094	64.4998	40.2004	44.7609	13.8676	49.8204	-1.84771	0.000113302	0.00227772	-	scaffold_15	33801991	33886325	+	3640	protein_coding	-	VWA
ENSOCUG00000006165	46.679	40.793	41.257	83.5772	103.516	137.48	42.9097	108.191	-1.33211	0.00011599	0.0023229	-	scaffold_3	43491145	43545038	-	603	protein_coding	-	-
ENSOCUG00000012631	240.347	182.597	269.68	584.132	512.555	344.233	230.875	480.307	-1.05782	0.000117698	0.00235051	-	scaffold_2	22489819	22490482	+	664	protein_coding	-	Pro_isomerase
ENSOCUG00000021739	85.4126	96.1549	55.3448	151.711	213.062	179.044	78.9708	181.272	-1.19744	0.000119079	0.00237476	-	scaffold_421	438	8821	+	500	protein_coding	-	-
ENSOCUG00000024679	65.5492	74.7872	100.627	163.521	166.832	191.833	80.3211	174.062	-1.11562	0.00012022	0.00239416	-	scaffold_1	22692197	22707459	+	762	protein_coding	-	FKBP_C
ENSOCUG00000026701	2128.36	705.136	1548.65	704.047	412.054	605.338	1460.72	573.813	1.3478	0.000121363	0.00241056	-	scaffold_513	162518	162591	-	74	miRNA	-	-
ENSOCUG00000001461	87.3989	94.2124	59.3699	194.408	152.761	184.372	80.3271	177.181	-1.14093	0.000121382	0.00241056	-	scaffold_6	55668345	55723317	+	2181	protein_coding	-	-
ENSOCUG00000010592	253.258	372.965	465.903	711.315	614.061	1019.91	364.042	781.762	-1.10241	0.000124676	0.00246568	-	scaffold_187	471607	501438	-	3013	protein_coding	-	Astacin
ENSOCUG00000012046	201.613	150.546	119.746	78.1265	61.3056	28.7749	157.302	56.069	1.48324	0.000125356	0.0024757	-	scaffold_13	49168139	49237794	-	447	protein_coding	-	PX
ENSOCUG00000011244	13.9044	12.6264	7.04388	35.4295	39.1954	63.9442	11.1916	46.1897	-2.04098	0.00012655	0.00249582	-	scaffold_60	4648179	4670292	+	6327	protein_coding	-	-
ENSOCUG00000008092	27.8087	20.3965	29.1818	75.4012	56.2805	94.8506	25.7957	75.5108	-1.54952	0.000127966	0.00251349	-	scaffold_0	92217700	92238990	-	1788	protein_coding	-	START
ENSOCUG00000016624	494.598	351.597	280.749	1062.88	600.996	759.87	375.648	807.917	-1.10513	0.000129229	0.00253464	-	scaffold_36	7696256	7825103	+	6096	protein_coding	-	Myosin_head
ENSOCUG00000010493	31.7814	34.9654	34.2131	125.366	77.3857	72.4701	33.6533	91.7405	-1.44941	0.000130597	0.00255794	-	scaffold_3	62958004	63146759	+	2730	protein_coding	-	GRAM
ENSOCUG00000011555	104.283	78.6722	124.777	12.7183	52.2605	10.6574	102.577	25.212	2.02556	0.000133347	0.00260109	-	scaffold_461	13292	45198	+	1784	protein_coding	-	-
ENSOCUG00000008255	4.96585	4.85631	4.02508	22.7112	16.0802	57.5498	4.61574	32.1137	-2.79404	0.000133531	0.00260111	-	scaffold_109	619964	633930	+	543	protein_coding	-	-
ENSOCUG00000009108	90.3784	60.2182	57.3573	166.246	162.812	138.546	69.318	155.868	-1.16972	0.000135405	0.00262686	-	scaffold_47	2942187	2989564	-	1133	protein_coding	-	Pkinase
ENSOCUG00000010232	79.4536	111.695	84.5266	255.274	187.937	163.058	91.8917	202.089	-1.13798	0.000136693	0.00264825	-	scaffold_2	43277127	43512638	+	1692	protein_coding	-	VWA
ENSOCUG00000002733	12.9112	6.79883	6.03761	58.1407	23.1152	43.6952	8.58255	41.6504	-2.28091	0.000139715	0.00269946	-	scaffold_23	14628306	14675865	-	6887	protein_coding	-	-
ENSOCUG00000011712	153.941	101.982	127.796	244.373	226.127	344.233	127.907	271.578	-1.08574	0.000139952	0.00270037	-	scaffold_39	7606100	7651856	+	2454	protein_coding	-	PH
novel.1523	376.411	621.608	611.812	198.042	233.162	326.115	536.61	252.44	1.08918	0.000140287	0.00270123	-	scaffold_82	3251298	3259966	-	5677	-	-	-
ENSOCUG00000017780	56.6107	48.5631	66.4137	140.809	179.897	98.0478	57.1958	139.585	-1.28851	0.000140375	0.00270123	-	scaffold_9	31121842	31145934	-	1347	protein_coding	-	7tm_1
ENSOCUG00000016021	721.041	777.981	785.896	515.998	346.728	257.908	761.639	373.545	1.02648	0.000141138	0.00271157	-	scaffold_20	28363059	28428688	-	552	protein_coding	-	-
ENSOCUG00000000608	156.921	183.568	247.542	635.914	341.703	350.627	196.01	442.748	-1.1766	0.000143689	0.00274647	-	scaffold_0	27252098	27328659	-	2637	protein_coding	-	V-set
ENSOCUG00000023248	32.7746	16.5114	61.3824	8.17603	5.02505	5.32868	36.8895	6.17659	2.56944	0.000143885	0.00274653	-	scaffold_79	4717001	4718518	-	1518	protein_coding	-	-
novel.779	1.98634	1.94252	24.1505	31.7957	52.2605	131.086	9.35977	71.7139	-2.94	0.000144545	0.00275544	-	scaffold_250	106202	107156	-	725	-	-	-
ENSOCUG00000007472	1386.46	2219.33	3509.87	6479.05	3830.09	6347.53	2371.89	5552.22	-1.22706	0.000145537	0.00276438	-	scaffold_234	385439	431258	-	5052	protein_coding	-	VWA
ENSOCUG00000025278	46.679	49.5343	42.2633	202.584	111.556	77.7988	46.1589	130.646	-1.50345	0.000145596	0.00276438	-	scaffold_3	69731128	69767400	-	6124	protein_coding	-	RhoGAP
ENSOCUG00000024275	0	0	0	8.17603	11.0551	12.7888	0	10.6733	-5.87089	0.00014728	0.00278893	-	scaffold_0	12023755	12028732	+	792	protein_coding	-	-
novel.1550	2.97951	0.971262	0	20.8943	24.1202	13.8546	1.31692	19.623	-3.8964	0.000149107	0.00281605	-	scaffold_9	139967	153587	+	954	-	-	-
ENSOCUG00000021438	39.7268	49.5343	63.3949	168.063	89.4458	133.217	50.8854	130.242	-1.35738	0.000150422	0.00283134	-	scaffold_1010	9233	16446	-	2079	protein_coding	-	7tm_2
ENSOCUG00000002506	9.93169	9.71262	9.05642	11.8098	177.887	27.7092	9.56691	72.4685	-2.92036	0.000152998	0.00287053	-	scaffold_110	316889	318663	+	483	protein_coding	-	-
ENSOCUG00000010955	3245.68	3824.83	5761.9	10778.7	6541.61	8715.59	4277.47	8678.65	-1.02075	0.000155499	0.00290597	-	scaffold_64	3484425	3549203	+	13292	protein_coding	-	I-set
novel.1181	116.201	274.867	208.298	71.7674	99.4959	60.747	199.789	77.3368	1.36908	0.000156033	0.00291215	-	scaffold_487	22748	25848	+	621	-	PF07542:ATP12 chaperone protein	-
ENSOCUG00000005758	2.97951	2.91379	2.01254	17.2605	27.1353	21.3147	2.63528	21.9035	-3.05222	0.000162092	0.00301733	-	scaffold_113	1857523	1858101	-	579	protein_coding	-	Arf
ENSOCUG00000023285	1.98634	0	3.01881	14.5352	16.0802	33.0378	1.66838	21.2177	-3.67507	0.000162725	0.00302516	-	scaffold_60	1118324	1124385	+	2100	protein_coding	-	-
ENSOCUG00000028026	141.03	206.879	248.548	373.372	371.853	460.398	198.819	401.875	-1.01503	0.00016298	0.00302596	-	scaffold_28	6460681	6480373	+	7203	protein_coding	-	Xlink
novel.571	23.8361	33.9942	34.2131	59.0491	82.4108	133.217	30.6811	91.559	-1.57441	0.000163479	0.00303128	-	scaffold_2	63927744	63998259	+	2298	-	-	-
ENSOCUG00000000031	1.98634	0	1.00627	10.9014	18.0902	27.7092	0.997536	18.9002	-4.24769	0.000164397	0.00303679	-	scaffold_4	41827316	41845605	+	969	protein_coding	-	Pkinase
ENSOCUG00000001725	422.097	405.016	605.774	1347.23	829.133	780.119	477.629	985.493	-1.04551	0.000166359	0.00306242	-	scaffold_13	24462674	24494631	+	3367	protein_coding	-	Pkinase_Tyr
ENSOCUG00000017367	99.3169	99.0687	61.3824	30.8872	36.1803	29.8406	86.5893	32.3027	1.42292	0.000166448	0.00306242	-	scaffold_37	3226045	3288236	+	1218	protein_coding	-	-
ENSOCUG00000012654	21.8497	42.7355	22.1379	91.7532	81.4058	74.6016	28.9077	82.5869	-1.51361	0.000168595	0.00309794	-	scaffold_100	2692199	2786418	-	4659	protein_coding	-	RhoGEF
ENSOCUG00000003056	86.4057	95.1837	107.671	186.232	225.122	172.649	96.4201	194.668	-1.0139	0.000173986	0.00317653	-	scaffold_32	15187784	15254415	-	1539	protein_coding	-	Pkinase_Tyr
ENSOCUG00000009244	241.34	608.01	450.808	1653.38	1430.13	6105.61	433.386	3063.04	-2.82118	0.000176702	0.00321376	-	scaffold_27	747618	793054	+	2862	protein_coding	-	TSP_C
ENSOCUG00000017659	49.6585	47.5918	55.3448	128.091	120.601	96.982	50.865	115.225	-1.1813	0.000180954	0.00328628	-	scaffold_115	1837498	1842899	+	2187	protein_coding	-	-
ENSOCUG00000027237	173.805	118.494	196.222	81.7603	74.3707	58.6155	162.84	71.5822	1.18322	0.000181232	0.00328628	-	scaffold_24	543332	557592	-	2275	protein_coding	-	-
ENSOCUG00000010854	14.8975	16.5114	9.05642	60.866	38.1904	46.8924	13.4885	48.6496	-1.85084	0.000182229	0.00329144	-	scaffold_2	14662693	14664519	-	1812	protein_coding	-	Na_Ca_ex
ENSOCUG00000001081	8883.9	8487.86	5415.74	2752.6	5025.05	3340.02	7595.83	3705.89	1.03544	0.000184078	0.00331829	-	scaffold_5	15069197	15162937	+	2757	protein_coding	-	HECT
ENSOCUG00000005592	167.846	558.476	360.244	1470.78	590.946	975.149	362.188	1012.29	-1.48287	0.000186071	0.00334575	-	scaffold_18	13641029	13645751	+	1132	protein_coding	-	-
ENSOCUG00000024041	88.3921	71.8734	66.4137	125.366	261.302	160.926	75.5597	182.531	-1.27165	0.000186521	0.00334962	-	scaffold_6	42366621	42373032	+	873	protein_coding	-	-
ENSOCUG00000014471	292.985	346.74	386.407	210.76	173.867	126.823	342.044	170.483	1.00249	0.000187723	0.00336697	-	scaffold_38	1032417	1247154	+	3237	protein_coding	-	HECT
ENSOCUG00000001554	40.7199	40.793	27.1693	143.535	67.3356	93.7848	36.2274	101.552	-1.48841	0.000191488	0.00341981	-	scaffold_23	25448736	25821446	+	6019	protein_coding	-	-
ENSOCUG00000006133	185.723	133.063	216.348	87.211	88.4408	69.2729	178.378	81.6416	1.12586	0.000192006	0.00341981	-	scaffold_207	904921	946000	+	1725	protein_coding	-	-
novel.299	88.3921	108.781	127.796	44.5139	38.1904	53.2868	108.323	45.3304	1.25813	0.000192108	0.00341981	-	scaffold_132	522646	524281	-	514	-	-	-
ENSOCUG00000004686	24.8292	36.9079	33.2069	146.26	74.3707	63.9442	31.648	94.8583	-1.58638	0.000193524	0.00343216	-	scaffold_3	19516146	19748263	-	7641	protein_coding	-	-
novel.1330	27.8087	11.6551	10.0627	37.2464	104.521	59.6813	16.5089	67.1495	-2.02293	0.000200456	0.00354628	-	scaffold_6	28962647	28963770	-	1124	-	-	-
ENSOCUG00000026921	61.5765	80.6147	85.5329	306.147	141.706	137.48	75.908	195.111	-1.36392	0.000202627	0.00357582	-	scaffold_738	88018	91110	+	570	protein_coding	-	-
ENSOCUG00000003594	86.4057	89.3561	92.5767	207.126	127.636	319.721	89.4462	218.161	-1.28545	0.000203683	0.00359001	-	scaffold_0	10988337	11016025	+	1806	protein_coding	-	-
ENSOCUG00000012906	255.245	418.614	446.783	913.899	595.971	760.936	373.547	756.935	-1.01911	0.000207463	0.00364561	-	scaffold_327	138789	261009	-	1452	protein_coding	-	-
ENSOCUG00000011419	2287.27	2122.21	1167.27	959.321	1031.14	576.564	1858.92	855.675	1.11909	0.000207605	0.00364561	-	scaffold_46	2669731	2754965	-	906	protein_coding	-	Pkinase
ENSOCUG00000007899	68.5287	40.793	43.2696	143.535	89.4458	152.4	50.8637	128.46	-1.33685	0.000210318	0.00368418	-	scaffold_106	43465	69762	-	1223	protein_coding	-	-
ENSOCUG00000010190	107.262	243.787	259.617	39.0633	99.4959	74.6016	203.555	71.0536	1.52098	0.000211001	0.00368555	-	scaffold_35	17735128	17749921	+	465	protein_coding	-	-
novel.845	122.16	143.747	120.752	48.1477	62.3106	66.0757	128.886	58.8447	1.13417	0.000211073	0.00368555	-	scaffold_28	27922590	28008047	-	427	-	PF00595:PDZ domain	PDZ
ENSOCUG00000024506	35.7541	36.9079	25.1567	8.17603	8.04008	4.26295	32.6063	6.82635	2.24736	0.000211347	0.00368555	-	scaffold_10	54882075	54882809	-	699	protein_coding	-	-
ENSOCUG00000015212	129.112	126.264	143.896	233.471	224.117	345.299	133.091	267.629	-1.00692	0.00021143	0.00368555	-	scaffold_3	4269403	4616611	+	1914	protein_coding	-	Glycos_transf_2
ENSOCUG00000026842	74.4877	71.8734	62.3887	223.478	130.651	128.954	69.5832	161.028	-1.21235	0.000211871	0.00368873	-	scaffold_17	47703641	47764349	-	1140	protein_coding	-	7tm_1
ENSOCUG00000014074	4304.4	3200.31	1662.36	1472.59	1460.28	1291.67	3055.69	1408.18	1.11763	0.000213671	0.00371101	-	scaffold_8	23492395	23662984	-	16896	protein_coding	-	CH
ENSOCUG00000014539	104.283	108.781	77.4827	288.886	155.776	204.621	96.8489	216.428	-1.16089	0.000215102	0.00373132	-	scaffold_3	49496996	49520243	-	1722	protein_coding	-	-
ENSOCUG00000011037	18.8702	725.533	97.6081	20964.3	12388.8	1770.19	280.67	11707.7	-5.38239	0.000216006	0.00374149	-	scaffold_11	21983285	22031386	+	10855	protein_coding	-	Myosin_head
ENSOCUG00000011735	9.93169	28.1666	51.3197	81.7603	118.591	107.639	29.806	102.664	-1.78453	0.000216213	0.00374149	-	scaffold_13	14618334	14638807	+	984	protein_coding	-	Collagen
ENSOCUG00000017280	182.743	142.775	302.887	431.513	436.174	460.398	209.469	442.695	-1.07996	0.000217425	0.00374927	-	scaffold_36	8341929	8342592	-	477	protein_coding	-	-
ENSOCUG00000002537	19.8634	18.454	23.1442	55.4153	56.2805	66.0757	20.4872	59.2572	-1.53192	0.000217452	0.00374927	-	scaffold_7	43324709	43492229	+	4473	protein_coding	-	I-set
novel.452	199.627	206.879	318.987	394.266	624.111	467.858	241.831	495.412	-1.0346	0.00021911	0.00377329	-	scaffold_17	32058506	32060598	+	1726	-	-	-
ENSOCUG00000013088	18.8702	22.339	38.2382	69.9505	79.3957	75.6673	26.4825	75.0045	-1.50279	0.00022211	0.00381574	-	scaffold_11	22422183	22429748	+	1092	protein_coding	-	-
ENSOCUG00000000670	7.94536	17.4827	18.1128	67.2251	47.2354	41.5637	14.5136	52.0081	-1.84353	0.000224317	0.00384439	-	scaffold_9	39043433	39045958	-	2448	pseudogene	-	-
ENSOCUG00000026152	76.474	146.661	166.034	322.499	221.102	360.219	129.723	301.273	-1.21557	0.000227907	0.00389188	-	scaffold_116	1575333	1583892	-	2076	protein_coding	-	Cofilin_ADF
ENSOCUG00000011957	0.993169	0.971262	3.01881	8.17603	14.0701	45.8267	1.66108	22.6909	-3.77199	0.00023266	0.00395883	-	scaffold_36	8053314	8057078	+	1035	protein_coding	-	Pkinase
ENSOCUG00000005211	162.88	282.637	393.451	487.837	602.001	847.261	279.656	645.699	-1.20691	0.000234568	0.00398356	-	scaffold_4	68034567	68100976	-	1380	protein_coding	-	-
ENSOCUG00000003712	37.7404	61.1895	52.326	103.563	107.536	151.335	50.4186	120.811	-1.25881	0.000234672	0.00398356	-	scaffold_31	518926	520122	+	336	protein_coding	-	-
novel.300	51.6448	31.0804	50.3134	95.387	99.4959	131.086	44.3462	108.656	-1.29253	0.00023941	0.00403993	-	scaffold_1321	23932	25741	-	819	-	PF14787:GAG-polyprotein viral zinc-finger	-
ENSOCUG00000001454	357.541	384.62	606.78	940.244	635.166	1532.53	449.647	1035.98	-1.20401	0.000240203	0.00404772	-	scaffold_0	16203965	16211405	+	4458	protein_coding	-	Filament
ENSOCUG00000002574	35.7541	84.4998	75.4702	192.591	133.666	160.926	65.2413	162.394	-1.31593	0.000240439	0.00404772	-	scaffold_74	5323357	5329251	-	1413	protein_coding	-	F420_oxidored
ENSOCUG00000004987	12.9112	17.4827	12.0752	49.0562	37.1853	58.6155	14.1564	48.2857	-1.7681	0.00024164	0.00406131	-	scaffold_37	8024972	8088180	-	3429	protein_coding	-	WD40
ENSOCUG00000000409	1590.06	2889.5	3898.29	7401.13	4721.53	6161.02	2792.62	6094.56	-1.12594	0.000241816	0.00406131	-	scaffold_237	704004	721668	-	3039	protein_coding	-	VWA
ENSOCUG00000000325	134.078	67.0171	169.053	282.527	271.353	294.143	123.383	282.674	-1.19668	0.000246222	0.0041256	-	scaffold_66	3520372	3521373	-	1002	protein_coding	-	Connexin
ENSOCUG00000010013	536.311	638.119	1118.97	372.464	404.014	313.327	764.467	363.268	1.07309	0.000247428	0.00414094	-	scaffold_133	292251	295204	+	672	protein_coding	-	CARD
novel.451	3.97268	13.5977	14.0878	40.8802	71.3557	29.8406	10.5527	47.3588	-2.16613	0.000248062	0.00414668	-	scaffold_17	30941118	30945105	+	526	-	-	-
ENSOCUG00000021480	23.8361	25.2528	42.2633	89.9363	67.3356	89.5219	30.4507	82.2646	-1.43516	0.000255028	0.00425315	-	scaffold_67	642618	828575	+	1023	protein_coding	-	Fork_head
novel.1050	0	2.91379	1.00627	6.35914	26.1302	29.8406	1.30668	20.7767	-3.97752	0.000260089	0.00432743	-	scaffold_38	4285781	4287153	-	1216	-	-	-
ENSOCUG00000007437	558.161	603.154	986.144	456.041	264.317	279.223	715.819	333.194	1.10216	0.000263979	0.00436743	-	scaffold_36	8708617	8712213	+	2976	protein_coding	-	BTB
ENSOCUG00000003215	31.7814	16.5114	38.2382	105.38	78.3907	66.0757	28.8437	83.2821	-1.53329	0.00026576	0.00439104	-	scaffold_13	32081272	32082234	+	963	protein_coding	-	-
ENSOCUG00000015035	172.811	160.258	135.846	90.8448	58.2905	69.2729	156.305	72.8027	1.09983	0.000270305	0.00446098	-	scaffold_20	5539038	5637446	-	2340	protein_coding	-	HECT
ENSOCUG00000007488	58.597	33.9942	72.4514	97.2039	150.751	175.847	55.0142	141.267	-1.35997	0.000271493	0.0044754	-	scaffold_200	723617	729538	-	2466	protein_coding	-	VWD
ENSOCUG00000012709	0	0	0	11.8098	6.03006	11.7231	0	9.85433	-5.7582	0.000275014	0.00451257	-	scaffold_15	610807	787663	-	1776	protein_coding	-	Arm
ENSOCUG00000013969	4.96585	16.5114	12.0752	44.5139	35.1753	54.3526	11.1842	44.6806	-1.99578	0.00027549	0.00451465	-	scaffold_115	1041899	1246997	+	4279	protein_coding	-	-
ENSOCUG00000014939	125.139	136.948	161.003	42.6971	81.4058	59.6813	141.03	61.2614	1.20548	0.000277101	0.00452598	-	scaffold_67	3077344	3081911	-	1359	protein_coding	-	-
novel.259	39.7268	52.4481	68.4263	14.5352	9.04508	22.3805	53.5337	15.3202	1.80982	0.00027887	0.00454078	-	scaffold_1261	31	6914	+	486	-	-	-
novel.489	0	0	0	4.54224	18.0902	8.52589	0	10.3861	-5.83131	0.000278962	0.00454078	-	scaffold_1795	5835	9290	+	537	-	-	-
ENSOCUG00000000607	27.8087	47.5918	85.5329	135.359	120.601	189.701	53.6445	148.554	-1.46949	0.000280481	0.00455581	-	scaffold_23	20217502	20221772	-	1344	protein_coding	-	-
ENSOCUG00000001407	18.8702	32.0516	18.1128	78.1265	54.2705	69.2729	23.0116	67.2233	-1.54581	0.000280525	0.00455581	-	scaffold_22	11505021	12188186	-	3930	protein_coding	-	PDZ
ENSOCUG00000011952	0	0	0	5.45069	8.04008	17.0518	0	10.1808	-5.80018	0.00028118	0.00455607	-	scaffold_8	19450590	19467483	-	669	protein_coding	-	GST_N
ENSOCUG00000011161	14.8975	67.9883	37.232	193.499	61.3056	189.701	40.0393	148.169	-1.88702	0.000286976	0.00463945	-	scaffold_22	10374707	10392062	-	1332	protein_coding	-	-
ENSOCUG00000002998	1419.24	871.222	1257.84	783.991	357.783	513.685	1182.77	551.82	1.09927	0.000289742	0.00466976	-	scaffold_2	16352522	16360048	+	885	protein_coding	-	-
ENSOCUG00000008228	30.7883	36.9079	57.3573	93.5701	103.516	109.771	41.6845	102.286	-1.29518	0.000289818	0.00466976	-	scaffold_46	2866782	2867275	+	492	pseudogene	-	Pro_isomerase
ENSOCUG00000027406	9935.67	8559.73	8319.83	4070.76	6277.29	2589.74	8938.41	4312.59	1.05143	0.000289833	0.00466976	-	scaffold_76	303726	304807	+	1080	pseudogene	-	-
ENSOCUG00000017372	155.928	170.942	191.191	100.838	83.4158	67.1414	172.687	83.7983	1.04017	0.000290862	0.0046769	-	scaffold_48	12255346	12374389	+	2625	protein_coding	-	BACK
ENSOCUG00000000847	71.5082	66.0458	57.3573	241.647	118.591	119.363	64.9704	159.867	-1.30108	0.000290933	0.0046769	-	scaffold_17	4241565	4443910	-	5772	protein_coding	-	Y_phosphatase
ENSOCUG00000010783	273.122	156.373	230.436	543.252	383.914	396.454	219.977	441.206	-1.00494	0.000292999	0.00470482	-	scaffold_54	5912137	5923951	+	3231	protein_coding	-	START
ENSOCUG00000002830	0	0	1.00627	12.7183	30.1503	4.26295	0.335423	15.7105	-5.47	0.000293373	0.00470551	-	scaffold_23	19119506	19134933	-	2115	protein_coding	-	SH2
ENSOCUG00000014228	78.4604	73.8159	47.2946	32.7041	9.04508	10.6574	66.5236	17.4689	1.91604	0.000294543	0.00471368	-	scaffold_25	216285	239453	+	1167	protein_coding	-	-
ENSOCUG00000000125	129.112	167.057	161.003	587.766	272.358	234.462	152.391	364.862	-1.26077	0.000298224	0.00476191	-	scaffold_97	508218	509057	+	840	protein_coding	-	FYVE
ENSOCUG00000007470	363.5	227.275	236.473	167.154	88.4408	46.8924	275.749	100.829	1.44756	0.000299241	0.00477279	-	scaffold_3	55262545	55441351	+	2019	protein_coding	-	BTB
ENSOCUG00000004184	48.6653	37.8792	82.5141	113.556	143.716	157.729	56.3529	138.334	-1.29572	0.000301163	0.00479273	-	scaffold_10	16068100	16148730	+	1383	protein_coding	-	-
ENSOCUG00000014176	690.253	702.222	1202.49	486.02	287.433	464.661	864.989	412.705	1.06731	0.0003016	0.00479433	-	scaffold_311	369129	373496	-	1386	protein_coding	-	-
ENSOCUG00000007130	1650.65	2620.46	3938.54	1389.02	1436.16	1097.71	2736.55	1307.63	1.06529	0.000305215	0.00484345	-	scaffold_242	691840	485311	-	3566	protein_coding	-	Mito_carr
ENSOCUG00000013315	13.9044	9.71262	12.0752	33.6126	38.1904	58.6155	11.8974	43.4728	-1.8673	0.000305369	0.00484345	-	scaffold_54	9605460	9608404	-	585	protein_coding	-	-
novel.709	28.8019	32.0516	40.2508	4.54224	12.0601	5.32868	33.7014	7.31035	2.209	0.000316066	0.00500198	-	scaffold_23	6255987	6257910	+	1924	-	-	-
ENSOCUG00000005785	16.8839	17.4827	22.1379	51.7815	50.2505	63.9442	18.8348	55.3254	-1.55403	0.000317607	0.0050208	-	scaffold_66	6391780	6417743	+	4413	protein_coding	-	7tm_2
novel.937	96.3374	141.804	129.809	164.429	329.643	338.904	122.65	277.659	-1.17741	0.000320289	0.00505199	-	scaffold_31	997700	999791	+	818	-	PF01290:Thymosin beta-4 family	-
ENSOCUG00000015681	34.7609	30.1091	32.2006	62.6829	74.3707	126.823	32.3569	87.9588	-1.4401	0.000320876	0.00505566	-	scaffold_60	1702047	1729791	-	1899	protein_coding	-	RhoGAP
ENSOCUG00000003518	36.7473	44.678	55.3448	148.985	98.4909	87.3904	45.59	111.622	-1.29443	0.000321481	0.0050596	-	scaffold_57	2158494	2332957	+	4290	protein_coding	-	Pkinase
ENSOCUG00000008290	142.023	144.718	196.222	89.0279	74.3707	67.1414	160.988	76.8467	1.06448	0.000327744	0.00515074	-	scaffold_20	16972282	16974661	+	1914	protein_coding	-	HATPase_c
ENSOCUG00000012363	0.993169	6.79883	5.03134	34.521	17.0852	30.9064	4.27445	27.5042	-2.68443	0.000328903	0.00515933	-	scaffold_25	12276714	12280375	+	2326	protein_coding	-	7tm_1
ENSOCUG00000002660	47.6721	28.1666	51.3197	87.211	104.521	120.428	42.3861	104.053	-1.29546	0.000330801	0.00518339	-	scaffold_14	35285956	35290994	-	930	protein_coding	-	-
novel.1417	93.3579	119.465	117.733	205.309	182.912	276.026	110.186	221.416	-1.00587	0.000332805	0.00520907	-	scaffold_7	11127189	11136654	+	4965	-	-	-
ENSOCUG00000008800	1.98634	5.82757	1.00627	15.4436	26.1302	27.7092	2.94006	23.0943	-2.96325	0.000333489	0.00521406	-	scaffold_11	59712236	59748278	+	1797	protein_coding	-	-
novel.1319	70.515	80.6147	56.3511	33.6126	19.0952	20.249	69.1603	24.3189	1.50154	0.000335981	0.00524146	-	scaffold_6	42289382	42345694	+	1203	-	PF06907:Latexin	-
ENSOCUG00000015392	17.877	7.77009	4.02508	50.8731	37.1853	39.4323	9.89074	42.4969	-2.10397	0.000339035	0.0052717	-	scaffold_9	55714889	55725263	-	783	protein_coding	-	-
ENSOCUG00000015713	163.873	98.0974	199.241	287.07	286.428	430.558	153.737	334.685	-1.1222	0.000339394	0.0052717	-	scaffold_21	35918578	35929269	+	3066	protein_coding	-	-
ENSOCUG00000004485	9.93169	0.971262	4.02508	34.521	14.0701	54.3526	4.97601	34.3146	-2.78721	0.000342995	0.00532183	-	scaffold_21	524079	538362	-	2616	protein_coding	-	E2F_TDP
ENSOCUG00000006590	40.7199	38.8505	70.4388	102.655	129.646	124.691	50.0031	118.997	-1.25109	0.000345963	0.00536205	-	scaffold_28	4219894	4221498	+	864	protein_coding	-	-
ENSOCUG00000003573	54.6243	33.0229	97.6081	213.485	122.611	161.992	61.7518	166.029	-1.42881	0.000349032	0.00540375	-	scaffold_666	29995	38809	-	1458	protein_coding	-	-
ENSOCUG00000015163	45.6858	38.8505	46.2884	147.169	83.4158	89.5219	43.6082	106.702	-1.29365	0.000353298	0.00545793	-	scaffold_11	21148183	21170630	-	5649	protein_coding	-	-
ENSOCUG00000013489	17.877	25.2528	22.1379	39.9717	70.3507	90.5876	21.7559	66.97	-1.61838	0.000355889	0.00549201	-	scaffold_31	589086	590101	+	645	protein_coding	-	-
ENSOCUG00000006288	13.9044	12.6264	17.1066	40.8802	47.2354	51.1554	14.5458	46.4237	-1.67384	0.000359374	0.00552198	-	scaffold_119	631668	707680	+	4312	protein_coding	-	-
ENSOCUG00000008664	197.641	201.051	117.733	70.8589	97.4859	51.1554	172.142	73.1667	1.23351	0.000364798	0.00558717	-	scaffold_52	1501890	1609609	+	1419	protein_coding	-	-
ENSOCUG00000007445	3.97268	15.5402	7.04388	65.4083	18.0902	51.1554	8.85225	44.8846	-2.34061	0.000367141	0.00561082	-	scaffold_5	10373573	10377618	-	1832	protein_coding	-	-
ENSOCUG00000028226	3.97268	8.74136	3.01881	36.3379	25.1252	23.4462	5.24428	28.3031	-2.43015	0.000367404	0.00561082	-	scaffold_30	676257	677051	-	795	retrotransposed	-	RRM_1
ENSOCUG00000003015	57.6038	77.7009	135.846	178.964	231.152	217.41	90.3837	209.176	-1.21071	0.000367916	0.00561082	-	scaffold_22	33796268	33813978	-	1701	protein_coding	-	CBS
novel.1140	61.5765	53.4194	68.4263	86.3026	169.847	189.701	61.1407	148.617	-1.27963	0.000368788	0.00561645	-	scaffold_44	14486094	14488071	+	1978	-	-	-
ENSOCUG00000015634	4.96585	8.74136	23.1442	46.3308	67.3356	39.4323	12.2838	51.0329	-2.05747	0.000369073	0.00561645	-	scaffold_12	100870	108044	-	1235	protein_coding	-	-
ENSOCUG00000026644	255.245	279.723	484.015	1109.21	637.176	544.591	339.661	763.661	-1.16951	0.00036975	0.00562075	-	scaffold_450	171024	200169	-	4078	protein_coding	-	I-set
ENSOCUG00000016314	6.95219	5.82757	12.0752	52.69	14.0701	58.6155	8.28499	41.7919	-2.33672	0.000372253	0.00565277	-	scaffold_165	361186	363001	+	816	protein_coding	-	-
ENSOCUG00000002744	49.6585	41.7643	55.3448	5.45069	21.1052	12.7888	48.9225	13.1149	1.90785	0.000381271	0.00576515	-	scaffold_14	38021999	38027230	+	1041	protein_coding	-	Sulfotransfer_1
ENSOCUG00000011691	45.6858	42.7355	42.2633	86.3026	115.576	93.7848	43.5615	98.5545	-1.17725	0.000385625	0.00581865	-	scaffold_1	4253749	4278135	+	1119	protein_coding	-	Pkinase
ENSOCUG00000028162	65.5492	139.862	152.953	57.2322	31.1553	42.6295	119.455	43.6723	1.44893	0.000387382	0.00583282	-	scaffold_140	275671	310972	+	246	protein_coding	-	-
ENSOCUG00000011405	134.078	165.114	280.749	395.175	350.748	477.45	193.314	407.791	-1.07698	0.000391126	0.00587209	-	scaffold_57	1667702	1670405	-	504	protein_coding	-	-
ENSOCUG00000010424	6.95219	197.166	39.2445	4566.77	2838.15	310.129	81.1209	2571.68	-4.98635	0.000391604	0.00587209	-	scaffold_12	139334	143938	-	564	protein_coding	-	-
ENSOCUG00000007210	43.6995	33.9942	48.3009	104.472	84.4208	101.245	41.9982	96.7124	-1.20448	0.000392461	0.00587209	-	scaffold_44	6381343	6410819	+	1545	protein_coding	-	-
ENSOCUG00000026540	155.928	167.057	178.11	79.9434	100.501	53.2868	167.031	77.9104	1.09837	0.000396401	0.00592482	-	scaffold_10	19087913	19105590	+	1296	protein_coding	-	ADH_N
ENSOCUG00000000896	322.78	239.902	209.304	109.922	160.802	107.639	257.329	126.121	1.02906	0.00040277	0.00601132	-	scaffold_15	26355883	26430881	-	834	protein_coding	-	-
ENSOCUG00000027358	1215.64	738.159	1717.7	407.893	449.239	772.659	1223.83	543.264	1.17216	0.000403134	0.00601132	-	scaffold_513	93488	93574	-	87	miRNA	-	-
ENSOCUG00000011170	1.98634	0	0	9.99293	13.0651	27.7092	0.662113	16.9224	-4.67497	0.000403655	0.00601132	-	scaffold_113	1331431	1335792	-	1608	protein_coding	-	-
novel.139	192.675	232.132	298.862	115.373	86.4308	146.006	241.223	115.937	1.0579	0.000403925	0.00601132	-	scaffold_108	2440529	2445080	+	2024	-	-	-
ENSOCUG00000022126	3.97268	0.971262	0	10.9014	16.0802	34.1036	1.64798	20.3617	-3.62175	0.000404296	0.00601132	-	scaffold_13	11666477	11700873	-	2136	protein_coding	-	-
ENSOCUG00000026849	20.8566	24.2815	36.2257	7.26758	5.02505	2.13147	27.1213	4.80803	2.4768	0.000419143	0.00621264	-	scaffold_1	67479270	67538444	+	6204	protein_coding	-	Glyco_hydro_1
ENSOCUG00000024180	83.4262	168.028	253.58	412.435	277.383	606.404	168.345	432.074	-1.35973	0.000426686	0.00630478	-	scaffold_555	85825	90948	+	972	protein_coding	-	-
ENSOCUG00000006471	13.9044	12.6264	24.1505	44.5139	53.2655	60.747	16.8937	52.8421	-1.64538	0.000433612	0.00640049	-	scaffold_0	97849326	97895058	+	1263	protein_coding	-	-
ENSOCUG00000001894	41.7131	48.5631	69.4326	122.64	123.616	108.705	53.2363	118.321	-1.15334	0.000436452	0.00642246	-	scaffold_666	11377	24233	+	1186	protein_coding	-	Fringe
ENSOCUG00000002383	9.93169	27.1953	15.094	40.8802	59.2956	76.733	17.407	58.9696	-1.75591	0.000442789	0.00649214	-	scaffold_70	1796834	1797865	-	1032	protein_coding	-	7tm_1
ENSOCUG00000000380	20.8566	29.1379	19.1191	98.1124	63.3156	44.7609	23.0378	68.7296	-1.5792	0.000446535	0.0065371	-	scaffold_28	9225757	9241665	-	1458	protein_coding	-	wnt
ENSOCUG00000004716	15.8907	16.5114	30.1881	48.1477	79.3957	60.747	20.8634	62.7635	-1.58921	0.000448926	0.00656537	-	scaffold_4	28543977	28625262	+	4023	protein_coding	-	-
ENSOCUG00000005161	16.8839	27.1953	11.069	52.69	68.3406	51.1554	18.3827	57.3953	-1.64016	0.000456234	0.00665859	-	scaffold_52	5891534	6011911	+	1749	protein_coding	-	PH
novel.349	72.5014	181.626	255.592	48.1477	58.2905	75.6673	169.907	60.7019	1.48687	0.00045967	0.00669463	-	scaffold_1406	55	8503	-	337	-	PF01661:Macro domain	A1pp
ENSOCUG00000006333	148.975	150.546	118.74	268.901	374.869	204.621	139.42	282.797	-1.02047	0.000460112	0.00669463	-	scaffold_5	18698700	18748979	+	983	protein_coding	-	-
novel.66	24.8292	49.5343	36.2257	3.63379	11.0551	10.6574	36.8631	8.44875	2.139	0.00046275	0.00671856	-	scaffold_1	40413302	40501197	+	1196	-	-	-
ENSOCUG00000006396	1.98634	0.971262	2.01254	15.4436	11.0551	26.6434	1.65671	17.714	-3.41933	0.000466904	0.00675212	-	scaffold_384	113472	150636	-	1722	protein_coding	-	-
ENSOCUG00000016491	0.993169	2.91379	3.01881	12.7183	22.1102	23.4462	2.30859	19.4249	-3.06919	0.000469002	0.00677208	-	scaffold_46	509305	537522	+	4907	protein_coding	-	Kinesin
ENSOCUG00000014835	83.4262	50.5056	38.2382	92.6617	143.716	227.002	57.39	154.46	-1.42642	0.000469234	0.00677208	-	scaffold_6	40629736	40660907	-	3805	protein_coding	-	SMC_N
ENSOCUG00000005729	109.249	92.2699	152.953	196.225	244.217	274.96	118.157	238.467	-1.01273	0.000474238	0.00683047	-	scaffold_35	1045982	1124508	-	2490	protein_coding	-	VPS9
novel.350	7.94536	4.85631	15.094	0	0	0	9.29857	0	5.67183	0.000479955	0.00690583	-	scaffold_141	208965	225607	+	415	-	-	-
ENSOCUG00000013740	32.7746	42.7355	28.1755	71.7674	94.4709	85.2589	34.5619	83.8324	-1.27633	0.000483084	0.00693686	-	scaffold_4	27311982	27355204	+	2059	protein_coding	-	PGM_PMM_II
ENSOCUG00000003939	1335.81	994.572	688.288	625.921	500.495	364.482	1006.22	496.966	1.01712	0.000491857	0.00704863	-	scaffold_5	22782085	22787424	+	1788	protein_coding	-	PP2C
ENSOCUG00000015888	638.608	621.608	459.865	334.309	341.703	175.847	573.36	283.953	1.01275	0.000494331	0.00707668	-	scaffold_381	137466	165346	-	1242	protein_coding	-	-
ENSOCUG00000023334	11.918	3.88505	12.0752	0	0	0	9.29277	0	5.67104	0.000494807	0.00707668	-	scaffold_103	802583	803164	-	582	protein_coding	-	Arf
ENSOCUG00000002653	224.456	191.339	404.52	132.633	100.501	138.546	273.438	123.893	1.14183	0.000500011	0.00714394	-	scaffold_17	31306959	31313070	-	3304	protein_coding	-	-
ENSOCUG00000003182	232.402	348.683	683.257	159.887	212.057	158.795	421.447	176.913	1.25225	0.000502289	0.0071693	-	scaffold_77	4306139	4329704	+	704	protein_coding	-	-
ENSOCUG00000015312	58.597	33.9942	60.3761	105.38	125.626	116.165	50.9891	115.724	-1.18298	0.00050336	0.00717741	-	scaffold_3	44992890	45265719	-	1110	protein_coding	-	CUB
ENSOCUG00000005402	88.3921	80.6147	123.771	50.8731	38.1904	31.9721	97.5926	40.3452	1.26961	0.000509593	0.00724455	-	scaffold_277	43970	48452	-	1401	protein_coding	-	-
ENSOCUG00000023107	1.98634	0.971262	2.01254	21.8028	3.01503	40.498	1.65671	21.7719	-3.71713	0.000510344	0.00724801	-	scaffold_33	24301541	24302909	+	588	protein_coding	-	-
ENSOCUG00000000007	32.7746	78.6722	93.583	239.83	126.631	168.386	68.3433	178.283	-1.38429	0.0005113	0.00725436	-	scaffold_17	32261264	32270287	+	474	protein_coding	-	SCP
ENSOCUG00000021509	67.5355	68.9596	106.665	134.45	177.887	212.082	81.0532	174.806	-1.108	0.000516005	0.00730657	-	scaffold_43	6343872	6355368	-	1539	protein_coding	-	-
ENSOCUG00000013648	208.566	67.0171	119.746	53.5984	25.1252	54.3526	131.776	44.3587	1.57007	0.000517938	0.00732534	-	scaffold_20	18536648	18559110	-	1530	protein_coding	-	MFS_1
ENSOCUG00000028212	110.242	88.3848	87.5454	36.3379	45.2254	45.8267	95.3907	42.4633	1.17002	0.000522804	0.00738085	-	scaffold_10	22477191	22479065	-	1872	pseudogene	-	ABC_tran
ENSOCUG00000022596	7.94536	8.74136	9.05642	53.5984	26.1302	26.6434	8.58104	35.4574	-2.05111	0.000527958	0.00744624	-	scaffold_0	67858394	67886655	-	633	protein_coding	-	ADK
ENSOCUG00000006154	0	0	1.00627	9.08448	6.03006	25.5777	0.335423	13.5641	-5.25252	0.000528942	0.00745275	-	scaffold_73	1596632	1606575	-	675	protein_coding	-	-
ENSOCUG00000016774	99.3169	49.5343	58.3636	122.64	152.761	217.41	69.0716	164.271	-1.24876	0.000530717	0.00747038	-	scaffold_0	93786637	93799848	+	792	protein_coding	-	ECH
ENSOCUG00000008388	184.73	125.293	112.702	216.211	381.904	284.552	140.908	294.222	-1.06155	0.000533757	0.00750576	-	scaffold_10	41914376	41920335	-	1032	protein_coding	-	-
ENSOCUG00000027251	115.208	87.4136	118.74	134.45	326.628	276.026	107.12	245.701	-1.19675	0.000541343	0.00759744	-	scaffold_0	21713606	21718502	-	402	protein_coding	-	-
ENSOCUG00000004898	3.97268	3.88505	2.01254	15.4436	13.0651	43.6952	3.29009	24.068	-2.8642	0.000547842	0.00767797	-	scaffold_23	18962973	18976761	+	1704	protein_coding	-	-
novel.1222	7.94536	1.94252	4.02508	16.3521	24.1202	42.6295	4.63765	27.7006	-2.57676	0.000548157	0.00767797	-	scaffold_5	55518451	55521933	-	1066	-	-	-
novel.1565	0	0	1.00627	29.0703	17.0852	1.06574	0.335423	15.7404	-5.47659	0.000552862	0.00773524	-	scaffold_9	52353593	52355780	-	677	-	-	-
ENSOCUG00000005466	0.993169	15.5402	15.094	0	0	0	10.5425	0	5.85416	0.00055767	0.00778064	-	scaffold_4	37803371	37834610	-	2592	protein_coding	-	-
ENSOCUG00000015049	26.8156	30.1091	43.2696	89.0279	106.531	60.747	33.3981	85.4353	-1.35696	0.000563568	0.00783992	-	scaffold_21	34397866	34469303	+	1991	protein_coding	-	WWE
novel.406	7.94536	17.4827	17.1066	60.866	31.1553	55.4183	14.1782	49.1465	-1.79393	0.000565413	0.00785792	-	scaffold_1552	3945	13142	-	593	-	PF00530:Scavenger receptor cysteine-rich domain	SRCR
ENSOCUG00000017898	7.94536	0	8.05015	27.2534	23.1152	47.9581	5.33184	32.7756	-2.62324	0.000571251	0.00792361	-	scaffold_83	238992	255325	+	1209	protein_coding	-	Pkinase
ENSOCUG00000016686	107.262	77.7009	152.953	248.915	212.057	230.199	112.639	230.39	-1.03337	0.000574117	0.00795562	-	scaffold_127	1512918	1519136	+	2403	protein_coding	-	MAGE
ENSOCUG00000002945	11.918	8.74136	15.094	30.8872	37.1853	59.6813	11.9178	42.5846	-1.83553	0.00058424	0.00806454	-	scaffold_23	21613590	21627347	-	765	protein_coding	-	Homeobox
ENSOCUG00000016685	3.97268	7.77009	6.03761	16.3521	33.1653	38.3665	5.9268	29.2946	-2.29998	0.000595054	0.00819727	-	scaffold_3	30096665	30291952	-	1626	protein_coding	-	Ferric_reduct
ENSOCUG00000004668	4.96585	3.88505	6.03761	26.345	28.1403	20.249	4.96284	24.9114	-2.33065	0.000595724	0.00819727	-	scaffold_2	48565205	48589138	+	2196	protein_coding	-	Sema
ENSOCUG00000013176	77.4672	80.6147	136.853	199.859	204.017	199.293	98.3115	201.056	-1.03282	0.000596343	0.00819727	-	scaffold_22	34376268	34402207	+	2370	protein_coding	-	Fz
ENSOCUG00000001759	2.97951	1.94252	1.00627	19.0774	15.0751	18.1175	1.9761	17.4234	-3.13903	0.000596911	0.00819727	-	scaffold_1	27798973	27806733	-	1368	protein_coding	-	-
ENSOCUG00000007227	278.087	348.683	509.172	177.147	148.741	234.462	378.647	186.784	1.02017	0.000597741	0.00819727	-	scaffold_60	7443307	7456435	-	3627	protein_coding	-	Exonuc_X-T
ENSOCUG00000014718	710.116	502.142	276.724	297.062	174.872	90.5876	496.327	187.507	1.40255	0.000598904	0.00820343	-	scaffold_90	3320575	3403831	+	4622	protein_coding	-	NAD_binding_1
ENSOCUG00000012345	12.9112	26.2241	14.0878	59.0491	42.2104	62.8785	17.741	54.7127	-1.62272	0.000600938	0.00822257	-	scaffold_230	575502	580341	+	476	protein_coding	-	Pro_isomerase
ENSOCUG00000017506	546.243	1038.28	1116.96	1051.07	2418.05	2811.41	900.494	2093.51	-1.21696	0.000601455	0.00822257	-	scaffold_2	59170696	59171124	+	135	protein_coding	-	-
ENSOCUG00000010718	44.6926	112.666	39.2445	139.901	150.751	238.725	65.5345	176.459	-1.42688	0.000604761	0.00825985	-	scaffold_24	1737471	1741055	-	749	protein_coding	-	-
ENSOCUG00000001145	283.053	157.344	203.266	413.344	316.578	640.508	214.555	456.81	-1.08991	0.000623462	0.00847468	-	scaffold_51	10001810	10025803	-	3217	protein_coding	-	PDZ
ENSOCUG00000020933	30.7883	84.4998	67.42	19.0774	13.0651	23.4462	60.9027	18.5296	1.71868	0.000625309	0.00847555	-	scaffold_2044	534	2910	+	651	protein_coding	-	adh_short
ENSOCUG00000021704	511.482	573.044	1099.85	361.562	331.653	381.534	728.126	358.25	1.02317	0.000629538	0.00852477	-	scaffold_23	20907123	20915217	-	2139	protein_coding	-	-
novel.381	52.638	36.9079	44.2758	123.549	135.676	67.1414	44.6073	108.789	-1.28822	0.000632116	0.00854412	-	scaffold_15	13096340	13104747	+	3815	-	-	-
ENSOCUG00000024112	244.32	314.689	519.235	625.012	956.769	644.771	359.414	742.184	-1.04623	0.000632165	0.00854412	-	scaffold_1514	411	4777	-	1743	protein_coding	-	SRCR
novel.713	40.7199	44.678	105.658	25.4365	17.0852	13.8546	63.6854	18.7921	1.75402	0.000634164	0.00855421	-	scaffold_23	18450265	18451959	+	1695	-	-	-
ENSOCUG00000008476	22.8429	24.2815	28.1755	65.4083	40.2004	127.888	25.1	77.8323	-1.6307	0.000634707	0.00855421	-	scaffold_71	3206874	3217940	-	1815	protein_coding	-	Pkinase
ENSOCUG00000005852	2.97951	6.79883	10.0627	27.2534	16.0802	62.8785	6.61368	35.404	-2.41832	0.00063663	0.00856832	-	scaffold_9	5532956	5558638	-	1249	protein_coding	-	-
ENSOCUG00000015177	2372.68	4498.88	5549.57	1773.29	1988.91	2433.08	4140.38	2065.09	1.00364	0.000636961	0.00856832	-	scaffold_63	3266074	3270035	-	1242	protein_coding	-	HLH
ENSOCUG00000022794	11.918	24.2815	33.2069	86.3026	48.2405	74.6016	23.1355	69.7149	-1.59283	0.000638391	0.00857632	-	scaffold_250	112217	115149	-	1269	protein_coding	-	7tm_1
ENSOCUG00000024871	8.93852	12.6264	10.0627	39.9717	38.1904	31.9721	10.5425	36.7114	-1.80033	0.000644937	0.00865113	-	scaffold_60	6875800	6882235	+	1209	protein_coding	-	TGFb_propeptide
ENSOCUG00000024851	19.8634	23.3103	44.2758	57.2322	76.3807	119.363	29.1498	84.3251	-1.53126	0.000646564	0.00865752	-	scaffold_36	13796155	13809512	-	930	protein_coding	-	C2
ENSOCUG00000003380	161.887	127.235	283.768	437.872	281.403	590.418	190.963	436.564	-1.19302	0.000646627	0.00865752	-	scaffold_116	1235282	1242299	+	2481	protein_coding	-	Pkinase_Tyr
ENSOCUG00000012057	25.8224	23.3103	18.1128	71.7674	41.2054	76.733	22.4152	63.2353	-1.4958	0.000651044	0.00870032	-	scaffold_60	7498636	7516744	-	3687	protein_coding	-	TIMELESS_C
ENSOCUG00000027809	65.5492	99.0687	168.047	25.4365	60.3006	14.9203	110.888	33.5525	1.72368	0.000656334	0.0087628	-	scaffold_0	40502286	40509597	-	1536	protein_coding	-	-
ENSOCUG00000001334	863.064	1318.97	2276.18	651.357	572.855	853.655	1486.07	692.623	1.1015	0.00067344	0.00896599	-	scaffold_89	1482660	1507689	-	2026	protein_coding	-	-
ENSOCUG00000017068	27.8087	31.0804	45.2821	68.1336	84.4208	102.311	34.7237	84.955	-1.28968	0.000679469	0.009021	-	scaffold_13	47572898	47671861	+	4278	protein_coding	-	-
ENSOCUG00000022911	165.859	135.005	188.172	66.3167	102.511	67.1414	163.012	78.6564	1.05164	0.000681206	0.00903564	-	scaffold_207	328073	340210	+	771	protein_coding	-	Chromo
ENSOCUG00000007362	782.617	620.636	406.533	354.295	317.583	165.189	603.262	279.022	1.11134	0.000684713	0.0090653	-	scaffold_23	28136139	28564345	-	2559	protein_coding	-	Pkinase
ENSOCUG00000012056	20.8566	19.4252	12.0752	35.4295	53.2655	76.733	17.4523	55.1427	-1.65545	0.000686563	0.00908136	-	scaffold_7	50870281	50896733	+	976	protein_coding	-	-
ENSOCUG00000013993	125.139	101.011	176.097	349.752	213.062	260.04	134.083	274.285	-1.03385	0.000694965	0.00915005	-	scaffold_13	32850743	32929129	-	7683	protein_coding	-	Cadherin
novel.527	47.6721	48.5631	41.257	104.472	81.4058	115.1	45.8307	100.326	-1.12967	0.000701499	0.00922756	-	scaffold_19	25641298	25644151	+	2650	-	-	-
ENSOCUG00000000719	85.4126	73.8159	64.4012	109.922	166.832	202.49	74.5432	159.748	-1.09758	0.000714355	0.00937936	-	scaffold_137	1207875	1210569	-	744	protein_coding	-	Ras
ENSOCUG00000016712	0.993169	2.91379	3.01881	7.26758	19.0952	36.235	2.30859	20.8659	-3.16997	0.000720597	0.00944392	-	scaffold_26	30443376	30856183	-	2218	protein_coding	-	EGF
ENSOCUG00000005747	86.4057	226.304	331.062	433.33	442.204	774.791	214.591	550.108	-1.3579	0.000722555	0.00946089	-	scaffold_66	6352235	6484769	+	5115	protein_coding	-	Collagen
ENSOCUG00000000865	20.8566	37.8792	37.232	76.3096	57.2855	134.283	31.9892	89.2927	-1.47889	0.000730997	0.00952784	-	scaffold_272	320453	324338	-	1776	protein_coding	-	Sulfatase
ENSOCUG00000011443	108.255	149.574	135.846	385.182	243.212	190.767	131.225	273.054	-1.05849	0.000738509	0.00961136	-	scaffold_0	10148021	10209201	-	2565	protein_coding	-	Pkinase_Tyr
novel.1493	51.6448	73.8159	60.3761	30.8872	20.1002	10.6574	61.9456	20.5483	1.58187	0.000742831	0.00964665	-	scaffold_8	9123405	9128492	-	2797	-	-	-
ENSOCUG00000009184	16.8839	34.9654	24.1505	57.2322	71.3557	74.6016	25.3333	67.7298	-1.41622	0.000744075	0.00965402	-	scaffold_5	32018463	32035174	+	735	protein_coding	-	Collagen
novel.621	38.7336	45.6493	192.197	9.99293	14.0701	38.3665	92.1934	20.8099	2.15445	0.000751724	0.00974439	-	scaffold_2016	10136	10941	-	678	-	-	-
novel.5	17.877	29.1379	29.1818	1.8169	5.02505	7.46016	25.3989	4.76737	2.43467	0.000762747	0.00986039	-	scaffold_0	23246569	23254726	+	809	-	-	-
ENSOCUG00000011604	9.93169	10.6839	20.1254	36.3379	34.1703	74.6016	13.5803	48.3699	-1.83119	0.000770983	0.00994882	-	scaffold_15	35729741	35737008	-	555	protein_coding	-	-
ENSOCUG00000018089	68.5287	64.1033	64.4012	60.866	222.107	280.289	65.6777	187.754	-1.51365	0.000776054	0.0100052	-	scaffold_16	16755163	16755250	-	88	miRNA	-	-
ENSOCUG00000014366	16.8839	11.6551	16.1003	44.5139	41.2054	47.9581	14.8798	44.5592	-1.58304	0.000792895	0.0101855	-	scaffold_17	48688659	48705777	+	1098	protein_coding	-	-
ENSOCUG00000011186	2.97951	7.77009	8.05015	33.6126	34.1703	19.1833	6.26658	28.9887	-2.21177	0.000799068	0.0102484	-	scaffold_31	2533995	2556318	-	1404	protein_coding	-	Sushi
ENSOCUG00000012298	63.5628	89.3561	101.633	133.542	190.952	199.293	84.8507	174.595	-1.03982	0.00079923	0.0102484	-	scaffold_242	179219	213840	-	2645	protein_coding	-	-
ENSOCUG00000010502	3.97268	1.94252	9.05642	29.0703	18.0902	33.0378	4.99054	26.7328	-2.42608	0.000807179	0.0103318	-	scaffold_3	63157714	63174871	-	672	protein_coding	-	V-set
ENSOCUG00000007427	0.993169	0	3.01881	17.2605	16.0802	13.8546	1.33733	15.7317	-3.56936	0.000813986	0.0104095	-	scaffold_3	33073860	33608169	+	14010	protein_coding	-	-
ENSOCUG00000000371	83.4262	57.3044	59.3699	171.697	172.862	96.982	66.7002	147.18	-1.14345	0.0008297	0.0105915	-	scaffold_325	187674	298475	+	3214	protein_coding	-	-
ENSOCUG00000026384	27.8087	16.5114	49.3072	59.0491	116.581	93.7848	31.2091	89.805	-1.52517	0.000836952	0.0106745	-	scaffold_187	541949	554456	+	3519	protein_coding	-	JmjC
ENSOCUG00000003059	22.8429	44.678	45.2821	97.2039	88.4408	84.1932	37.601	89.946	-1.25878	0.000840533	0.0107106	-	scaffold_0	60294558	60312166	+	1101	protein_coding	-	-
ENSOCUG00000010171	124.146	69.9308	65.4075	130.817	231.152	223.805	86.4948	195.258	-1.17358	0.000842668	0.0107222	-	scaffold_6	31432571	31480748	+	3156	protein_coding	-	zf-C2H2
ENSOCUG00000003008	9.93169	8.74136	8.05015	28.1619	35.1753	34.1036	8.90773	32.4803	-1.86498	0.000844219	0.0107274	-	scaffold_1	19304653	19413711	-	3093	protein_coding	-	FG-GAP
ENSOCUG00000013621	67.5355	62.1608	70.4388	18.169	35.1753	24.5119	66.7117	25.9521	1.36562	0.000862335	0.0108911	-	scaffold_13	40506317	40508831	+	1359	protein_coding	-	-
novel.1422	60.5833	175.798	105.658	39.9717	55.2755	29.8406	114.013	41.696	1.4506	0.000863603	0.0108974	-	scaffold_7	47528403	47550824	+	3213	-	-	-
ENSOCUG00000012268	26.8156	18.454	13.0815	0.908448	0	5.32868	19.4503	2.07904	3.26476	0.000871602	0.0109789	-	scaffold_0	79058384	79108465	+	1441	protein_coding	-	-
ENSOCUG00000017682	5.95902	6.79883	3.01881	19.9859	21.1052	37.3008	5.25889	26.1306	-2.30701	0.000879558	0.0110402	-	scaffold_94	424344	434171	-	405	protein_coding	-	-
ENSOCUG00000009941	5.95902	1.94252	4.02508	29.9788	12.0601	28.7749	3.97554	23.6046	-2.57324	0.000907292	0.0113284	-	scaffold_9	223798	247759	+	1989	protein_coding	-	-
novel.297	8.93852	19.4252	19.1191	0	0	3.19721	15.8276	1.06574	3.96296	0.000927523	0.0115406	-	scaffold_132	1465681	1471279	+	853	-	-	-
ENSOCUG00000010513	3.97268	0	0	9.08448	12.0601	35.1693	1.32423	18.7713	-3.82355	0.000948909	0.0117554	-	scaffold_20	3797869	3822130	-	1392	protein_coding	-	-
novel.1010	9.93169	7.77009	25.1567	0.908448	1.00501	0	14.2862	0.637819	4.44846	0.000972994	0.0119706	-	scaffold_36	9629566	9630538	-	828	-	-	-
ENSOCUG00000007655	45.6858	62.1608	46.2884	119.915	103.516	99.1135	51.3783	107.515	-1.06563	0.000975711	0.0119907	-	scaffold_0	45518017	45597060	-	1727	protein_coding	-	PX
ENSOCUG00000009949	66.5424	55.3619	72.4514	106.288	144.721	141.743	64.7852	130.918	-1.01408	0.000976309	0.0119907	-	scaffold_7	11431139	11441686	-	908	protein_coding	-	ig
ENSOCUG00000012925	26.8156	29.1379	30.1881	61.7745	47.2354	141.743	28.7138	83.5843	-1.53886	0.000983848	0.0120625	-	scaffold_57	7321815	7325514	-	270	protein_coding	-	-
ENSOCUG00000025851	20.8566	17.4827	3.01881	66.3167	55.2755	36.235	13.786	52.6091	-1.93188	0.000987161	0.0120749	-	scaffold_18	36044868	36136648	+	1329	protein_coding	-	-
ENSOCUG00000001518	8.93852	12.6264	22.1379	1.8169	1.00501	0	14.5676	0.940635	3.90289	0.000988243	0.0120749	-	scaffold_304	393969	416104	-	2004	protein_coding	-	-
ENSOCUG00000025244	1450.03	1520.02	2443.22	2261.13	3598.94	5104.88	1804.42	3654.98	-1.01824	0.000990816	0.0120856	-	scaffold_10	60648801	60657202	+	591	protein_coding	-	I-set
ENSOCUG00000021207	78.4604	20.3965	12.0752	102.655	136.681	134.283	36.9774	124.54	-1.75152	0.0010173	0.0123663	-	scaffold_1	66491983	66492324	-	342	retrotransposed	-	-
ENSOCUG00000011366	245.313	190.367	231.442	126.274	114.571	39.4323	222.374	93.4259	1.24771	0.00102647	0.0124235	-	scaffold_152	78661	88684	+	819	protein_coding	-	-
ENSOCUG00000021587	18.8702	17.4827	47.2946	87.211	50.2505	115.1	27.8825	84.187	-1.5952	0.00102723	0.0124235	-	scaffold_11	22052860	22056432	+	1674	protein_coding	-	-
ENSOCUG00000012721	77.4672	89.3561	58.3636	170.788	168.842	118.297	75.0623	152.642	-1.02456	0.00103161	0.0124489	-	scaffold_15	25177509	25198694	-	2310	protein_coding	-	PID
ENSOCUG00000021663	0.993169	0	1.00627	9.99293	17.0852	12.7888	0.666479	13.289	-4.32672	0.00105431	0.0126355	-	scaffold_211	214900	246767	+	1359	protein_coding	-	RRM_1
ENSOCUG00000016065	11.918	13.5977	14.0878	40.8802	43.2154	36.235	13.2012	40.1102	-1.60397	0.00105436	0.0126355	-	scaffold_68	5195908	5197279	-	909	protein_coding	-	Homeobox
novel.1321	3.97268	22.339	0	661.35	444.214	47.9581	8.77057	384.507	-5.45301	0.00105805	0.0126566	-	scaffold_6	45966616	45970426	+	820	-	-	-
ENSOCUG00000002301	109.249	244.758	293.831	48.1477	61.3056	133.217	215.946	80.8901	1.41995	0.00105947	0.012663	-	scaffold_11	24826131	24832335	+	834	protein_coding	-	-
ENSOCUG00000017440	12.9112	13.5977	17.1066	41.7886	28.1403	74.6016	14.5385	48.1768	-1.72642	0.00107344	0.0127872	-	scaffold_367	209983	215179	+	936	protein_coding	-	-
ENSOCUG00000013452	4.96585	7.77009	17.1066	46.3308	25.1252	44.7609	9.9475	38.739	-1.96424	0.00107614	0.0128054	-	scaffold_62	1205069	1281209	-	642	protein_coding	-	Pribosyltran
ENSOCUG00000015121	21.8497	8.74136	6.03761	59.0491	32.1603	43.6952	12.2096	44.9682	-1.88249	0.00107677	0.0128054	-	scaffold_22	33473440	33475411	-	1962	pseudogene	-	-
ENSOCUG00000015823	1.98634	32.0516	13.0815	48.1477	116.581	47.9581	15.7065	70.8957	-2.17184	0.00107771	0.0128059	-	scaffold_72	2831451	2849997	+	2094	protein_coding	-	-
novel.1594	0	0	1.00627	15.4436	7.03507	10.6574	0.335423	11.0453	-4.96308	0.0010828	0.0128521	-	scaffold_94	3751072	3752272	-	536	-	-	-
novel.171	41.7131	59.247	53.3323	16.3521	22.1102	18.1175	51.4308	18.8599	1.44927	0.00108516	0.0128521	-	scaffold_11	26035686	26038520	-	472	-	-	-
ENSOCUG00000005721	1.98634	8.74136	12.0752	51.7815	35.1753	19.1833	7.60097	35.38	-2.22288	0.00108611	0.0128521	-	scaffold_13	14994542	15051588	-	1353	protein_coding	-	7tm_1
ENSOCUG00000002197	977.279	826.544	366.282	470.576	172.862	247.251	723.368	296.896	1.28387	0.00110482	0.0130518	-	scaffold_19	34364760	34449356	-	2382	protein_coding	-	-
ENSOCUG00000014334	41.7131	38.8505	20.1254	147.169	62.3106	70.3386	33.563	93.2726	-1.47643	0.00110612	0.0130564	-	scaffold_12	24422682	24610072	-	3189	protein_coding	-	FG-GAP
ENSOCUG00000027942	180.757	200.08	326.031	141.718	107.536	100.179	235.623	116.478	1.01449	0.00112665	0.013237	-	scaffold_329	18460	25967	-	1093	protein_coding	-	-
ENSOCUG00000015766	409.186	238.93	194.21	158.978	140.701	83.1275	280.775	127.602	1.13589	0.00112699	0.013237	-	scaffold_0	84446178	84710354	-	3900	protein_coding	-	PDZ
novel.1418	38.7336	51.4769	52.326	86.3026	95.4759	125.757	47.5122	102.512	-1.10761	0.00114349	0.0133757	-	scaffold_7	12603258	12607527	+	4270	-	-	-
ENSOCUG00000021648	381.377	492.43	882.498	178.964	398.989	127.888	585.435	235.28	1.31498	0.00115474	0.0134852	-	scaffold_2	21639311	21686261	-	1293	protein_coding	-	Ion_trans_2
novel.953	0	0	0	5.45069	13.0651	5.32868	0	7.94816	-5.44701	0.00116486	0.0135812	-	scaffold_32	8683008	8741878	+	478	-	-	-
ENSOCUG00000027018	66.5424	48.5631	29.1818	122.64	86.4308	128.954	48.0957	112.675	-1.22769	0.00117346	0.013659	-	scaffold_54	495373	501778	-	504	protein_coding	-	Pkinase_Tyr
ENSOCUG00000002813	24.8292	9.71262	23.1442	50.8731	67.3356	49.0239	19.2287	55.7442	-1.53738	0.00121209	0.0140292	-	scaffold_86	164938	166149	+	1212	protein_coding	-	7tm_1
ENSOCUG00000002399	37.7404	78.6722	58.3636	112.648	142.711	124.691	58.2587	126.683	-1.11953	0.00121518	0.0140466	-	scaffold_208	745821	747963	+	1086	protein_coding	-	Pkinase
ENSOCUG00000001360	17.877	9.71262	18.1128	58.1407	39.1954	40.498	15.2342	45.9447	-1.5965	0.00121562	0.0140466	-	scaffold_171	954842	1036280	+	1770	protein_coding	-	PH
ENSOCUG00000017243	16.8839	21.3678	18.1128	60.866	44.2204	46.8924	18.7882	50.6596	-1.43228	0.00122141	0.014102	-	scaffold_29	17173067	17231697	+	1545	protein_coding	-	NAD_binding_4
ENSOCUG00000004928	274.115	709.021	723.507	1322.7	1036.16	1171.24	568.881	1176.7	-1.0486	0.00126767	0.0145655	-	scaffold_13	37836866	37865293	-	2222	protein_coding	-	-
ENSOCUG00000004158	80.4467	61.1895	77.4827	32.7041	29.1453	34.1036	73.0396	31.9843	1.19123	0.00126906	0.0145697	-	scaffold_13	40948271	40972805	-	1629	protein_coding	-	-
ENSOCUG00000002274	67.5355	40.793	89.5579	138.993	121.606	170.518	65.9621	143.706	-1.12387	0.00128564	0.0147245	-	scaffold_36	9017613	9020074	-	897	protein_coding	-	-
ENSOCUG00000000716	19.8634	16.5114	24.1505	42.6971	57.2855	60.747	20.1751	53.5765	-1.40801	0.00130845	0.0148982	-	scaffold_9	3521121	3598003	+	765	protein_coding	-	-
novel.1613	0	0	0	6.35914	5.02505	11.7231	0	7.70243	-5.39954	0.00130863	0.0148982	-	scaffold_988	37750	46703	+	218	-	-	-
novel.916	0.993169	0	11.069	11.8098	61.3056	26.6434	4.02071	33.2529	-3.05372	0.00130869	0.0148982	-	scaffold_30	15575940	15594978	+	2396	-	-	-
novel.511	35.7541	64.1033	42.2633	19.0774	13.0651	15.986	47.3736	16.0429	1.5598	0.00130963	0.0148982	-	scaffold_1834	3285	10834	+	254	-	-	-
novel.1311	25.8224	30.1091	24.1505	5.45069	4.02004	9.59163	26.694	6.35412	2.08033	0.00131021	0.0148982	-	scaffold_6	11885239	11887152	+	906	-	-	-
ENSOCUG00000023061	39.7268	49.5343	58.3636	97.2039	93.4659	118.297	49.2082	102.989	-1.06487	0.00133245	0.0150908	-	scaffold_81	3473952	3528726	+	3128	protein_coding	-	Na_H_Exchanger
novel.1520	83.4262	43.7068	24.1505	21.8028	10.0501	4.26295	50.4278	12.0386	2.05243	0.00133462	0.0151035	-	scaffold_82	2794054	2796933	+	2880	-	-	-
ENSOCUG00000022191	11.918	10.6839	19.1191	111.739	13.0651	54.3526	13.907	59.7189	-2.10595	0.00133966	0.0151412	-	scaffold_18	9460771	9461240	-	468	pseudogene	-	-
ENSOCUG00000021184	25.8224	35.9367	34.2131	6.35914	10.0501	10.6574	31.9907	9.0222	1.83403	0.00135107	0.0152533	-	scaffold_204	149277	162069	-	1344	protein_coding	-	-
ENSOCUG00000006144	2.97951	2.91379	4.02508	16.3521	14.0701	28.7749	3.30612	19.7324	-2.57552	0.00135454	0.0152804	-	scaffold_294	23089	38964	-	1209	protein_coding	-	AAA
ENSOCUG00000006114	4.96585	0	1.00627	41.7886	17.0852	5.32868	1.99071	21.4008	-3.435	0.00137711	0.0154982	-	scaffold_125	877672	917445	+	1424	protein_coding	-	Neur_chan_LBD
ENSOCUG00000028120	44.6926	58.2757	65.4075	91.7532	120.601	139.611	56.1253	117.322	-1.06209	0.00138076	0.0155176	-	scaffold_31	1689752	1721110	-	1944	protein_coding	-	-
ENSOCUG00000024378	65.5492	49.5343	81.5078	107.197	197.987	123.625	65.5304	142.936	-1.12517	0.00138101	0.0155176	-	scaffold_0	66703307	66715471	-	1224	protein_coding	-	-
novel.1567	767.72	1389.88	2200.71	455.132	906.518	621.324	1452.77	660.992	1.13628	0.00138993	0.0156056	-	scaffold_9	62725387	62747385	-	2391	-	-	-
ENSOCUG00000013696	67.5355	60.2182	46.2884	129	111.556	108.705	58.014	116.42	-1.00538	0.00139583	0.0156595	-	scaffold_20	17410896	17743852	+	2922	protein_coding	-	KH_1
ENSOCUG00000017805	64.556	68.9596	77.4827	36.3379	31.1553	21.3147	70.3328	29.6026	1.24305	0.00141117	0.0158067	-	scaffold_29	18367157	18412865	-	3237	protein_coding	-	-
novel.43	3.97268	20.3965	2.01254	0	0	0	8.7939	0	5.59401	0.00142947	0.015949	-	scaffold_0	34364923	34365481	-	248	-	PF02798:Glutathione S-transferase, N-terminal domain	GST_N
ENSOCUG00000012900	260.21	273.896	140.878	134.45	107.536	84.1932	224.995	108.726	1.04745	0.00145431	0.0161881	-	scaffold_11	53722886	53756117	-	1450	protein_coding	-	zf-C4
novel.220	89.3852	52.4481	45.2821	276.168	85.4258	131.086	62.3718	164.227	-1.39842	0.00147212	0.016348	-	scaffold_12	22206720	22216993	-	1271	-	PF00125:Core histone H2A/H2B/H3/H4	Histone
ENSOCUG00000010371	157.914	35.9367	21.1316	626.829	348.738	439.083	71.6608	471.55	-2.71825	0.00148034	0.0164011	-	scaffold_1	17878003	17922425	+	939	protein_coding	-	Fz
ENSOCUG00000027991	9.93169	32.0516	28.1755	68.1336	47.2354	90.5876	23.3863	68.6522	-1.55215	0.00148665	0.0164527	-	scaffold_173	534568	535972	+	537	protein_coding	-	-
ENSOCUG00000012591	62.5697	130.149	134.84	226.204	197.987	242.988	109.186	222.393	-1.02614	0.00148749	0.0164527	-	scaffold_3	15061970	15067231	-	1105	protein_coding	-	Mito_carr
ENSOCUG00000013967	28.8019	38.8505	43.2696	100.838	49.2455	135.349	36.974	95.1439	-1.3629	0.00148847	0.0164527	-	scaffold_289	419353	438870	+	1278	protein_coding	-	GHMP_kinases
novel.662	18.8702	76.7297	123.771	181.69	135.676	364.482	73.1237	227.283	-1.63571	0.00154404	0.0169749	-	scaffold_2197	4	3932	+	3843	-	-	-
novel.319	45.6858	43.7068	77.4827	10.9014	29.1453	14.9203	55.6251	18.3223	1.60536	0.00154869	0.0169998	-	scaffold_1375	12490	15469	-	778	-	-	-
novel.891	29.7951	26.2241	53.3323	109.922	113.566	55.4183	36.4505	92.9689	-1.35372	0.00156043	0.0171024	-	scaffold_3	48848169	48868759	+	1998	-	-	-
ENSOCUG00000016878	10.9249	8.74136	12.0752	21.8028	51.2555	37.3008	10.5805	36.7863	-1.79607	0.00157038	0.0171587	-	scaffold_59	3042697	3113023	+	10200	protein_coding	-	-
ENSOCUG00000002496	14.8975	26.2241	32.2006	63.5914	55.2755	68.2071	24.4407	62.358	-1.35139	0.00161269	0.0175671	-	scaffold_1010	5896	7472	+	945	protein_coding	-	DEAD
ENSOCUG00000017542	9.93169	42.7355	14.0878	84.4857	64.3206	60.747	22.2517	69.8511	-1.64889	0.00162113	0.0176186	-	scaffold_15	6832770	6833471	+	600	protein_coding	-	-
ENSOCUG00000023832	139.044	111.695	50.3134	39.9717	43.2154	38.3665	100.351	40.5179	1.30862	0.00165501	0.0179267	-	scaffold_1	26788233	26789447	-	1215	protein_coding	-	PX
ENSOCUG00000001655	59.5902	55.3619	74.4639	84.4857	140.701	193.964	63.1387	139.717	-1.14396	0.00167082	0.0180598	-	scaffold_27	16809696	16860904	-	846	protein_coding	-	-
ENSOCUG00000015320	136.064	236.988	154.965	394.266	220.097	471.056	176.006	361.806	-1.03912	0.0016731	0.0180598	-	scaffold_8	38959994	39081523	-	9627	protein_coding	-	VWA
ENSOCUG00000022150	194.661	47.5918	88.5517	22.7112	23.1152	58.6155	110.268	34.814	1.66794	0.00168577	0.0181825	-	scaffold_6	39754981	39755535	+	555	protein_coding	-	-
novel.948	14.8975	1.94252	7.04388	26.345	30.1503	46.8924	7.96132	34.4626	-2.11416	0.0016909	0.018202	-	scaffold_317	411747	413749	+	332	-	-	-
ENSOCUG00000008744	38.7336	46.6206	60.3761	86.3026	117.586	102.311	48.5768	102.066	-1.07071	0.0016914	0.018202	-	scaffold_846	26481	27754	+	570	protein_coding	-	-
novel.921	16.8839	33.9942	21.1316	6.35914	4.02004	5.32868	24.0032	5.23595	2.19311	0.00170376	0.0183035	-	scaffold_30	21581450	21647314	-	482	-	-	-
ENSOCUG00000008448	21.8497	30.1091	28.1755	108.105	61.3056	43.6952	26.7115	71.0354	-1.41454	0.00170676	0.0183035	-	scaffold_15	34636290	34936464	-	492	protein_coding	-	Arf
ENSOCUG00000021764	451.892	268.068	852.31	161.704	149.746	336.773	524.09	216.074	1.27921	0.00170725	0.0183035	-	scaffold_513	161990	162077	-	88	miRNA	-	-
ENSOCUG00000017546	126.133	270.982	359.238	112.648	139.696	80.996	252.118	111.113	1.18126	0.00172264	0.0184408	-	scaffold_1	8681889	8688688	-	708	protein_coding	-	-
ENSOCUG00000001826	36.7473	16.5114	24.1505	44.5139	74.3707	89.5219	25.8031	69.4688	-1.427	0.00174044	0.0185895	-	scaffold_25	25751216	25857881	+	2162	protein_coding	-	-
ENSOCUG00000000547	3.97268	9.71262	4.02508	29.9788	5.02505	74.6016	5.90346	36.5351	-2.62464	0.00175002	0.0186499	-	scaffold_26	323383	343397	+	3810	protein_coding	-	-
ENSOCUG00000004630	16.8839	24.2815	10.0627	53.5984	70.3507	31.9721	17.076	51.9737	-1.60526	0.00175692	0.0187094	-	scaffold_47	13258001	13297136	+	4247	protein_coding	-	-
ENSOCUG00000004783	7.94536	25.2528	19.1191	111.739	38.1904	35.1693	17.4391	61.6996	-1.82566	0.00175903	0.0187179	-	scaffold_81	100008	234078	+	645	protein_coding	-	-
ENSOCUG00000015300	21.8497	42.7355	83.5203	18.169	10.0501	13.8546	49.3685	14.0245	1.81129	0.00176978	0.0187949	-	scaffold_36	8802393	8814506	-	2223	protein_coding	-	PH
ENSOCUG00000011843	12.9112	4.85631	15.094	39.0633	21.1052	63.9442	10.9538	41.3709	-1.91779	0.00178162	0.0188737	-	scaffold_133	519368	525948	+	1568	protein_coding	-	adh_short
ENSOCUG00000011959	0.993169	0	2.01254	9.99293	12.0601	17.0518	1.0019	13.0349	-3.71039	0.00180307	0.0190586	-	scaffold_6	13607683	13613537	-	576	protein_coding	-	-
novel.941	21.8497	27.1953	20.1254	37.2464	64.3206	83.1275	23.0568	61.5648	-1.41272	0.00181749	0.0191791	-	scaffold_31	1607628	1608754	-	598	-	-	-
ENSOCUG00000010507	65.5492	33.0229	17.1066	71.7674	150.751	100.179	38.5596	107.566	-1.47894	0.00183073	0.0192795	-	scaffold_15	19242053	19318268	+	1611	protein_coding	-	ANF_receptor
ENSOCUG00000003153	63.5628	51.4769	54.3385	131.725	87.4358	122.56	56.4594	113.907	-1.01335	0.00183595	0.0193201	-	scaffold_48	1098121	1120669	+	1032	protein_coding	-	Pkinase
ENSOCUG00000027359	0	6.79883	4.02508	42.6971	19.0952	11.7231	3.60797	24.5051	-2.76481	0.0018442	0.0193641	-	scaffold_40	1206319	1231634	-	867	protein_coding	-	Tetraspannin
ENSOCUG00000001993	101.303	97.1262	82.5141	272.534	149.746	144.94	93.6478	189.074	-1.01543	0.00186019	0.0195033	-	scaffold_25	14045628	14102826	-	1968	protein_coding	-	BACK
ENSOCUG00000014730	33.7678	31.0804	20.1254	70.8589	47.2354	96.982	28.3245	71.6921	-1.33785	0.0018767	0.019633	-	scaffold_23	22306046	22309423	+	1647	protein_coding	-	-
ENSOCUG00000024814	85.4126	49.5343	64.4012	138.084	112.561	149.203	66.4494	133.283	-1.00445	0.00188301	0.0196846	-	scaffold_1	26470897	26487279	+	1380	protein_coding	-	Neur_chan_LBD
ENSOCUG00000013586	0	1.94252	2.01254	16.3521	8.04008	18.1175	1.31835	14.1699	-3.42481	0.00188929	0.0197214	-	scaffold_0	99258633	99323584	+	3858	protein_coding	-	-
ENSOCUG00000018843	15.8907	11.6551	15.094	0	1.00501	3.19721	14.2133	1.40074	3.39574	0.00189451	0.019747	-	scaffold_35	2572482	2572645	+	164	snRNA	-	-
ENSOCUG00000007916	6.95219	1.94252	4.02508	14.5352	16.0802	40.498	4.3066	23.7044	-2.45827	0.00189924	0.0197757	-	scaffold_34	8286219	8287505	-	1287	protein_coding	-	-
ENSOCUG00000009487	10.9249	4.85631	13.0815	19.0774	43.2154	45.8267	9.62089	36.0398	-1.90431	0.00191492	0.0198769	-	scaffold_45	3677204	3741537	-	2773	protein_coding	-	Ion_trans
ENSOCUG00000015952	66.5424	59.247	82.5141	98.1124	205.022	138.546	69.4345	147.227	-1.08362	0.00191534	0.0198769	-	scaffold_51	11767817	11773763	+	675	protein_coding	-	-
ENSOCUG00000025238	52.638	51.4769	33.2069	67.2251	164.822	98.0478	45.7739	110.031	-1.26359	0.00191735	0.0198833	-	scaffold_6	3332869	3340326	+	2079	protein_coding	-	-
novel.816	16.8839	13.5977	21.1316	4.54224	2.01002	0	17.2044	2.18409	2.93534	0.00192193	0.0199064	-	scaffold_27	2599255	2600598	+	1202	-	-	-
novel.1505	0	0	0	0.908448	11.0551	12.7888	0	8.2508	-5.49622	0.00192238	0.0199064	-	scaffold_802	40870	43870	-	386	-	-	-
novel.221	38.7336	36.9079	48.3009	79.9434	72.3607	120.428	41.3142	90.9108	-1.1365	0.0019441	0.0201168	-	scaffold_12	23443800	23447979	-	4180	-	-	-
novel.1519	16.8839	17.4827	7.04388	0.908448	1.00501	2.13147	13.8035	1.34831	3.37686	0.00194857	0.0201193	-	scaffold_82	2789355	2849981	+	564	-	-	-
novel.471	58.597	48.5631	48.3009	106.288	79.3957	141.743	51.8203	109.142	-1.07356	0.00195652	0.0201867	-	scaffold_170	668517	674608	-	537	-	PF12317:Intraflagellar transport complex B protein 46 C terminal	-
novel.922	14.8975	13.5977	31.1943	74.4927	44.2204	50.0896	19.8965	56.2676	-1.50376	0.00198702	0.020457	-	scaffold_3014	1608	5834	+	410	-	PF01391:Collagen triple helix repeat (20 copies)	Collagen
ENSOCUG00000000805	49.6585	41.7643	23.1442	96.2955	70.3507	98.0478	38.189	88.2313	-1.20748	0.00199294	0.0204865	-	scaffold_19	25544712	25556185	+	636	protein_coding	-	FKBP_C
ENSOCUG00000013097	12.9112	30.1091	27.1693	49.0562	69.3456	65.0099	23.3965	61.1373	-1.38383	0.00202394	0.0207472	-	scaffold_11	22384658	22395321	+	1620	protein_coding	-	-
ENSOCUG00000004249	94.3511	55.3619	27.1693	207.126	154.771	92.7191	58.9608	151.539	-1.36292	0.00202856	0.0207647	-	scaffold_17	10440047	10447630	-	1784	protein_coding	-	MH1
ENSOCUG00000000024	22.8429	28.1666	18.1128	42.6971	49.2455	96.982	23.0408	62.9748	-1.44629	0.00205914	0.0210325	-	scaffold_49	2505013	2530115	-	1076	protein_coding	-	-
ENSOCUG00000009057	45.6858	48.5631	26.163	98.1124	75.3757	92.7191	40.1373	88.7357	-1.14398	0.00209802	0.0213318	-	scaffold_30	4166764	4178682	-	3405	protein_coding	-	Cadherin
ENSOCUG00000005237	26.8156	23.3103	32.2006	53.5984	66.3306	71.4044	27.4422	63.7778	-1.21578	0.00209893	0.0213318	-	scaffold_9	10228489	10321166	+	3438	protein_coding	-	Cadherin
ENSOCUG00000017745	20.8566	15.5402	19.1191	49.9646	32.1603	73.5358	18.5053	51.8869	-1.48623	0.00210502	0.0213785	-	scaffold_193	949702	1009867	+	6786	protein_coding	-	DNA_pol_B_exo
ENSOCUG00000014143	42.7063	39.8217	36.2257	69.9505	76.3807	111.902	39.5846	86.0779	-1.11826	0.00210873	0.021401	-	scaffold_31	24197324	24265829	+	2694	protein_coding	-	-
ENSOCUG00000025358	60.5833	54.3907	58.3636	156.253	84.4208	116.165	57.7792	118.946	-1.04346	0.00212751	0.0215609	-	scaffold_7	31272544	31325778	+	2417	protein_coding	-	EGF_CA
novel.736	1.98634	3.88505	5.03134	32.7041	6.03006	28.7749	3.63424	22.503	-2.63251	0.0021327	0.0215981	-	scaffold_232	135234	143238	+	732	-	-	-
ENSOCUG00000006482	30.7883	27.1953	36.2257	32.7041	153.766	89.5219	31.4031	91.9975	-1.54924	0.00215758	0.0217882	-	scaffold_0	66672636	66685288	-	1263	protein_coding	-	-
ENSOCUG00000025663	28.8019	42.7355	42.2633	69.9505	260.297	41.5637	37.9336	123.937	-1.70796	0.00217829	0.0219507	-	scaffold_776	14527	57104	-	2328	protein_coding	-	-
ENSOCUG00000011014	50.6516	44.678	50.3134	102.655	81.4058	107.639	48.5477	97.2333	-1.00225	0.00218673	0.0220202	-	scaffold_6	9677046	9836519	+	2291	protein_coding	-	-
ENSOCUG00000001396	23.8361	95.1837	44.2758	244.373	150.751	75.6673	54.4319	156.93	-1.52821	0.00219119	0.0220439	-	scaffold_8	191049	196386	-	798	protein_coding	-	C1-set
ENSOCUG00000004558	15.8907	10.6839	18.1128	54.5069	31.1553	43.6952	14.8958	43.1191	-1.5366	0.00221273	0.0222101	-	scaffold_13	33198135	33220167	-	2349	protein_coding	-	Cadherin
novel.1171	31.7814	46.6206	63.3949	91.7532	120.601	93.7848	47.2656	102.046	-1.11058	0.00221338	0.0222101	-	scaffold_47	5018094	5025156	+	3035	-	-	-
ENSOCUG00000026323	25.8224	27.1953	44.2758	81.7603	112.561	49.0239	32.4312	81.1151	-1.3246	0.00222135	0.0222745	-	scaffold_34	10637292	10637819	+	528	protein_coding	-	-
novel.622	145.996	157.344	97.6081	51.7815	71.3557	76.733	133.649	66.6234	1.00744	0.00223067	0.0223455	-	scaffold_202	151447	161114	+	3730	-	PF00096:Zinc finger, C2H2 type|PF01352:KRAB box	KRAB
novel.987	0	1.94252	0	15.4436	9.04508	11.7231	0.647508	12.0706	-4.20215	0.00223157	0.0223455	-	scaffold_35	523126	524141	-	622	-	PF02285:Cytochrome oxidase c subunit VIII	-
ENSOCUG00000005659	48.6653	35.9367	55.3448	116.281	69.3456	118.297	46.6489	101.308	-1.11981	0.00224362	0.0224346	-	scaffold_47	6368637	6384296	+	1937	protein_coding	-	PHD
ENSOCUG00000026920	42.7063	34.9654	63.3949	7.26758	26.1302	7.46016	47.0222	13.6193	1.78969	0.002248	0.0224469	-	scaffold_139	990527	1139481	-	279	protein_coding	-	-
ENSOCUG00000012131	11.918	3.88505	2.01254	19.9859	32.1603	29.8406	5.93854	27.3289	-2.20026	0.00225054	0.0224566	-	scaffold_439	149958	181540	+	1086	protein_coding	-	Sulfotransfer_1
ENSOCUG00000009692	1.98634	11.6551	7.04388	51.7815	23.1152	19.1833	6.89512	31.36	-2.18706	0.00225665	0.0224965	-	scaffold_76	4434983	4435534	-	552	retrotransposed	-	Ferritin
novel.101	53.6311	22.339	89.5579	19.0774	13.0651	19.1833	55.176	17.1086	1.68792	0.00226336	0.0225371	-	scaffold_10	44808782	44810315	-	765	-	PF00048:Small cytokines (intecrine/chemokine), interleukin-8 like	-
ENSOCUG00000015747	0.993169	4.85631	0	16.3521	8.04008	28.7749	1.94983	17.7223	-3.1708	0.00230249	0.0228311	-	scaffold_119	726468	762806	-	594	protein_coding	-	-
ENSOCUG00000008089	69.5219	57.3044	49.3072	168.971	119.596	84.1932	58.7112	124.254	-1.08387	0.00231164	0.0228741	-	scaffold_14	24659212	24741695	-	3189	protein_coding	-	LysM
novel.146	79.4536	101.982	99.6206	29.9788	39.1954	59.6813	93.6856	42.9518	1.13079	0.00233982	0.0230889	-	scaffold_109	1431268	1449256	-	780	-	PF12678:RING-H2 zinc finger domain	-
ENSOCUG00000000931	62.5697	20.3965	29.1818	89.9363	116.581	76.733	37.3827	94.4168	-1.33756	0.00236361	0.0232914	-	scaffold_6	20585327	20617129	+	1023	protein_coding	-	WD40
ENSOCUG00000014358	16.8839	8.74136	12.0752	42.6971	12.0601	101.245	12.5668	52.0007	-2.04726	0.00244035	0.0239925	-	scaffold_26	32470941	32471735	-	381	protein_coding	-	-
ENSOCUG00000024122	8.93852	6.79883	13.0815	49.9646	23.1152	27.7092	9.60628	33.5963	-1.81189	0.00245598	0.0241018	-	scaffold_94	3852974	3854006	+	807	protein_coding	-	7tm_1
ENSOCUG00000001001	47.6721	34.9654	63.3949	76.3096	145.726	102.311	48.6775	108.116	-1.15102	0.00248913	0.0242933	-	scaffold_1	50560391	50577907	+	921	protein_coding	-	-
ENSOCUG00000026354	11.918	29.1379	37.232	81.7603	53.2655	71.4044	26.0959	68.8101	-1.39991	0.00249231	0.0243077	-	scaffold_35	17850303	17858016	+	489	protein_coding	-	-
ENSOCUG00000024048	0.993169	8.74136	46.2884	2.72534	0	0	18.6743	0.908448	4.29513	0.00250991	0.0244459	-	scaffold_224	432903	439152	-	516	protein_coding	-	-
ENSOCUG00000006714	954.436	2086.27	2653.53	4377.81	2617.04	4594.39	1898.08	3863.08	-1.02522	0.00255645	0.0247807	-	scaffold_43	4424842	4450307	+	2687	protein_coding	-	Hemopexin
ENSOCUG00000022308	37.7404	73.8159	65.4075	27.2534	19.0952	23.4462	58.9879	23.2649	1.34034	0.00260614	0.0252281	-	scaffold_711	47523	89097	+	1974	protein_coding	-	ABC_tran
ENSOCUG00000016772	521.414	741.073	1649.27	457.858	522.605	399.651	970.587	460.038	1.07694	0.0026123	0.0252534	-	scaffold_20	29880977	29881908	+	690	protein_coding	-	-
novel.649	38.7336	59.247	73.4576	120.824	91.4559	148.137	57.1461	120.139	-1.07161	0.00262884	0.0253786	-	scaffold_212	878111	880878	-	1775	-	-	-
ENSOCUG00000025920	36.7473	12.6264	15.094	6.35914	3.01503	2.13147	21.4892	3.83521	2.46684	0.00263227	0.0253786	-	scaffold_2	13006797	13075583	+	2622	protein_coding	-	RhoGEF
ENSOCUG00000006105	662.444	194.252	139.871	146.26	144.721	74.6016	332.189	121.861	1.44576	0.00267217	0.0256756	-	scaffold_88	3522579	3547059	+	2589	protein_coding	-	-
ENSOCUG00000017433	205.586	248.643	636.968	752.195	710.542	863.247	363.732	775.328	-1.0921	0.0026813	0.0257113	-	scaffold_450	159036	167194	-	1956	protein_coding	-	EGF_CA
ENSOCUG00000012637	36.7473	26.2241	44.2758	90.8448	52.2605	108.705	35.7491	83.9368	-1.23184	0.0027034	0.0258536	-	scaffold_6	14277875	14363288	+	3208	protein_coding	-	Pkinase_Tyr
ENSOCUG00000003359	3.97268	1.94252	0	9.08448	23.1152	15.986	1.97173	16.0619	-3.02041	0.0027242	0.0260351	-	scaffold_122	1270320	1279608	-	795	protein_coding	-	-
ENSOCUG00000021159	34.7609	35.9367	54.3385	20.8943	8.04008	11.7231	41.6787	13.5525	1.61104	0.00273803	0.0261322	-	scaffold_406	60401	63581	-	1161	protein_coding	-	-
ENSOCUG00000009644	350.589	333.143	388.42	143.535	282.408	106.574	357.384	177.505	1.00939	0.00274455	0.0261595	-	scaffold_14	40190504	40211472	+	1431	protein_coding	-	Tubulin
ENSOCUG00000024118	0.993169	7.77009	1.00627	10.9014	17.0852	38.3665	3.25651	22.1177	-2.75169	0.00274895	0.0261661	-	scaffold_794	45841	48281	+	1230	protein_coding	-	-
ENSOCUG00000000377	12.9112	12.6264	9.05642	37.2464	22.1102	51.1554	11.5313	36.8373	-1.67332	0.00275075	0.0261661	-	scaffold_325	304287	316056	+	2181	protein_coding	-	-
ENSOCUG00000024804	6.95219	4.85631	2.01254	19.9859	21.1052	22.3805	4.60701	21.1572	-2.19671	0.00280617	0.0265869	-	scaffold_0	101760640	101764503	-	885	protein_coding	-	BTB
ENSOCUG00000026751	115.208	67.9883	36.2257	115.373	306.528	138.546	73.1406	186.816	-1.35227	0.00281275	0.0266315	-	scaffold_29	3200504	3257361	-	1668	protein_coding	-	-
novel.442	10.9249	18.454	15.094	43.6055	33.1653	46.8924	14.8243	41.2211	-1.47437	0.00282541	0.0267336	-	scaffold_1688	742	6840	-	638	-	PF13385:Concanavalin A-like lectin/glucanases superfamily	-
novel.10	98.3238	144.718	97.6081	54.5069	69.3456	43.6952	113.55	55.8492	1.02311	0.00285633	0.0269725	-	scaffold_0	33784564	33790742	+	3392	-	-	-
novel.665	0.993169	0	0	7.26758	8.04008	11.7231	0.331056	9.01025	-4.66436	0.00288425	0.027179	-	scaffold_22	28469419	28489930	+	507	-	-	-
ENSOCUG00000015244	24.8292	36.9079	57.3573	70.8589	118.591	86.3247	39.6982	91.9249	-1.21122	0.00291053	0.0273935	-	scaffold_12	52167725	52271328	+	2403	protein_coding	-	PhyH
ENSOCUG00000007504	30.7883	24.2815	43.2696	74.4927	59.2956	88.4561	32.7798	74.0815	-1.17681	0.00294405	0.0276725	-	scaffold_550	5055	70661	-	848	protein_coding	-	V-set
novel.212	1166.97	320.516	247.542	2333.8	2236.15	2575.89	578.344	2381.94	-2.04214	0.00298975	0.0280281	-	scaffold_12	43759465	43761302	+	1838	-	-	-
ENSOCUG00000007004	15.8907	5.82757	18.1128	56.3238	34.1703	34.1036	13.277	41.5326	-1.65047	0.00299355	0.0280454	-	scaffold_22	35515080	35546430	-	1167	protein_coding	-	Rhodanese
ENSOCUG00000013782	24.8292	40.793	42.2633	69.042	68.3406	104.442	35.9618	80.6083	-1.16255	0.00301776	0.0282351	-	scaffold_24	29646577	29717833	+	4274	protein_coding	-	-
ENSOCUG00000010111	53.6311	98.0974	126.79	36.3379	32.1603	51.1554	92.8395	39.8845	1.22113	0.00306756	0.0286259	-	scaffold_3	15310896	15341464	-	1380	protein_coding	-	-
ENSOCUG00000011686	4.96585	1.94252	0	22.7112	25.1252	6.39442	2.30279	18.077	-2.97366	0.00308113	0.0287149	-	scaffold_28	4571132	4576347	+	1515	protein_coding	-	Aa_trans
ENSOCUG00000005088	27.8087	42.7355	20.1254	73.5843	58.2905	79.9302	30.2232	70.6017	-1.2222	0.00311964	0.0290358	-	scaffold_87	2756545	2764389	+	1128	protein_coding	-	Serpin
ENSOCUG00000023274	603.847	373.936	597.724	3802.76	546.725	3383.71	525.169	2577.73	-2.29528	0.00312995	0.0291129	-	scaffold_6	30223095	30223615	+	521	protein_coding	-	-
ENSOCUG00000024508	92.3648	84.4998	115.721	314.323	173.867	123.625	97.5285	203.938	-1.06648	0.00314227	0.0292084	-	scaffold_73	3286211	3286948	-	492	protein_coding	-	-
ENSOCUG00000027671	12.9112	14.5689	26.163	45.4224	43.2154	53.2868	17.881	47.3082	-1.40437	0.00315181	0.0292399	-	scaffold_60	6963412	6966831	+	1308	protein_coding	-	-
ENSOCUG00000004821	70.515	53.4194	79.4952	10.9014	23.1152	41.5637	67.8099	25.1934	1.43805	0.00316948	0.029306	-	scaffold_0	21054822	21059078	-	778	protein_coding	-	-
ENSOCUG00000027865	46.679	54.3907	74.4639	7.26758	16.0802	35.1693	58.5112	19.5057	1.59656	0.00317833	0.029306	-	scaffold_1375	1378	12018	-	1581	protein_coding	-	p450
ENSOCUG00000027985	59.5902	158.316	179.116	390.633	159.796	381.534	132.341	310.654	-1.2312	0.00317948	0.029306	-	scaffold_221	267647	268190	+	303	protein_coding	-	-
novel.344	57.6038	31.0804	44.2758	115.373	36.1803	247.251	44.32	132.935	-1.58385	0.00321896	0.0296124	-	scaffold_14	52627867	52628914	+	1048	-	PF00684:DnaJ central domain|PF01556:DnaJ C terminal domain	DnaJ_C
ENSOCUG00000003958	2.97951	21.3678	6.03761	46.3308	51.2555	23.4462	10.1283	40.3442	-1.99175	0.00322466	0.0296302	-	scaffold_40	5093677	5118718	-	3423	protein_coding	-	SRCR
ENSOCUG00000008312	8.93852	16.5114	3.01881	0	1.00501	0	9.48959	0.335003	4.74177	0.00322506	0.0296302	-	scaffold_5	8565552	8618669	+	751	protein_coding	-	-
ENSOCUG00000011338	15.8907	35.9367	16.1003	46.3308	71.3557	59.6813	22.6426	59.1226	-1.38141	0.00326036	0.029916	-	scaffold_23	8643217	8657396	+	1776	protein_coding	-	-
novel.534	0	0.971262	0	12.7183	14.0701	2.13147	0.323754	9.63996	-4.76832	0.00326402	0.0299304	-	scaffold_19	14289740	14398698	-	314	-	-	-
ENSOCUG00000011267	33.7678	35.9367	23.1442	58.1407	72.3607	74.6016	30.9495	68.3676	-1.14107	0.00327347	0.0299785	-	scaffold_54	869696	973561	-	1574	protein_coding	-	RhoGEF
ENSOCUG00000016606	18.8702	14.5689	9.05642	35.4295	41.2054	42.6295	14.1652	39.7548	-1.48679	0.00328842	0.0300767	-	scaffold_80	3925705	4025670	+	1903	protein_coding	-	ETS_PEA3_N
ENSOCUG00000017609	14.8975	21.3678	25.1567	65.4083	67.3356	30.9064	20.474	54.5501	-1.41667	0.00329454	0.0301133	-	scaffold_17	1707594	1758107	-	2715	protein_coding	-	-
novel.269	3.97268	0	2.01254	16.3521	11.0551	18.1175	1.99507	15.1749	-2.93268	0.0032971	0.0301174	-	scaffold_13	2691731	2692619	+	632	-	-	-
ENSOCUG00000028224	4.96585	14.5689	11.069	29.0703	27.1353	45.8267	10.2012	34.0108	-1.7336	0.00337139	0.0306977	-	scaffold_32	13163222	13164355	-	1104	protein_coding	-	-
ENSOCUG00000003229	0.993169	0	0	2.72534	16.0802	9.59163	0.331056	9.46571	-4.73408	0.00338761	0.0307865	-	scaffold_84	172940	174436	+	492	protein_coding	-	-
novel.1467	50.6516	63.132	130.815	36.3379	28.1403	35.1693	81.5329	33.2158	1.29438	0.00339953	0.0308554	-	scaffold_778	1076	3547	+	919	-	PF05622:HOOK protein	-
ENSOCUG00000012259	28.8019	54.3907	57.3573	173.514	76.3807	83.1275	46.85	111.007	-1.24691	0.00344228	0.0311641	-	scaffold_165	619230	620348	+	1119	protein_coding	-	7tm_1
novel.1337	6.95219	1.94252	8.05015	23.6196	18.0902	29.8406	5.64829	23.8501	-2.08098	0.00347148	0.0313092	-	scaffold_6	60879803	60952746	-	1615	-	PF07525:SOCS box	SOCS_box
ENSOCUG00000002887	57.6038	50.5056	33.2069	98.1124	74.3707	126.823	47.1054	99.7686	-1.08123	0.00348397	0.0313623	-	scaffold_28	23487490	23692642	-	3102	protein_coding	-	Band_41
ENSOCUG00000015434	40.7199	30.1091	41.257	69.042	73.3657	91.6533	37.362	78.0204	-1.06147	0.00349208	0.0314155	-	scaffold_14	12917666	13062534	+	3528	protein_coding	-	Pkinase
ENSOCUG00000017871	3349.96	1078.1	695.332	8221.45	7685.31	5815.72	1707.8	7240.83	-2.08402	0.00354234	0.0317475	-	scaffold_12	43790041	43836197	-	2991	protein_coding	-	CH
ENSOCUG00000016779	0	0	1.00627	17.2605	2.01002	9.59163	0.335423	9.62072	-4.76529	0.0035572	0.0318017	-	scaffold_50	3705587	3706924	-	1125	protein_coding	-	HMG_box
ENSOCUG00000013629	1.98634	1.94252	8.05015	24.5281	8.04008	35.1693	3.993	22.5792	-2.50288	0.00355731	0.0318017	-	scaffold_347	72437	94260	-	4505	protein_coding	-	VWC
ENSOCUG00000016623	9.93169	11.6551	22.1379	0	0	4.26295	14.5749	1.42098	3.41686	0.00356477	0.0318296	-	scaffold_4	6543152	6544238	-	702	protein_coding	-	-
ENSOCUG00000000629	16.8839	15.5402	17.1066	32.7041	37.1853	65.0099	16.5102	44.9665	-1.44212	0.00356852	0.0318296	-	scaffold_93	2440655	2478803	+	2307	protein_coding	-	RhoGEF
ENSOCUG00000020954	6.95219	3.88505	25.1567	0.908448	0	1.06574	11.998	0.658062	4.18586	0.00358038	0.0318766	-	scaffold_262	39537	39731	-	195	protein_coding	-	-
novel.209	22.8429	26.2241	14.0878	4.54224	5.02505	5.32868	21.0516	4.96532	2.0875	0.00359837	0.0320082	-	scaffold_12	17255281	17259220	+	748	-	-	-
novel.1433	34.7609	30.1091	15.094	30.8872	194.972	47.9581	26.6547	91.2724	-1.77451	0.00361664	0.0321506	-	scaffold_7	58696361	58697053	-	693	-	PF01251:Ribosomal protein S7e	-
novel.873	6.95219	12.6264	9.05642	19.9859	25.1252	56.484	9.545	33.865	-1.8211	0.00362825	0.0322338	-	scaffold_299	210343	228818	-	2077	-	PF01352:KRAB box|PF00096:Zinc finger, C2H2 type	KRAB
ENSOCUG00000008604	22.8429	20.3965	19.1191	72.6758	48.2405	36.235	20.7862	52.3838	-1.33714	0.00363429	0.0322538	-	scaffold_16	5560552	5630302	-	627	protein_coding	-	Ras
ENSOCUG00000014023	13.9044	5.82757	12.0752	29.9788	38.1904	30.9064	10.6024	33.0252	-1.64084	0.00365147	0.0323594	-	scaffold_19	32943628	32956966	+	1344	protein_coding	-	-
ENSOCUG00000015772	0	0	0	3.63379	5.02505	10.6574	0	6.43874	-5.13916	0.00367853	0.0325588	-	scaffold_0	32838938	32851078	-	1173	protein_coding	-	-
ENSOCUG00000026307	8.93852	33.0229	31.1943	69.042	65.3256	58.6155	24.3853	64.3277	-1.39958	0.00369751	0.0327064	-	scaffold_1431	4576	14816	-	999	protein_coding	-	RA
ENSOCUG00000007630	9.93169	1.94252	8.05015	0	0	0	6.64146	0	5.18637	0.00370857	0.0327776	-	scaffold_321	119016	136303	-	845	protein_coding	-	-
ENSOCUG00000006336	35.7541	47.5918	55.3448	99.9293	70.3507	117.231	46.2302	95.837	-1.05142	0.00371015	0.0327776	-	scaffold_68	6345074	6347710	-	972	protein_coding	-	-
ENSOCUG00000009065	18.8702	18.454	11.069	52.69	51.2555	28.7749	16.1311	44.2401	-1.45708	0.00375233	0.0330071	-	scaffold_1	65074787	65122420	-	879	protein_coding	-	-
ENSOCUG00000004491	74.4877	66.0458	66.4137	33.6126	34.1703	31.9721	68.9824	33.2517	1.05229	0.00376436	0.0330925	-	scaffold_21	14364324	14446691	-	3087	protein_coding	-	-
ENSOCUG00000000213	4.96585	13.5977	7.04388	33.6126	36.1803	20.249	8.5358	30.014	-1.81345	0.00377668	0.0331599	-	scaffold_3	73280034	73490464	+	903	protein_coding	-	-
ENSOCUG00000000585	309.869	894.532	1201.49	458.766	221.102	384.731	801.962	354.866	1.17597	0.00382065	0.0334635	-	scaffold_43	15019647	15022746	-	927	protein_coding	-	Ras
ENSOCUG00000006987	15.8907	4.85631	1.00627	0	0	0	7.2511	0	5.31421	0.00382626	0.0334814	-	scaffold_2	67276206	67372878	-	2685	protein_coding	-	-
ENSOCUG00000014497	39.7268	33.9942	36.2257	107.197	57.2855	73.5358	36.6489	79.3394	-1.11676	0.00384278	0.0335954	-	scaffold_113	218082	266890	+	783	protein_coding	-	-
novel.837	42.7063	35.9367	46.2884	19.0774	16.0802	12.7888	41.6438	15.9821	1.37621	0.00387762	0.0338585	-	scaffold_28	4332648	4335304	+	1170	-	-	-
ENSOCUG00000002480	21.8497	54.3907	11.069	74.4927	122.611	56.484	29.1031	84.5293	-1.53645	0.0038958	0.0339456	-	scaffold_8	252097	257023	+	999	protein_coding	-	C1-set
ENSOCUG00000016204	26.8156	19.4252	39.2445	60.866	57.2855	78.8645	28.4951	65.672	-1.20484	0.00396363	0.0345039	-	scaffold_0	17630935	17634253	-	240	protein_coding	-	-
ENSOCUG00000006273	33.7678	11.6551	22.1379	7.26758	5.02505	2.13147	22.5203	4.80803	2.21081	0.0040015	0.0348081	-	scaffold_98	82158	87825	+	1053	protein_coding	-	-
novel.886	49.6585	74.7872	35.2194	23.6196	22.1102	17.0518	53.2217	20.9272	1.34432	0.00400623	0.0348081	-	scaffold_3	30960632	31001526	+	740	-	-	-
ENSOCUG00000002190	334.698	277.781	170.059	123.549	177.887	57.5498	260.846	119.662	1.1231	0.00402998	0.0349595	-	scaffold_28	24081540	24324122	+	1578	protein_coding	-	HLH
ENSOCUG00000006894	26.8156	64.1033	70.4388	120.824	115.576	108.705	53.7859	115.035	-1.0971	0.00403734	0.034996	-	scaffold_47	20010	139610	+	863	protein_coding	-	-
ENSOCUG00000004019	22.8429	15.5402	9.05642	74.4927	30.1503	37.3008	15.8132	47.3146	-1.58401	0.00405066	0.0350455	-	scaffold_104	892118	894274	+	2157	protein_coding	-	-
ENSOCUG00000001961	2.97951	8.74136	4.02508	17.2605	15.0751	38.3665	5.24865	23.5674	-2.15953	0.00415032	0.0355859	-	scaffold_40	2364369	2379151	+	1023	protein_coding	-	-
ENSOCUG00000011078	14.8975	22.339	5.03134	60.866	37.1853	34.1036	14.0893	44.0516	-1.64441	0.00417363	0.0357428	-	scaffold_19	3771364	3995760	-	978	protein_coding	-	Pkinase
novel.1015	6.95219	2.91379	5.03134	25.4365	21.1052	15.986	4.96577	20.8426	-2.07412	0.00424647	0.0363012	-	scaffold_364	120142	132423	-	1066	-	-	-
novel.596	17.877	13.5977	10.0627	0.908448	4.02004	0	13.8458	1.64283	3.07193	0.00425033	0.0363125	-	scaffold_20	19829410	19831031	+	1115	-	-	-
ENSOCUG00000023019	41.7131	12.6264	120.752	20.8943	4.02004	15.986	58.3639	13.6335	2.09366	0.00425348	0.0363176	-	scaffold_406	121963	123900	+	891	protein_coding	-	bZIP_1
ENSOCUG00000025046	170.825	316.631	192.197	45.4224	74.3707	170.518	226.551	96.7703	1.23092	0.00435403	0.0370873	-	scaffold_7	33579263	33579905	+	643	protein_coding	-	-
ENSOCUG00000002907	6.95219	1.94252	3.01881	5.45069	16.0802	51.1554	3.97117	24.2287	-2.60477	0.004363	0.0371415	-	scaffold_49	6875613	6831106	-	3971	protein_coding	-	F5_F8_type_C
ENSOCUG00000013795	260.21	202.994	219.367	731.301	209.042	478.516	227.524	472.953	-1.05626	0.00437493	0.0372032	-	scaffold_52	11975160	11983314	-	846	protein_coding	-	-
ENSOCUG00000007705	1.98634	3.88505	0	39.0633	12.0601	3.19721	1.95713	18.1069	-3.20849	0.00437873	0.0372088	-	scaffold_20	3526366	3568557	-	1674	protein_coding	-	-
ENSOCUG00000026201	19.8634	16.5114	16.1003	45.4224	27.1353	70.3386	17.4917	47.6321	-1.44328	0.00440019	0.0373688	-	scaffold_8	4335319	4336647	-	294	protein_coding	-	-
ENSOCUG00000004532	277.094	270.982	161.003	106.288	170.852	59.6813	236.36	112.274	1.07317	0.00444232	0.0376594	-	scaffold_33	13846312	13921629	+	1789	protein_coding	-	zf-C4
ENSOCUG00000001265	4.96585	17.4827	9.05642	39.0633	31.1553	30.9064	10.5017	33.7083	-1.68118	0.00445396	0.0377139	-	scaffold_10	47650425	47667954	-	732	protein_coding	-	-
ENSOCUG00000000960	18.8702	20.3965	33.2069	56.3238	71.3557	44.7609	24.1579	57.4801	-1.2524	0.00445404	0.0377139	-	scaffold_23	34378978	34503777	-	6333	protein_coding	-	fn3
novel.1071	25.8224	36.9079	31.1943	9.08448	11.0551	11.7231	31.3082	10.6209	1.56369	0.00447374	0.0378357	-	scaffold_4	62081503	62144978	+	457	-	-	-
ENSOCUG00000011308	4.96585	6.79883	5.03134	26.345	12.0601	29.8406	5.59867	22.7486	-2.02118	0.00448561	0.0378912	-	scaffold_62	2813031	2833878	-	2307	protein_coding	-	Pkinase
ENSOCUG00000002898	1.98634	1.94252	0	17.2605	7.03507	12.7888	1.30962	12.3615	-3.23422	0.00452626	0.0380991	-	scaffold_2	63339675	63363210	-	1395	protein_coding	-	EGF_CA
ENSOCUG00000011172	3.97268	2.91379	1.00627	16.3521	21.1052	9.59163	2.63091	15.683	-2.57496	0.00457859	0.0384488	-	scaffold_3	73578229	73835421	-	876	protein_coding	-	I-set
ENSOCUG00000014329	108.255	136.948	86.5391	47.2393	43.2154	74.6016	110.581	55.0188	1.01071	0.0045912	0.0385321	-	scaffold_20	30718486	30738197	+	1087	protein_coding	-	NUDIX
ENSOCUG00000006563	45.6858	14.5689	23.1442	120.824	56.2805	50.0896	27.7996	75.7312	-1.44933	0.00461432	0.0387033	-	scaffold_19	14775806	15038345	+	4725	protein_coding	-	-
ENSOCUG00000014877	14.8975	34.9654	32.2006	46.3308	51.2555	123.625	27.3545	73.7373	-1.42734	0.00462535	0.0387383	-	scaffold_13	14550006	14555482	-	606	protein_coding	-	-
ENSOCUG00000000068	3.97268	2.91379	4.02508	16.3521	14.0701	21.3147	3.63718	17.2456	-2.24515	0.00466002	0.0388952	-	scaffold_17	33764595	33812999	+	4686	protein_coding	-	Band_41
ENSOCUG00000012890	20.8566	20.3965	19.1191	39.9717	63.3156	42.6295	20.1241	48.6389	-1.2723	0.00466175	0.0388952	-	scaffold_5	14084190	14109409	+	948	protein_coding	-	E2F_TDP
ENSOCUG00000014089	46.679	32.0516	17.1066	78.1265	149.746	38.3665	31.9457	88.7465	-1.47428	0.00467773	0.0389829	-	scaffold_6	28823083	28960765	+	3069	protein_coding	-	PX
ENSOCUG00000000638	4.96585	7.77009	23.1442	46.3308	28.1403	44.7609	11.96	39.744	-1.73561	0.00468316	0.0390054	-	scaffold_1	80949372	81000495	-	4807	protein_coding	-	-
ENSOCUG00000003940	12.9112	5.82757	15.094	28.1619	31.1553	43.6952	11.2776	34.3375	-1.60644	0.00471464	0.0392217	-	scaffold_40	15594429	15614786	-	372	protein_coding	-	-
ENSOCUG00000024570	25.8224	42.7355	25.1567	52.69	129.646	53.2868	31.2382	78.541	-1.32865	0.00472975	0.0393245	-	scaffold_20	7675100	7676877	-	1440	protein_coding	-	-
ENSOCUG00000015702	7.94536	11.6551	36.2257	32.7041	92.4609	54.3526	18.6087	59.8392	-1.68575	0.00474029	0.0393662	-	scaffold_846	294	3313	+	1452	protein_coding	-	fn3
ENSOCUG00000022640	7.94536	50.5056	25.1567	0.908448	4.02004	10.6574	27.8692	5.19528	2.446	0.00479008	0.0396872	-	scaffold_14	31581506	31582294	+	660	protein_coding	-	-
ENSOCUG00000026821	0	0	0	5.45069	1.00501	13.8546	0	6.77009	-5.21236	0.00482061	0.0398707	-	scaffold_1645	1666	2984	+	462	protein_coding	-	-
ENSOCUG00000012232	46.679	24.2815	38.2382	139.901	59.2956	62.8785	36.3996	87.3583	-1.26671	0.0048453	0.0400285	-	scaffold_0	15111903	15208902	-	2319	protein_coding	-	I-set
novel.1411	0.993169	7.77009	19.1191	49.9646	29.1453	31.9721	9.29412	37.0273	-1.99812	0.00491803	0.0404652	-	scaffold_69	5477806	5478812	+	760	-	-	-
ENSOCUG00000012903	268.156	115.58	155.972	57.2322	123.616	70.3386	179.903	83.729	1.10433	0.00497213	0.0407691	-	scaffold_102	856903	897688	+	1881	protein_coding	-	SIM_C
ENSOCUG00000007503	3.97268	11.6551	9.05642	23.6196	51.2555	17.0518	8.22808	30.6423	-1.8959	0.00497674	0.0407835	-	scaffold_3	46029686	46057855	-	1215	protein_coding	-	Peptidase_C14
ENSOCUG00000004155	6.95219	33.0229	14.0878	72.6758	78.3907	24.5119	18.021	58.5262	-1.69938	0.00498532	0.0408232	-	scaffold_28	12156887	12181151	-	2166	protein_coding	-	-
ENSOCUG00000025410	31.7814	51.4769	27.1693	82.6688	96.4809	60.747	36.8092	79.9656	-1.119	0.00498731	0.0408232	-	scaffold_67	3415797	3419900	-	519	protein_coding	-	-
novel.814	24.8292	37.8792	50.3134	9.08448	20.1002	7.46016	37.674	12.2149	1.625	0.00501612	0.041012	-	scaffold_2677	114	770	+	448	-	-	-
ENSOCUG00000002903	0	0.971262	3.01881	7.26758	9.04508	22.3805	1.33002	12.8977	-3.27876	0.00503337	0.0411294	-	scaffold_143	364420	378898	-	1119	protein_coding	-	Glyco_transf_29
ENSOCUG00000002336	89.3852	210.764	190.185	99.9293	47.2354	80.996	163.445	76.0536	1.10237	0.00508144	0.0414273	-	scaffold_4	6225677	6253372	+	879	protein_coding	-	-
ENSOCUG00000022077	80.4467	152.488	185.153	56.3238	72.3607	77.7988	139.363	68.8277	1.0195	0.00511086	0.0416195	-	scaffold_155	1293641	1315853	+	1380	protein_coding	-	Pkinase
ENSOCUG00000025956	9.93169	12.6264	16.1003	33.6126	30.1503	42.6295	12.8861	35.4641	-1.4598	0.00513137	0.0417069	-	scaffold_48	8896400	8899281	-	936	protein_coding	-	-
ENSOCUG00000013540	31.7814	39.8217	62.3887	188.049	45.2254	108.705	44.6639	113.993	-1.35394	0.00513329	0.0417069	-	scaffold_64	2311812	2431995	-	2991	protein_coding	-	Pkinase_Tyr
ENSOCUG00000001306	6.95219	1.94252	2.01254	19.0774	13.0651	22.3805	3.63575	18.1743	-2.32194	0.00518082	0.0418999	-	scaffold_42	9816323	9973417	-	1653	protein_coding	-	Aminotran_1_2
novel.69	0	0	0	4.54224	3.01503	10.6574	0	6.07154	-5.05518	0.00518203	0.0418999	-	scaffold_1	53166236	53167907	+	400	-	-	-
novel.641	54.6243	16.5114	8.05015	5.45069	8.04008	1.06574	26.3953	4.85217	2.43454	0.00521988	0.0420986	-	scaffold_21	35735884	35740985	+	672	-	-	-
ENSOCUG00000013216	48.6653	71.8734	45.2821	133.542	73.3657	131.086	55.2736	112.664	-1.02698	0.0052302	0.042158	-	scaffold_1	49200295	49534342	-	3321	protein_coding	-	FH2
ENSOCUG00000001419	22.8429	32.0516	26.163	65.4083	45.2254	69.2729	27.0192	59.9689	-1.14959	0.00527464	0.0424202	-	scaffold_60	4543025	4554061	-	1515	protein_coding	-	-
ENSOCUG00000024399	18.8702	41.7643	42.2633	78.1265	61.3056	90.5876	34.2993	76.6732	-1.15987	0.00528091	0.0424468	-	scaffold_86	251332	256179	+	1578	protein_coding	-	-
ENSOCUG00000005937	2.97951	4.85631	6.03761	14.5352	17.0852	27.7092	4.62448	19.7765	-2.09328	0.00533841	0.0426474	-	scaffold_10	36305558	36380227	+	780	protein_coding	-	-
ENSOCUG00000022413	31.7814	33.9942	41.257	13.6267	14.0701	12.7888	35.6775	13.4952	1.4016	0.0053693	0.0428432	-	scaffold_148	1142788	1157237	-	2376	protein_coding	-	7tm_3
novel.744	8.93852	8.74136	15.094	16.3521	44.2204	44.7609	10.9246	35.1111	-1.68168	0.00540233	0.0430346	-	scaffold_237	63833	64702	-	870	-	PF00096:Zinc finger, C2H2 type	zf-C2H2
ENSOCUG00000005210	0	1.94252	1.00627	5.45069	15.0751	12.7888	0.982931	11.1049	-3.48769	0.00544803	0.0433018	-	scaffold_309	234425	236052	+	399	protein_coding	-	-
novel.11	9.93169	2.91379	5.03134	0	0	0	5.95894	0	5.03037	0.00549235	0.0436054	-	scaffold_0	40801896	40802272	+	377	-	-	-
ENSOCUG00000004052	4.96585	6.79883	22.1379	39.9717	31.1553	39.4323	11.3009	36.8531	-1.70855	0.00554807	0.0439744	-	scaffold_36	7520245	7537877	+	1665	protein_coding	-	-
ENSOCUG00000016051	41.7131	17.4827	58.3636	75.4012	104.521	90.5876	39.1865	90.1699	-1.20322	0.00555589	0.0440119	-	scaffold_53	5119869	5120135	+	267	protein_coding	-	-
novel.1014	62.5697	61.1895	105.658	28.1619	31.1553	45.8267	76.4725	35.048	1.12915	0.00556379	0.04405	-	scaffold_364	215541	220633	+	2321	-	-	-
ENSOCUG00000016293	9.93169	12.6264	9.05642	1.8169	1.00501	0	10.5382	0.940635	3.43941	0.0056022	0.0443049	-	scaffold_154	763492	766718	+	885	protein_coding	-	Lectin_C
ENSOCUG00000025113	58.597	36.9079	58.3636	31.7957	13.0651	12.7888	51.2895	19.2165	1.40553	0.00561024	0.0443439	-	scaffold_0	106551493	106555836	+	1632	protein_coding	-	Myc_N
novel.668	6.95219	17.4827	13.0815	59.0491	31.1553	24.5119	12.5055	38.2388	-1.6156	0.00561903	0.0443642	-	scaffold_22	8581497	8750581	-	2453	-	-	-
ENSOCUG00000021745	12.9112	24.2815	23.1442	55.4153	38.1904	53.2868	20.1123	48.9642	-1.28381	0.00565122	0.0445072	-	scaffold_213	16043	29954	+	681	protein_coding	-	-
ENSOCUG00000000998	37.7404	31.0804	48.3009	70.8589	64.3206	111.902	39.0406	82.3606	-1.07578	0.00566251	0.0445594	-	scaffold_60	7064311	7069171	+	1041	protein_coding	-	Pkinase
ENSOCUG00000003323	50.6516	36.9079	19.1191	82.6688	77.3857	74.6016	35.5596	78.2187	-1.13701	0.00570203	0.044747	-	scaffold_16	8506467	8712430	-	2744	protein_coding	-	RhoGAP
ENSOCUG00000008077	4.96585	1.94252	1.00627	9.99293	18.0902	18.1175	2.63821	15.4002	-2.5417	0.0057089	0.0447763	-	scaffold_7	1990582	2047258	+	6159	protein_coding	-	-
ENSOCUG00000010140	25.8224	38.8505	32.2006	53.5984	67.3356	86.3247	32.2912	69.0862	-1.09426	0.00572376	0.0448458	-	scaffold_28	84916	96870	+	900	protein_coding	-	-
ENSOCUG00000007315	11.918	14.5689	13.0815	45.4224	16.0802	59.6813	13.1895	40.3946	-1.61355	0.00573584	0.0448759	-	scaffold_22	10256629	10273608	-	1020	protein_coding	-	-
ENSOCUG00000012149	140.037	139.862	207.291	83.5772	42.2104	112.968	162.397	79.5852	1.02993	0.00581864	0.0453873	-	scaffold_23	3808857	3812826	-	1113	protein_coding	-	SpoU_methylase
ENSOCUG00000012374	0	0	0	10.9014	5.02505	2.13147	0	6.0193	-5.0528	0.00583844	0.0454848	-	scaffold_25	3664749	3732692	+	4878	protein_coding	-	Band_41
ENSOCUG00000021073	55.6175	86.4423	84.5266	25.4365	39.1954	42.6295	75.5288	35.7538	1.08355	0.00586256	0.0455351	-	scaffold_138	1475934	1478285	+	627	protein_coding	-	-
ENSOCUG00000004773	10.9249	3.88505	17.1066	24.5281	31.1553	49.0239	10.6388	34.9024	-1.71419	0.00586524	0.0455351	-	scaffold_20	28197300	28224468	+	1119	protein_coding	-	A1pp
ENSOCUG00000006596	38.7336	39.8217	73.4576	74.4927	126.631	116.165	50.671	105.763	-1.06095	0.00587804	0.0456012	-	scaffold_21	27423372	27424607	-	1236	protein_coding	-	Sulfotransfer_1
ENSOCUG00000023005	4.96585	3.88505	2.01254	18.169	10.0501	24.5119	3.62114	17.577	-2.27609	0.00592254	0.0458715	-	scaffold_57	4078043	4087568	-	633	protein_coding	-	-
ENSOCUG00000025724	14.8975	15.5402	64.4012	4.54224	13.0651	4.26295	31.613	7.2901	2.11723	0.00594751	0.0460149	-	scaffold_0	58205907	58206252	+	346	protein_coding	-	-
ENSOCUG00000004226	17.877	11.6551	31.1943	39.9717	63.3156	51.1554	20.2422	51.4809	-1.34748	0.00595425	0.0460154	-	scaffold_17	8823845	8865245	+	675	protein_coding	-	-
ENSOCUG00000008220	13.9044	1.94252	3.01881	29.0703	20.1002	29.8406	6.28857	26.337	-2.06779	0.00595994	0.0460154	-	scaffold_12	47859872	48365688	+	5928	protein_coding	-	Kinesin
ENSOCUG00000017763	8.93852	26.2241	10.0627	43.6055	71.3557	24.5119	15.0751	46.491	-1.6234	0.00596048	0.0460154	-	scaffold_4	63529031	63540792	+	2824	protein_coding	-	TIR
ENSOCUG00000017136	37.7404	30.1091	44.2758	72.6758	58.2905	104.442	37.3751	78.4695	-1.06917	0.00602277	0.046446	-	scaffold_13	43819611	43902575	-	2255	protein_coding	-	AMP-binding
ENSOCUG00000012677	28.8019	37.8792	16.1003	60.866	70.3507	56.484	27.5938	62.5669	-1.1796	0.00606988	0.0467335	-	scaffold_20	504381	538414	-	1113	protein_coding	-	-
ENSOCUG00000026035	59.5902	0.971262	8.05015	3.63379	3.01503	1.06574	22.8705	2.57152	3.13995	0.00607532	0.0467502	-	scaffold_25	11285275	11286301	+	1023	pseudogene	-	-
ENSOCUG00000016960	13.9044	11.6551	9.05642	33.6126	24.1202	40.498	11.5386	32.7436	-1.50332	0.00614427	0.0471028	-	scaffold_2	61028660	61034723	-	381	protein_coding	-	-
ENSOCUG00000008679	37.7404	60.2182	98.6144	29.9788	21.1052	30.9064	65.5243	27.3301	1.26092	0.00624467	0.0477441	-	scaffold_66	2478131	2479987	-	1824	protein_coding	-	-
ENSOCUG00000002468	9.93169	18.454	13.0815	20.8943	46.2304	52.2211	13.8224	39.7819	-1.52001	0.00628486	0.0479229	-	scaffold_20	7272480	7334884	-	5343	protein_coding	-	Kinesin
ENSOCUG00000010772	4.96585	4.85631	8.05015	41.7886	12.0601	18.1175	5.95744	23.9887	-2.01637	0.00634425	0.0482725	-	scaffold_30	20523130	20751201	+	3942	protein_coding	-	Cadherin
ENSOCUG00000025456	14.8975	9.71262	14.0878	0.908448	4.02004	0	12.8993	1.64283	2.96921	0.0063992	0.0485869	-	scaffold_14	13187694	13261060	+	2148	protein_coding	-	-
ENSOCUG00000016620	15.8907	11.6551	26.163	35.4295	49.2455	51.1554	17.9029	45.2768	-1.33854	0.00645925	0.0489646	-	scaffold_277	54028	59371	-	552	protein_coding	-	-
ENSOCUG00000009164	40.7199	66.0458	106.665	82.6688	245.222	159.86	71.1434	162.584	-1.19174	0.00648655	0.0491193	-	scaffold_20	7786716	7788158	-	1443	protein_coding	-	-
ENSOCUG00000010056	94.3511	60.2182	108.677	11.8098	28.1403	60.747	87.7488	33.5657	1.39423	0.00649036	0.0491221	-	scaffold_433	251854	258185	+	1823	protein_coding	-	p450
ENSOCUG00000009694	18.8702	9.71262	29.1818	53.5984	51.2555	41.5637	19.2549	48.8059	-1.34526	0.00654951	0.0493965	-	scaffold_18	40954566	41265555	-	3255	protein_coding	-	RhoGAP
ENSOCUG00000002123	5.95902	3.88505	2.01254	23.6196	20.1002	10.6574	3.9522	18.1257	-2.19987	0.00655124	0.0493965	-	scaffold_22	31919112	32688644	-	2785	protein_coding	-	ANF_receptor
ENSOCUG00000008619	46.679	37.8792	31.1943	123.549	72.3607	55.4183	38.5842	83.776	-1.12161	0.00657375	0.0494863	-	scaffold_18	9998721	10069318	+	1515	protein_coding	-	-
ENSOCUG00000003372	3756.17	1561.79	1680.47	1516.2	1334.65	617.061	2332.81	1155.97	1.01271	0.00657665	0.0494863	-	scaffold_10	42940971	42964559	-	1286	protein_coding	-	-
ENSOCUG00000006661	68.5287	68.9596	167.041	185.323	177.887	251.514	101.51	204.908	-1.01352	0.00660221	0.0495741	-	scaffold_1124	8294	12135	-	1944	protein_coding	-	zf-B_box
ENSOCUG00000003669	3.97268	1.94252	12.0752	0	0	0	5.99681	0	5.03858	0.00663131	0.0497401	-	scaffold_536	9172	10800	-	1287	protein_coding	-	C1-set
ENSOCUG00000003249	35.7541	33.9942	36.2257	55.4153	67.3356	95.9163	35.3246	72.8891	-1.04234	0.00665811	0.0498886	-	scaffold_19	2564057	2594235	+	1841	protein_coding	-	Fz
ENSOCUG00000005329	0	0	1.00627	8.17603	12.0601	3.19721	0.335423	7.81112	-4.46315	0.00667679	0.0499959	-	scaffold_48	9617947	9656740	-	13638	protein_coding	-	Vitellogenin_N

## Sheet: Figure 1_E_MBR vs CIR_DEPs_327
Table S2: Data of differentially expressed genes (DEGs) and proteins (DEPs) in MBR vs CIR
Protein	Description	Gene	MBR1	MBR2	MBR3	CIR1	CIR2	CIR3	FC	P-value	log2FC	UPDOWN
ENSOCUP00000022452	nebulin(NEB) Oryctolagus cuniculus	NEB	74.8	78.3	66.5	91	86.8	91.2	0.816357	0.0121159	-0.292728	down
ENSOCUP00000008830	myosin-8(LOC100303760) Oryctolagus cuniculus	LOC100303760	3210	3108.9	3267.4	7138.2	5275.1	8178.8	0.465533	0.0492582	-1.10304	down
ENSOCUP00000010275	filamin C(FLNC) Oryctolagus cuniculus	FLNC	23198.2	24182.9	24788.4	30102.5	27436.5	29748.4	0.826803	0.00620153	-0.274384	down
ENSOCUP00000017793	-	ENSOCUG00000025100	2180	2269.9	2096.7	1875.5	1826.9	1686.8	1.21476	0.00693596	0.280675	up
ENSOCUP00000025512	nebulin(NEB) Oryctolagus cuniculus	NEB	245.9	296.8	261.1	182.9	192.4	196.2	1.40647	0.00767805	0.492083	up
ENSOCUP00000005301	-	ENSOCUG00000006119	3539.1	3534.3	3418.8	2927.9	2779.7	2629.6	1.25848	0.00161789	0.331682	up
ENSOCUP00000003527	actin, alpha 1, skeletal muscle(ACTA1) Oryctolagus cuniculus	ACTA1	4947.7	5306.1	4432.8	5955.7	6344.6	6092.5	0.798497	0.0112808	-0.324641	down
ENSOCUP00000017094	glyceraldehyde-3-phosphate dehydrogenase(GAPDH) Oryctolagus cuniculus	GAPDH	60921.5	64539	57984.1	52532.2	50967	48353	1.20805	0.00950029	0.272677	up
ENSOCUP00000021667	lactate dehydrogenase A(LDHA) Oryctolagus cuniculus	LDHA	29418	31368.3	28444.1	23292.5	23880.2	23033.8	1.27097	0.00209848	0.345931	up
ENSOCUP00000008689	enolase 1(ENO1) Oryctolagus cuniculus	ENO1	6527.5	6794.4	6739	5447.2	5861.3	5227.3	1.21318	0.00441685	0.278793	up
ENSOCUP00000001250	glucose-6-phosphate isomerase(GPI) Oryctolagus cuniculus	GPI	14254.5	15390.3	13523	12087.9	11972.6	11492	1.2142	0.0114259	0.280005	up
ENSOCUP00000021177	glycerol-3-phosphate dehydrogenase 1(GPD1) Oryctolagus cuniculus	GPD1	12145.6	12477	11692.6	10259.5	9772.5	9559.3	1.22723	0.00188577	0.2954	up
ENSOCUP00000006587	transferrin(TF) Oryctolagus cuniculus	TF	5866.8	5965	6373.7	8493.4	8997.5	7768.3	0.720747	0.00378089	-0.472435	down
ENSOCUP00000017688	tropomyosin 2 (beta)(TPM2) Oryctolagus cuniculus	beta	48.1	47.3	49.4	61.8	52.9	61.8	0.820397	0.0251602	-0.285607	down
ENSOCUP00000016639	UDP-glucose pyrophosphorylase 2(UGP2) Oryctolagus cuniculus	UGP2	6821.8	5848.5	6679.2	4490.5	4948.8	4765.3	1.3622	0.00662991	0.445938	up
ENSOCUP00000018650	tubulin alpha-1C chain(LOC100357567) Oryctolagus cuniculus	LOC100357567	348	383	354.4	499.3	515.3	454.2	0.738971	0.00383103	-0.436411	down
ENSOCUP00000004478	adenylate kinase 1(AK1) Oryctolagus cuniculus	AK1	12339.2	12520.8	11211.2	10003.9	9818.4	9599.5	1.226	0.00650185	0.293962	up
ENSOCUP00000001889	tubulin beta class I(TUBB) Oryctolagus cuniculus	TUBB	482.1	500.8	488.7	673.6	626.5	583.3	0.781353	0.00673584	-0.355954	down
ENSOCUP00000007195	aldehyde dehydrogenase 2 family (mitochondrial)(ALDH2) Oryctolagus cuniculus	mitochondrial	4254	4082.6	4111	2904.7	3037	3615	1.3025	0.0127115	0.381283	up
ENSOCUP00000024888	-	ENSOCUG00000026466	5232.5	5252.2	4483.2	2666.8	3183.4	2973.8	1.69627	0.00223911	0.762367	up
ENSOCUP00000021173	isocitrate dehydrogenase (NADP(+)) 2, mitochondrial(IDH2) Oryctolagus cuniculus	NADP	4175.5	3657.6	3956.1	5549.3	4839.2	5522.7	0.740937	0.00766968	-0.432577	down
ENSOCUP00000023664	aminopeptidase puromycin sensitive(NPEPPS) Oryctolagus cuniculus	NPEPPS	5496.9	5197.1	4895.5	4292.4	4146.9	3969.3	1.25635	0.00577587	0.329234	up
ENSOCUP00000014185	Parkinsonism associated deglycase(PARK7) Oryctolagus cuniculus	PARK7	4651.1	5057.1	5419.8	4551.4	3788.4	3604.3	1.26657	0.0438412	0.340923	up
ENSOCUP00000010958	heat shock protein family D (Hsp60) member 1(HSPD1) Oryctolagus cuniculus	Hsp60	2418	2104.7	2146.4	2926	2495.9	3059.1	0.786358	0.0370446	-0.346742	down
ENSOCUP00000008461	-	ENSOCUG00000027746	191.8	166.7	180	211.9	212.7	235.1	0.81628	0.0183744	-0.292864	down
ENSOCUP00000002283	chaperonin containing TCP1 subunit 8(CCT8) Oryctolagus cuniculus	CCT8	3514.7	3296.3	3333.2	4359.3	3893.4	4124.4	0.819594	0.00778269	-0.287018	down
ENSOCUP00000009121	fructose-bisphosphatase 2(FBP2) Oryctolagus cuniculus	FBP2	3758.9	4141.8	4082.5	3193.9	3574.4	3181.9	1.20432	0.0180954	0.268216	up
ENSOCUP00000014783	chaperonin containing TCP1 subunit 2(CCT2) Oryctolagus cuniculus	CCT2	2230.3	2085	2046.7	3012.7	2622	2864.8	0.748515	0.00494188	-0.417898	down
ENSOCUP00000016088	-	ENSOCUG00000025341	2089.2	2067.4	2235.2	2611.1	2669.6	2456.7	0.826091	0.00555683	-0.275627	down
ENSOCUP00000009606	glutathione S-transferase Mu 1(LOC100357917) Oryctolagus cuniculus	LOC100357917	951.7	916.1	950.7	1153.6	1344.4	1288	0.744453	0.00505544	-0.425747	down
ENSOCUP00000015976	unc-45 myosin chaperone B(UNC45B) Oryctolagus cuniculus	UNC45B	3279.6	3035.5	3707.8	5436.2	4107.5	4682.1	0.704558	0.0315844	-0.50521	down
ENSOCUP00000015253	annexin A5(ANXA5) Oryctolagus cuniculus	ANXA5	3232.2	2972.8	3091.9	3694.9	4455.1	3641.5	0.788441	0.0382798	-0.342926	down
ENSOCUP00000012294	tripeptidyl peptidase 2(TPP2) Oryctolagus cuniculus	TPP2	4054.9	3850.6	4061.2	4771.2	4850.4	4878.5	0.825284	0.000378412	-0.277037	down
ENSOCUP00000005266	carboxymethylenebutenolidase homolog(CMBL) Oryctolagus cuniculus	CMBL	3305.4	3697.7	3003.2	2651.2	2784.1	2714.9	1.22774	0.0390548	0.296001	up
ENSOCUP00000000235	capping actin protein of muscle Z-line alpha subunit 1(CAPZA1) Oryctolagus cuniculus	CAPZA1	822.2	874.8	795.3	671.4	675.3	674	1.23338	0.0211378	0.302623	up
ENSOCUP00000021965	-	ENSOCUG00000024443	1494.8	1536.7	801	212.8	201.9	201.9	6.21554	0.0460955	2.63588	up
ENSOCUP00000006902	GC, vitamin D binding protein(GC) Oryctolagus cuniculus	GC	1907.2	1782.4	2020.5	2322.6	2557.2	2202.5	0.806249	0.0214875	-0.310702	down
ENSOCUP00000016078	-	ENSOCUG00000025368	65.2	90.6	92.5	112.9	122.1	112.1	0.715356	0.0245412	-0.483267	down
ENSOCUP00000014622	carnosine N-methyltransferase 1(CARNMT1) Oryctolagus cuniculus	CARNMT1	1602.3	1730.2	1584.4	2171.8	2436.4	2014.3	0.742454	0.0123908	-0.429627	down
ENSOCUP00000010096	carbonic anhydrase 2(CA2) Oryctolagus cuniculus	CA2	3722.7	3841.3	3720.1	3149.2	2933.4	2769.4	1.27475	0.00227865	0.350216	up
ENSOCUP00000018287	chaperonin containing TCP1 subunit 5(CCT5) Oryctolagus cuniculus	CCT5	2512.4	2355.5	2423.8	3164.9	2796.2	2843.1	0.828207	0.0154653	-0.271937	down
ENSOCUP00000000973	5-aminoimidazole-4-carboxamide ribonucleotide formyltransferase/IMP cyclohydrolase(ATIC) Oryctolagus cuniculus	ATIC	1318.2	1392.5	1798.7	2203.7	2289.6	2275.7	0.666184	0.00767588	-0.586007	down
ENSOCUP00000009241	apolipoprotein A1(APOA1) Oryctolagus cuniculus	APOA1	2267.4	2211.7	2002.3	2922.1	3044.8	2661.2	0.751197	0.00674443	-0.412737	down
ENSOCUP00000000120	chaperonin containing TCP1 subunit 3(CCT3) Oryctolagus cuniculus	CCT3	1881.7	1592.2	1532.4	2140.5	1919.5	2099.5	0.812777	0.0393015	-0.299068	down
ENSOCUP00000009673	fibrinogen alpha chain(FGA) Oryctolagus cuniculus	FGA	1532	1689.8	1846	2341.1	3115.8	3133.1	0.589965	0.0131898	-0.761299	down
ENSOCUP00000003049	glycogenin 1(GYG1) Oryctolagus cuniculus	GYG1	2524.8	2724.5	2350.7	2149.3	2005.4	1915.1	1.2521	0.0162163	0.32435	up
ENSOCUP00000015180	chaperonin containing TCP1 subunit 6A(CCT6A) Oryctolagus cuniculus	CCT6A	2210.1	1954	1947.1	2947.4	2564.9	2662.9	0.747529	0.00872424	-0.419798	down
ENSOCUP00000001003	-	ENSOCUG00000001155	1977.1	1757.6	1811.7	2128.5	2495	2217.9	0.810711	0.0283748	-0.30274	down
ENSOCUP00000009489	nebulin related anchoring protein(NRAP) Oryctolagus cuniculus	NRAP	2055.6	1791	1744.3	3053	2829.6	2708.5	0.650778	0.00202677	-0.619762	down
ENSOCUP00000011899	tropomodulin 1(TMOD1) Oryctolagus cuniculus	TMOD1	1414	1471.2	1555.3	1897.6	1839.6	1841.6	0.79596	0.0011042	-0.329233	down
ENSOCUP00000002819	receptor for activated C kinase 1(RACK1) Oryctolagus cuniculus	RACK1	2360.9	2132.9	2094.8	2807	2529.2	2843.5	0.805482	0.0148806	-0.312076	down
ENSOCUP00000018787	formin homology 2 domain containing 1(FHOD1) Oryctolagus cuniculus	FHOD1	2572.3	2781.6	2425.6	1944.6	2285.7	2226.5	1.20485	0.0403373	0.268858	up
ENSOCUP00000002552	Rab geranylgeranyltransferase alpha subunit(RABGGTA) Oryctolagus cuniculus	RABGGTA	2442.2	2204.8	2158.7	1651.5	1758	1913.3	1.27859	0.0131003	0.354558	up
ENSOCUP00000013489	arginyl-tRNA synthetase(RARS) Oryctolagus cuniculus	RARS	1462.1	1402.9	1364.6	1766	1652.3	1727.3	0.821984	0.00222594	-0.282818	down
ENSOCUP00000006128	tyrosine 3-monooxygenase/tryptophan 5-monooxygenase activation protein eta(YWHAH) Oryctolagus cuniculus	YWHAH	852.3	743.5	907.1	1140.1	1061.1	1212.9	0.733107	0.00952868	-0.447905	down
ENSOCUP00000003592	myosin heavy chain 9(MYH9) Oryctolagus cuniculus	MYH9	1475	1383.3	1389.2	1690.5	2065.3	1779.7	0.76732	0.0213165	-0.3821	down
ENSOCUP00000000636	tyrosine 3-monooxygenase/tryptophan 5-monooxygenase activation protein zeta(YWHAZ) Oryctolagus cuniculus	YWHAZ	524.3	477.7	496.1	590.2	622	617.4	0.818813	0.00276299	-0.288394	down
ENSOCUP00000009668	fibrinogen beta chain(FGB) Oryctolagus cuniculus	FGB	1010.2	1117	1253.5	1541.9	1821.4	1835.7	0.65026	0.00696554	-0.620912	down
ENSOCUP00000010259	epoxide hydrolase 1(EPHX1) Oryctolagus cuniculus	EPHX1	2350.6	2666.3	2354.7	1785.1	1706	1707.7	1.41794	0.0025521	0.503799	up
ENSOCUP00000001775	alpha 2-HS glycoprotein(AHSG) Oryctolagus cuniculus	AHSG	1066.2	1070.4	1038.5	1323.8	1443.7	1327.4	0.775379	0.00165242	-0.367026	down
ENSOCUP00000008588	esterase D(ESD) Oryctolagus cuniculus	ESD	2091.5	2104.6	1959.1	1680.8	1582.2	1655.2	1.25151	0.00170098	0.323675	up
ENSOCUP00000009813	adenylate kinase 3(AK3) Oryctolagus cuniculus	AK3	1811.1	1723.1	1418.9	2167.3	1987.5	2414.8	0.753942	0.0348692	-0.407474	down
ENSOCUP00000012421	histone H1.4(LOC100348835) Oryctolagus cuniculus	LOC100348835	112.8	111.1	120.2	170.2	187.6	170.1	0.651828	0.000686714	-0.617437	down
ENSOCUP00000010917	heat shock protein family B (small) member 1(HSPB1) Oryctolagus cuniculus	small	1825.2	1573	1779.9	3433.6	2339.4	3421	0.563204	0.0225671	-0.82827	down
ENSOCUP00000004540	quinoid dihydropteridine reductase(QDPR) Oryctolagus cuniculus	QDPR	1423	1506.2	1316.6	1046.2	1077.3	1062.2	1.33277	0.00314078	0.414426	up
ENSOCUP00000016036	-	ENSOCUG00000022961	743.1	699	645.4	858.3	813.3	877.9	0.818788	0.0107029	-0.288438	down
ENSOCUP00000008691	ribosomal protein L5(RPL5) Oryctolagus cuniculus	RPL5	1334.1	1216.8	1230.4	1560.9	1528.4	1626	0.801921	0.00266319	-0.318467	down
ENSOCUP00000007209	-	ENSOCUG00000008338	1683.8	1671.1	1805.3	2296.6	2474.1	2516.1	0.708157	0.000883732	-0.497858	down
ENSOCUP00000014752	histone H4(LOC100351746) Oryctolagus cuniculus	LOC100351746	2231.5	2082.2	2042	2855.6	3183.6	2656.7	0.730885	0.00894285	-0.452284	down
ENSOCUP00000003162	bleomycin hydrolase(BLMH) Oryctolagus cuniculus	BLMH	1804.9	1945.5	1987.5	1460.4	1466.7	1430.8	1.31667	0.00122278	0.39689	up
ENSOCUP00000008397	PDZ and LIM domain 5(PDLIM5) Oryctolagus cuniculus	PDLIM5	2512.7	2471.8	2497	1685.7	1726.5	2021.6	1.37684	0.0220623	0.461366	up
ENSOCUP00000011439	-	ENSOCUG00000013295	2914.5	2968.9	2762.1	2525.2	2296.3	2117.9	1.24586	0.0129348	0.317138	up
ENSOCUP00000014008	heat shock protein 90 beta family member 1(HSP90B1) Oryctolagus cuniculus	HSP90B1	1594	1466.7	1385.8	2037.2	2016.9	2034.8	0.730263	0.0113468	-0.453511	down
ENSOCUP00000020602	-	ENSOCUG00000023674	650.5	658.1	648.3	791.1	779.8	846.8	0.809406	0.0161448	-0.305065	down
ENSOCUP00000018598	ribosomal protein S3(RPS3) Oryctolagus cuniculus	RPS3	1591	1493.5	1426.3	1817.3	1772.3	1936.2	0.816316	0.00777459	-0.2928	down
ENSOCUP00000022197	-	ENSOCUG00000024506	295.8	305	189.5	160.3	159.2	111.1	1.83535	0.0414009	0.876052	up
ENSOCUP00000017814	serine hydroxymethyltransferase 1(SHMT1) Oryctolagus cuniculus	SHMT1	1279.9	1111.3	1391.4	2166.7	1847.1	1916.6	0.637832	0.00482854	-0.648751	down
ENSOCUP00000002512	serpin family C member 1(SERPINC1) Oryctolagus cuniculus	SERPINC1	1187.7	1214.9	1423.3	1460.2	1610.5	1660.3	0.808687	0.0344087	-0.306346	down
ENSOCUP00000007361	glutamate dehydrogenase 1(GLUD1) Oryctolagus cuniculus	GLUD1	1547.2	1404.1	1418.3	1866.7	1909.4	2085.5	0.745462	0.0035621	-0.423793	down
ENSOCUP00000006488	lamin B1(LMNB1) Oryctolagus cuniculus	LMNB1	1412.4	1384	1550.1	1748.9	1783.5	1746.9	0.82331	0.00411462	-0.280493	down
ENSOCUP00000003763	calcyclin binding protein(CACYBP) Oryctolagus cuniculus	CACYBP	1265.4	1236.4	1109.3	1845.4	1479.8	1710.3	0.717128	0.0153731	-0.479697	down
ENSOCUP00000000411	enoyl-CoA hydratase, short chain 1(ECHS1) Oryctolagus cuniculus	ECHS1	1321.1	1215	1324.3	1836.7	1529.1	1926.3	0.729465	0.0190736	-0.45509	down
ENSOCUP00000008932	heterogeneous nuclear ribonucleoprotein K(HNRNPK) Oryctolagus cuniculus	HNRNPK	1109.6	1125.5	1059.1	1266.1	1334.1	1422.7	0.818862	0.00803684	-0.288308	down
ENSOCUP00000025223	prostaglandin-E(2) 9-reductase-like(PGER5) Oryctolagus cuniculus	2	929.4	752.4	940.7	595.8	658.3	708.1	1.33651	0.0333467	0.418471	up
ENSOCUP00000025019	NME/NM23 nucleoside diphosphate kinase 2(NME2) Oryctolagus cuniculus	NME2	319.8	301.7	287.8	687.7	707.3	492.7	0.481697	0.0392614	-1.0538	down
ENSOCUP00000014895	peroxiredoxin 3(PRDX3) Oryctolagus cuniculus	PRDX3	1094.3	1034.4	1039.3	1321.9	1209.3	1382.5	0.809464	0.0101728	-0.304961	down
ENSOCUP00000007045	mannose phosphate isomerase(MPI) Oryctolagus cuniculus	MPI	780	776	687.1	655.7	568.1	616.2	1.21908	0.0272543	0.285788	up
ENSOCUP00000019659	prostaglandin-E(2) 9-reductase-like(PGER4) Oryctolagus cuniculus	2	569.8	533.5	590.6	446.6	469.4	490.3	1.20451	0.0101627	0.268444	up
ENSOCUP00000022899	protein phosphatase 3 catalytic subunit alpha(PPP3CA) Oryctolagus cuniculus	PPP3CA	859.6	800.3	784.3	1114.6	1217.5	1169.6	0.698004	0.00071584	-0.518693	down
ENSOCUP00000021163	hemopexin(HPX) Oryctolagus cuniculus	HPX	1061.3	1093	1369.5	1475.1	1436.8	1622.8	0.777075	0.0407835	-0.363875	down
ENSOCUP00000016236	electron transfer flavoprotein beta subunit(ETFB) Oryctolagus cuniculus	ETFB	1762.1	1574.3	1792.1	2141.8	2021	2257.1	0.798844	0.0111095	-0.324014	down
ENSOCUP00000014327	peptidylprolyl isomerase A(PPIA) Oryctolagus cuniculus	PPIA	374.1	352.9	419.3	480.1	573	472	0.751623	0.0289637	-0.411919	down
ENSOCUP00000009133	calsequestrin 2(CASQ2) Oryctolagus cuniculus	CASQ2	1146.7	780.1	945.7	1584.8	1740.6	2514.8	0.49185	0.0320457	-1.02371	down
ENSOCUP00000019081	galectin 1(LGALS1) Oryctolagus cuniculus	LGALS1	1137.7	1213.2	1270	1760.1	1724.8	1696.1	0.698881	0.000257428	-0.516882	down
ENSOCUP00000006516	FK506 binding protein 3(FKBP3) Oryctolagus cuniculus	FKBP3	1277.5	1298.3	1221.1	1705.9	1546.2	1686	0.768899	0.00233797	-0.379134	down
ENSOCUP00000022092	nexilin F-actin binding protein(NEXN) Oryctolagus cuniculus	NEXN	141	128.2	109.3	177.1	173.9	153.9	0.749653	0.022889	-0.415704	down
ENSOCUP00000023914	nexilin F-actin binding protein(NEXN) Oryctolagus cuniculus	NEXN	66.6	53.7	48.1	72.2	78.9	85.7	0.711149	0.0274865	-0.491777	down
ENSOCUP00000017299	40S ribosomal protein S4, X isoform-like(LOC100338112) Oryctolagus cuniculus	LOC100338112	137.1	129.2	138.9	176.7	174.4	188.9	0.75037	0.00113645	-0.414325	down
ENSOCUP00000013164	aldehyde dehydrogenase 4 family member A1(ALDH4A1) Oryctolagus cuniculus	ALDH4A1	1018.8	973.5	1073.6	1303	1163.2	1259.2	0.822972	0.0120592	-0.281085	down
ENSOCUP00000004980	ribosomal protein lateral stalk subunit P0(RPLP0) Oryctolagus cuniculus	RPLP0	1191.4	1112.1	1225.4	1443.6	1341.5	1494.3	0.824625	0.0111576	-0.27819	down
ENSOCUP00000004239	ribosomal protein L12(RPL12) Oryctolagus cuniculus	RPL12	581.2	558	557.2	663.4	681.1	713	0.824496	0.00188119	-0.278416	down
ENSOCUP00000009887	secernin 3(SCRN3) Oryctolagus cuniculus	SCRN3	1272.1	1338.3	1256.7	1115.5	1015.2	1026.5	1.22485	0.00424211	0.292606	up
ENSOCUP00000024188	myosin heavy chain 11(MYH11) Oryctolagus cuniculus	MYH11	1142.1	1109.8	1196.8	1521.2	1454.5	1532.3	0.765018	0.000551722	-0.386435	down
ENSOCUP00000002173	acidic residue methyltransferase 1(ARMT1) Oryctolagus cuniculus	ARMT1	835.2	730	692.6	592.5	564.8	663.5	1.24	0.0482885	0.310345	up
ENSOCUP00000008925	-	ENSOCUG00000010362	1090.6	1004.6	937	1169.8	1232.8	1269.1	0.82583	0.0159132	-0.276083	down
ENSOCUP00000009684	fibrinogen gamma chain(FGG) Oryctolagus cuniculus	FGG	1364.3	1397.2	1434.8	1950.5	2543.6	2483.6	0.601387	0.0375848	-0.733634	down
ENSOCUP00000008923	heat shock protein family E (Hsp10) member 1(HSPE1) Oryctolagus cuniculus	Hsp10	1707.5	1484.7	1631.3	2423.8	1854.8	2547.5	0.706626	0.0402492	-0.500981	down
ENSOCUP00000006762	-	ENSOCUG00000007825	380.6	415.4	344.6	456	481.5	484.3	0.802223	0.0137304	-0.317926	down
ENSOCUP00000018431	40S ribosomal protein S19(LOC100345774) Oryctolagus cuniculus	LOC100345774	1450.1	1430.8	1470.3	1764.3	1726.9	1779.5	0.825545	9.28e-05	-0.276581	down
ENSOCUP00000015210	LanC like 1(LANCL1) Oryctolagus cuniculus	LANCL1	1507.7	1550.3	1708.9	1262	1326.9	1288.2	1.2295	0.00980235	0.298073	up
ENSOCUP00000020536	40S ribosomal protein S17(LOC100353606) Oryctolagus cuniculus	LOC100353606	698.3	730	702	921.3	854.7	891.6	0.798583	0.00117713	-0.324486	down
ENSOCUP00000012567	myosin regulatory light chain 12B(LOC100345591) Oryctolagus cuniculus	LOC100345591	530.6	510.2	513.8	743	750	702	0.708246	0.000193311	-0.497678	down
ENSOCUP00000000213	ATP binding cassette subfamily F member 2(ABCF2) Oryctolagus cuniculus	ABCF2	1708.3	1605.6	1363.3	890	855.6	976.5	1.71823	0.00385602	0.780925	up
ENSOCUP00000009032	tyrosine 3-monooxygenase/tryptophan 5-monooxygenase activation protein theta(YWHAQ) Oryctolagus cuniculus	YWHAQ	89.2	84.8	84.6	113.7	128.7	120.8	0.712004	0.00160452	-0.490042	down
ENSOCUP00000024852	superoxide dismutase 1, soluble(SOD1) Oryctolagus cuniculus	SOD1	1300	1580.6	1600.2	1101.6	1033.8	1118.9	1.37689	0.0151884	0.461409	up
ENSOCUP00000018782	calumenin(CALU) Oryctolagus cuniculus	CALU	351	353	301.9	388.8	439.4	409.7	0.812586	0.0254259	-0.299408	down
ENSOCUP00000008002	-	ENSOCUG00000009270	986.3	997.7	877.5	583.5	696.7	722.5	1.42882	0.00753839	0.514825	up
ENSOCUP00000020815	-	ENSOCUG00000022355	117.6	90.2	88.2	150.7	134.1	144.6	0.689334	0.0139777	-0.536725	down
ENSOCUP00000015074	xin actin-binding repeat-containing protein 2(LOC100357577) Oryctolagus cuniculus	LOC100357577	677.7	597.9	554.8	726.6	811.6	737.5	0.804324	0.0296127	-0.314151	down
ENSOCUP00000019681	40S ribosomal protein S11(LOC100347468) Oryctolagus cuniculus	LOC100347468	716	659.9	661.6	869.2	887.9	909.3	0.764139	0.000649516	-0.388093	down
ENSOCUP00000004550	dimethylarginine dimethylaminohydrolase 1(DDAH1) Oryctolagus cuniculus	DDAH1	651.4	576.1	555.6	732.7	831.2	1005.8	0.693894	0.0367583	-0.527212	down
ENSOCUP00000002768	hypoxanthine phosphoribosyltransferase 1(HPRT1) Oryctolagus cuniculus	HPRT1	760	735	695.4	932.8	969.8	808.6	0.807908	0.0293152	-0.307737	down
ENSOCUP00000001976	-	ENSOCUG00000002295	817.6	741.7	694.9	932.9	843.5	962.8	0.822941	0.0331006	-0.281139	down
ENSOCUP00000007727	SERPINE1 mRNA binding protein 1(SERBP1) Oryctolagus cuniculus	SERBP1	809	786	841	1057.1	1034.3	1212.5	0.73731	0.00765427	-0.439656	down
ENSOCUP00000011964	ribosomal protein L23(RPL23) Oryctolagus cuniculus	RPL23	608	646.9	599.4	787.3	761.8	808.1	0.786654	0.00107049	-0.346199	down
ENSOCUP00000013802	dual specificity phosphatase 3(DUSP3) Oryctolagus cuniculus	DUSP3	446.9	459.7	482.9	363.6	368.2	366.2	1.26548	0.0106156	0.339688	up
ENSOCUP00000023191	heat shock protein family B (small) member 6(HSPB6) Oryctolagus cuniculus	small	279	272.4	288.8	525.8	410.6	573.3	0.556534	0.0426076	-0.845457	down
ENSOCUP00000011249	acyl-CoA synthetase long-chain family member 6(ACSL6) Oryctolagus cuniculus	ACSL6	1257.2	1230.1	1447.5	775.3	955.2	1033.1	1.4238	0.0189587	0.509741	up
ENSOCUP00000010292	transgelin(TAGLN) Oryctolagus cuniculus	TAGLN	495.1	511.4	599	855.1	800.2	829.1	0.646232	0.00123358	-0.629875	down
ENSOCUP00000017822	glutathione S-transferase Yb-3(LOC100357148) Oryctolagus cuniculus	LOC100357148	309.5	284.1	268.9	235.9	207.1	207.3	1.32631	0.0096897	0.407419	up
ENSOCUP00000017241	40S ribosomal protein S8(LOC100352057) Oryctolagus cuniculus	LOC100352057	478.4	467.6	449.2	595.6	552	622.7	0.788115	0.00496044	-0.343522	down
ENSOCUP00000005709	histidine triad nucleotide binding protein 1(HINT1) Oryctolagus cuniculus	HINT1	640.9	625.4	627.5	417.7	471.7	491.8	1.37113	0.0016543	0.455362	up
ENSOCUP00000002815	protein phosphatase 1 regulatory subunit 12B(PPP1R12B) Oryctolagus cuniculus	PPP1R12B	321.2	317.7	325.8	417.2	457.1	463.5	0.721109	0.00106223	-0.47171	down
ENSOCUP00000013518	barrier to autointegration factor 1(BANF1) Oryctolagus cuniculus	BANF1	601.7	497.9	429.3	862.4	649	795.8	0.662665	0.0322306	-0.593649	down
ENSOCUP00000021717	cofilin 1(CFL1) Oryctolagus cuniculus	CFL1	268.3	262.7	265.3	316.5	351.2	327.1	0.800462	0.0210781	-0.321094	down
ENSOCUP00000007030	H2A histone family, member V(H2AFV) Oryctolagus cuniculus	H2AFV	315.7	332.7	292.9	375.9	411.8	427.2	0.774796	0.00877096	-0.368111	down
ENSOCUP00000001314	synaptophysin like 2(SYPL2) Oryctolagus cuniculus	SYPL2	1472.9	1503	1452.6	1093.3	1152.1	1197.6	1.28623	0.000609981	0.363152	up
ENSOCUP00000010914	high density lipoprotein binding protein(HDLBP) Oryctolagus cuniculus	HDLBP	770	736.7	680.4	895.3	936.1	889.3	0.803874	0.00405469	-0.314959	down
ENSOCUP00000006075	myristoylated alanine rich protein kinase C substrate(MARCKS) Oryctolagus cuniculus	MARCKS	315.6	331.7	290.3	516.6	520	582.2	0.579194	0.000752742	-0.78788	down
ENSOCUP00000018751	-	ENSOCUG00000024087	148.8	144.6	128.7	171	176.5	196.3	0.776204	0.0144966	-0.365491	down
ENSOCUP00000012556	fatty acid binding protein 3(FABP3) Oryctolagus cuniculus	FABP3	1516.2	1461.9	1595.8	2347.4	1832.9	2335	0.702024	0.0204417	-0.510407	down
ENSOCUP00000001378	ribosomal protein S12(RPS12) Oryctolagus cuniculus	RPS12	796.8	744.3	702.2	1010.4	879.9	1000.1	0.776121	0.0125359	-0.365647	down
ENSOCUP00000014308	integrin subunit beta 1 binding protein 2(ITGB1BP2) Oryctolagus cuniculus	ITGB1BP2	398.2	359.2	356.4	735.2	556.3	662.6	0.569981	0.00643291	-0.811014	down
ENSOCUP00000003297	ribosomal protein L6(RPL6) Oryctolagus cuniculus	RPL6	1059.6	1009.8	948.8	1218.9	1204.8	1303.3	0.80982	0.00600556	-0.304326	down
ENSOCUP00000021175	60S ribosomal protein L17(LOC108175352) Oryctolagus cuniculus	LOC108175352	714.5	788	717.2	928.3	1054.4	1104.9	0.718908	0.00744677	-0.476121	down
ENSOCUP00000001008	huntingtin interacting protein K(HYPK) Oryctolagus cuniculus	HYPK	374.3	361	332.8	453.4	397	448.1	0.822564	0.0242058	-0.281799	down
ENSOCUP00000006973	eukaryotic elongation factor 2 kinase(EEF2K) Oryctolagus cuniculus	EEF2K	699.6	742	684.3	849.4	847.7	911.7	0.814896	0.00409699	-0.295313	down
ENSOCUP00000013646	ependymin related 1(EPDR1) Oryctolagus cuniculus	EPDR1	906.9	815.2	852.3	1304.1	1060.3	1277.4	0.706903	0.0120931	-0.500415	down
ENSOCUP00000018156	cystatin B(CSTB) Oryctolagus cuniculus	CSTB	562.2	522.8	588.9	424.7	424.4	409.4	1.33008	0.00222166	0.411508	up
ENSOCUP00000004311	DEAD-box helicase 17(DDX17) Oryctolagus cuniculus	DDX17	549.1	585.5	591.2	717.4	723	697.6	0.807203	0.000845046	-0.308997	down
ENSOCUP00000007750	-	ENSOCUG00000008974	751.2	758.6	788	986.7	868.9	965.9	0.81439	0.0100773	-0.296209	down
ENSOCUP00000018690	sarcolemma associated protein(SLMAP) Oryctolagus cuniculus	SLMAP	643.7	542.8	626.6	820.2	946.3	1027	0.649042	0.00851046	-0.623615	down
ENSOCUP00000004803	ribosomal protein S13(RPS13) Oryctolagus cuniculus	RPS13	613	606.1	580.9	764	785.9	773.1	0.77486	0.00011583	-0.367992	down
ENSOCUP00000023360	FLNA protein(RA_M006_JSM7BED4F) Oryctolagus cuniculus	RA_M006_JSM7BED4F	72.6	64.9	58.1	88.8	101.1	87.7	0.704611	0.0103693	-0.505101	down
ENSOCUP00000008927	ribosomal protein S23(RPS23) Oryctolagus cuniculus	RPS23	309.1	285.2	322.3	381	396.1	403.7	0.776253	0.00229975	-0.3654	down
ENSOCUP00000015217	serum deprivation response(SDPR) Oryctolagus cuniculus	SDPR	357.4	364.5	345.6	445.4	478.6	460.2	0.771204	0.000675754	-0.374816	down
ENSOCUP00000020908	coronin 6(CORO6) Oryctolagus cuniculus	CORO6	787.8	821.7	814.2	654.9	636.2	605.3	1.27805	0.000582954	0.353948	up
ENSOCUP00000009705	prefoldin subunit 5(PFDN5) Oryctolagus cuniculus	PFDN5	331.1	299.9	311	473.6	376	439	0.731026	0.0182715	-0.452006	down
ENSOCUP00000007890	-	ENSOCUG00000009140	325.4	313.7	310.3	414.5	390.7	384.1	0.798285	0.001485	-0.325025	down
ENSOCUP00000019662	-	ENSOCUG00000022894	1007.3	840.2	836.4	1186.6	1037.6	1208.1	0.781954	0.0326634	-0.354845	down
ENSOCUP00000011077	-	ENSOCUG00000012876	929.3	990	910.6	777.2	758.7	811.7	1.20544	0.00489807	0.269564	up
ENSOCUP00000000339	dual specificity tyrosine phosphorylation regulated kinase 1B(DYRK1B) Oryctolagus cuniculus	DYRK1B	747.6	744.8	690.3	1266.1	1184.5	1302.9	0.581511	0.000189906	-0.782123	down
ENSOCUP00000002944	apolipoprotein H(APOH) Oryctolagus cuniculus	APOH	323.8	321.4	385.2	480.7	538	422.9	0.714761	0.0250571	-0.484466	down
ENSOCUP00000004761	protein activator of interferon induced protein kinase EIF2AK2(PRKRA) Oryctolagus cuniculus	PRKRA	871.8	896.5	787.8	614.9	645.9	781.8	1.2514	0.0482954	0.323538	up
ENSOCUP00000018231	inter-alpha-trypsin inhibitor heavy chain 3(ITIH3) Oryctolagus cuniculus	ITIH3	360.5	383.7	392.6	524.7	580.5	466.5	0.723293	0.0133739	-0.467347	down
ENSOCUP00000000740	ribosomal protein L23a(RPL23A) Oryctolagus cuniculus	RPL23A	773.3	873.6	837.2	1205.5	1103.4	1239.6	0.700042	0.00213588	-0.514486	down
ENSOCUP00000004332	kininogen 1(KNG1) Oryctolagus cuniculus	KNG1	438.8	428.1	484.1	581.8	695.5	647.1	0.702037	0.00676569	-0.510381	down
ENSOCUP00000004591	glycyl-tRNA synthetase(GARS) Oryctolagus cuniculus	GARS	687.3	678.2	633.8	783	802.3	860.3	0.817509	0.00643403	-0.290693	down
ENSOCUP00000002924	ADP-ribosyltransferase 3(ART3) Oryctolagus cuniculus	ART3	604	450.4	522	380.8	358.3	402.7	1.38063	0.034968	0.465324	up
ENSOCUP00000004138	peroxiredoxin 4(PRDX4) Oryctolagus cuniculus	PRDX4	298.2	292.7	279.8	397.1	438.8	372.7	0.72042	0.00493891	-0.473089	down
ENSOCUP00000016918	thioredoxin domain containing 5(TXNDC5) Oryctolagus cuniculus	TXNDC5	64.4	44.2	49.8	101.9	154.1	110.6	0.432079	0.0157695	-1.21063	down
ENSOCUP00000005831	-	ENSOCUG00000006734	233.9	208.8	206.4	276.4	257.4	280.9	0.796735	0.00830082	-0.327828	down
ENSOCUP00000001855	ribosomal protein S16(RPS16) Oryctolagus cuniculus	RPS16	777	744.6	738	1007.5	983.8	1026	0.748881	0.000123954	-0.417191	down
ENSOCUP00000023259	aminoacyl tRNA synthetase complex interacting multifunctional protein 1(AIMP1) Oryctolagus cuniculus	AIMP1	416	410.9	366.3	546.6	474.2	550.4	0.75942	0.0127748	-0.397031	down
ENSOCUP00000013946	Rab geranylgeranyltransferase beta subunit(RABGGTB) Oryctolagus cuniculus	RABGGTB	785.8	721.3	688.9	518.2	542.9	604.6	1.31836	0.00996648	0.398749	up
ENSOCUP00000002413	lectin, mannose binding 2(LMAN2) Oryctolagus cuniculus	LMAN2	597.1	642.7	579.5	705.3	749.6	775.7	0.81561	0.00793551	-0.294048	down
ENSOCUP00000004987	paxillin(PXN) Oryctolagus cuniculus	PXN	284.7	277.2	266.4	329.5	380.1	396.2	0.74905	0.0112438	-0.416865	down
ENSOCUP00000008992	inter-alpha-trypsin inhibitor heavy chain 1(ITIH1) Oryctolagus cuniculus	ITIH1	374.6	347.1	416	514.5	539	510.2	0.727569	0.00293699	-0.458844	down
ENSOCUP00000001230	activator of Hsp90 ATPase activity 1(AHSA1) Oryctolagus cuniculus	AHSA1	548.3	526.6	537.2	682.3	622.2	673.9	0.81485	0.00351556	-0.295393	down
ENSOCUP00000012960	ribosomal protein lateral stalk subunit P1(RPLP1) Oryctolagus cuniculus	RPLP1	235.7	201.8	179.7	309.7	260.2	330.1	0.685778	0.0233037	-0.544187	down
ENSOCUP00000010735	ribosomal protein S24(RPS24) Oryctolagus cuniculus	RPS24	498.7	464.7	459.4	602	540.7	647.5	0.794772	0.021252	-0.331388	down
ENSOCUP00000006517	eukaryotic translation initiation factor 3 subunit H(EIF3H) Oryctolagus cuniculus	EIF3H	155.9	157.9	150.6	193.7	199.8	176.7	0.814451	0.00823902	-0.2961	down
ENSOCUP00000003355	ribosomal protein L27(RPL27) Oryctolagus cuniculus	RPL27	529.4	545.7	502.2	642	636.1	622.7	0.829809	0.00149342	-0.26915	down
ENSOCUP00000006572	muscleblind like splicing regulator 1(MBNL1) Oryctolagus cuniculus	MBNL1	556.4	522.8	523	624.9	663.8	656.9	0.823499	0.00220595	-0.280161	down
ENSOCUP00000005172	ARP1 actin-related protein 1 homolog B, centractin beta(ACTR1B) Oryctolagus cuniculus	ACTR1B	42	47.2	39.5	26.8	29.2	35.1	1.41273	0.0201041	0.498489	up
ENSOCUP00000013981	reticulocalbin 1(RCN1) Oryctolagus cuniculus	RCN1	299.7	266	285.3	466	553.5	464.9	0.573296	0.00240918	-0.802649	down
ENSOCUP00000011445	RAB5C, member RAS oncogene family(RAB5C) Oryctolagus cuniculus	RAB5C	39	38.3	39.2	46.7	47.7	50.4	0.804558	0.00115713	-0.313732	down
ENSOCUP00000025968	microtubule associated protein RP/EB family member 1(MAPRE1) Oryctolagus cuniculus	MAPRE1	373.4	353.6	391	480.1	447.8	416.7	0.831474	0.0237141	-0.266257	down
ENSOCUP00000020197	ribosomal protein L8(RPL8) Oryctolagus cuniculus	RPL8	851	840.6	1069.2	690	618.3	729.5	1.35479	0.0414118	0.438074	up
ENSOCUP00000020643	ribosomal protein L11(RPL11) Oryctolagus cuniculus	RPL11	682.4	632.1	598.8	784.6	769.8	842.3	0.798306	0.00802048	-0.324986	down
ENSOCUP00000021167	ribosomal protein L13a(RPL13A) Oryctolagus cuniculus	RPL13A	658.6	689.9	695.8	881.5	871.1	832.6	0.790771	0.000664252	-0.338669	down
ENSOCUP00000024873	cell cycle associated protein 1(CAPRIN1) Oryctolagus cuniculus	CAPRIN1	565.1	510.4	463.6	709.7	615.9	758.6	0.738461	0.0237043	-0.437407	down
ENSOCUP00000010939	complement C9(C9) Oryctolagus cuniculus	C9	358.4	378.8	361.6	563.4	438.8	505	0.729034	0.0203849	-0.455942	down
ENSOCUP00000020693	ribose 5-phosphate isomerase A(RPIA) Oryctolagus cuniculus	RPIA	219.7	207.5	191.9	278.7	247.4	246.5	0.80132	0.0183322	-0.319549	down
ENSOCUP00000019166	-	ENSOCUG00000024191	71	79.8	68.3	106.6	166.6	172.1	0.492028	0.0238801	-1.02319	down
ENSOCUP00000015854	obscurin like 1(OBSL1) Oryctolagus cuniculus	OBSL1	664.2	599.8	589.4	845.3	891.8	947.2	0.690459	0.0018122	-0.534372	down
ENSOCUP00000025017	dimethylarginine dimethylaminohydrolase 2(DDAH2) Oryctolagus cuniculus	DDAH2	201.5	193.1	177.3	252.2	288.6	222.5	0.749247	0.0352095	-0.416487	down
ENSOCUP00000003999	enhancer of rudimentary homolog (Drosophila)(ERH) Oryctolagus cuniculus	Drosophila	249.2	258.2	239.1	323.9	299.3	322.3	0.789529	0.00236832	-0.340935	down
ENSOCUP00000023346	-	ENSOCUG00000024588	110.7	107.6	106.7	156.7	148.4	155.4	0.705755	9.24e-05	-0.502761	down
ENSOCUP00000003581	septin 7(SEPT7) Oryctolagus cuniculus	2025-09-07	279.5	238.8	232.3	359.5	406	308.7	0.698753	0.0273236	-0.517146	down
ENSOCUP00000019006	peptidase M20 domain containing 2(PM20D2) Oryctolagus cuniculus	PM20D2	466.2	541.8	500.1	667.9	636.4	592.1	0.795244	0.0139795	-0.330531	down
ENSOCUP00000011060	filamin A interacting protein 1(FILIP1) Oryctolagus cuniculus	FILIP1	351.7	322.2	345.9	418	427.1	423.7	0.803752	0.000910173	-0.315178	down
ENSOCUP00000013305	cAMP-regulated phosphoprotein 19(LOC100338109) Oryctolagus cuniculus	LOC100338109	322.7	335.2	311.1	460.3	381.4	402.1	0.779064	0.0204706	-0.360186	down
ENSOCUP00000017243	non-POU domain containing, octamer-binding(NONO) Oryctolagus cuniculus	NONO	182.8	156.6	161.1	203.1	199.1	200.6	0.830292	0.0493003	-0.268309	down
ENSOCUP00000003800	ARP3 actin related protein 3 homolog(ACTR3) Oryctolagus cuniculus	ACTR3	357	353.3	353.9	422.2	452.5	441.4	0.808601	0.00998038	-0.3065	down
ENSOCUP00000005597	ATPase H+ transporting V1 subunit A(ATP6V1A) Oryctolagus cuniculus	ATP6V1A	724.9	756.6	798.9	462.6	601.1	556.3	1.40765	0.00880103	0.493293	up
ENSOCUP00000022938	septin 2(SEPT2) Oryctolagus cuniculus	2025-09-02	130.6	111.2	122.9	163.5	170.8	141.7	0.766176	0.0234514	-0.384251	down
ENSOCUP00000021169	nucleolin(NCL) Oryctolagus cuniculus	NCL	392.1	359.7	295.9	499.7	424.9	482.2	0.74474	0.0296921	-0.425192	down
ENSOCUP00000020628	cathepsin D(CTSD) Oryctolagus cuniculus	CTSD	442.4	448.1	476.7	331.3	383.4	308	1.33685	0.0096491	0.418841	up
ENSOCUP00000024583	triadin(TRDN) Oryctolagus cuniculus	TRDN	962.3	827.2	828.6	1089.7	1142.6	1116.8	0.781732	0.00675435	-0.355253	down
ENSOCUP00000020647	CCHC-type zinc finger nucleic acid binding protein(CNBP) Oryctolagus cuniculus	CNBP	224.6	232.9	207.6	296.5	288.5	307.3	0.745377	0.00120011	-0.423958	down
ENSOCUP00000002223	ubiquitin associated protein 2(UBAP2) Oryctolagus cuniculus	UBAP2	161.4	148	129	181.4	177	188.5	0.801609	0.0222704	-0.319029	down
ENSOCUP00000014237	dynein light chain LC8-type 2(DYNLL2) Oryctolagus cuniculus	DYNLL2	172.1	158.5	173.4	231.4	207.3	200.2	0.788856	0.0131394	-0.342166	down
ENSOCUP00000012497	inositol monophosphatase 1(IMPA1) Oryctolagus cuniculus	IMPA1	408.4	392	421.2	509.1	515.6	485.4	0.808953	0.00152421	-0.305872	down
ENSOCUP00000016436	-	ENSOCUG00000027835	405.1	343.8	353.4	515	516.6	520.5	0.710199	0.0152006	-0.493705	down
ENSOCUP00000015630	60S ribosomal protein L18(RPL18) Oryctolagus cuniculus	RPL18	319.2	320.5	289.7	384.6	391.6	393.5	0.794563	0.0015374	-0.331767	down
ENSOCUP00000000591	RB binding protein 7, chromatin remodeling factor(RBBP7) Oryctolagus cuniculus	RBBP7	86.7	74.7	83.3	123	124.6	107.6	0.688908	0.00475675	-0.537617	down
ENSOCUP00000024882	LRR binding FLII interacting protein 1(LRRFIP1) Oryctolagus cuniculus	LRRFIP1	135.9	145.5	140	227	193.7	200.1	0.678802	0.00327187	-0.558938	down
ENSOCUP00000004778	coiled-coil domain containing 6(CCDC6) Oryctolagus cuniculus	CCDC6	250.7	238.3	225	182.1	199.5	202.7	1.22198	0.011584	0.289215	up
ENSOCUP00000008023	RAB6A, member RAS oncogene family(RAB6A) Oryctolagus cuniculus	RAB6A	130.6	113.5	134.6	161.3	169.3	164.6	0.764742	0.00483673	-0.386956	down
ENSOCUP00000006518	ribosomal protein L13(RPL13) Oryctolagus cuniculus	RPL13	227.5	223.1	213.9	241.3	285.9	273.4	0.830002	0.0307919	-0.268812	down
ENSOCUP00000025418	60S ribosomal protein L28(LOC100358162) Oryctolagus cuniculus	LOC100358162	551.7	539.1	512.8	638.6	684.2	670.4	0.804535	0.00184031	-0.313772	down
ENSOCUP00000004445	paraoxonase 1(PON1) Oryctolagus cuniculus	PON1	512.5	509.3	472.6	717.6	803.7	575.8	0.712603	0.0411791	-0.488829	down
ENSOCUP00000023607	-	ENSOCUG00000024933	107	82.3	170.2	220.2	253.6	235.8	0.506623	0.0138788	-0.981014	down
ENSOCUP00000017192	-	ENSOCUG00000021964	56.3	48	49.3	75.6	65.5	68.5	0.732824	0.00914158	-0.448461	down
ENSOCUP00000022090	-	ENSOCUG00000021647	168.6	181.6	156.7	149.4	141	129.7	1.20662	0.034457	0.270968	up
ENSOCUP00000013998	ribosomal protein L3 like(RPL3L) Oryctolagus cuniculus	RPL3L	356.7	285.7	297.3	450.8	413.3	534.2	0.67203	0.0218935	-0.573402	down
ENSOCUP00000012157	cysteine and histidine rich domain containing 1(CHORDC1) Oryctolagus cuniculus	CHORDC1	46	50.3	51.2	75.5	72.3	65.4	0.691839	0.00293923	-0.531492	down
ENSOCUP00000001956	glutathione synthetase(GSS) Oryctolagus cuniculus	GSS	423.5	405.8	386.4	318.1	326.4	356	1.21509	0.0103114	0.281066	up
ENSOCUP00000003167	X-prolyl aminopeptidase 1(XPNPEP1) Oryctolagus cuniculus	XPNPEP1	491.8	413.8	412.1	565.3	525.4	598.7	0.779981	0.0213977	-0.358489	down
ENSOCUP00000004407	-	ENSOCUG00000005088	345.5	338.4	369.8	437.7	422	426.6	0.819171	0.00185023	-0.287763	down
ENSOCUP00000023452	dual specificity phosphatase 27 (putative)(DUSP27) Oryctolagus cuniculus	putative	426.3	412.4	386.8	526.2	456.3	539.7	0.805085	0.0250617	-0.312787	down
ENSOCUP00000001000	late endosomal/lysosomal adaptor, MAPK and MTOR activator 3(LAMTOR3) Oryctolagus cuniculus	LAMTOR3	121.8	128.7	112.4	193.2	146.2	168.5	0.714511	0.0282264	-0.484972	down
ENSOCUP00000002979	golgi glycoprotein 1(GLG1) Oryctolagus cuniculus	GLG1	322.5	279.5	271.7	398.3	408.6	388.5	0.730885	0.00310972	-0.452284	down
ENSOCUP00000016415	fascin actin-bundling protein 1(FSCN1) Oryctolagus cuniculus	FSCN1	84.6	92.9	95.3	109	111.3	109.6	0.826917	0.00455438	-0.274185	down
ENSOCUP00000015605	RAB18, member RAS oncogene family(RAB18) Oryctolagus cuniculus	RAB18	131.6	134.6	121	152.9	162.2	159.9	0.815158	0.00420051	-0.294849	down
ENSOCUP00000002647	-	ENSOCUG00000003042	262.7	273.9	260.5	213.2	179.2	214.8	1.31275	0.00681705	0.392589	up
ENSOCUP00000011655	myeloid leukemia factor 1(MLF1) Oryctolagus cuniculus	MLF1	374.5	363	370.2	573.1	562.3	713.3	0.599178	0.0361026	-0.738944	down
ENSOCUP00000001262	phosducin like 3(PDCL3) Oryctolagus cuniculus	PDCL3	343.9	303.5	328.7	432.2	422.8	402.6	0.776161	0.00306322	-0.365572	down
ENSOCUP00000022038	Rho associated coiled-coil containing protein kinase 2(ROCK2) Oryctolagus cuniculus	ROCK2	332.4	294	278.6	402.5	359.2	452.2	0.745531	0.0301342	-0.42366	down
ENSOCUP00000024021	nidogen-1(LOC103347221) Oryctolagus cuniculus	LOC103347221	156.1	154	184.4	218.8	214.5	198.8	0.782313	0.0164453	-0.354182	down
ENSOCUP00000007970	-	ENSOCUG00000009226	291.6	298.9	313.8	363.3	459	421.1	0.72728	0.0167502	-0.459417	down
ENSOCUP00000004575	gamma-glutamylcyclotransferase(GGCT) Oryctolagus cuniculus	GGCT	388.6	395.9	334.8	294	287.2	279.2	1.30091	0.0119399	0.379517	up
ENSOCUP00000009448	D-tyrosyl-tRNA deacylase 1(DTD1) Oryctolagus cuniculus	DTD1	115.4	118.5	112	93.1	93.3	95.3	1.2279	0.000435764	0.296195	up
ENSOCUP00000017364	NME/NM23 nucleoside diphosphate kinase 4(NME4) Oryctolagus cuniculus	NME4	30	31.1	28.9	49.4	38.1	42.8	0.690714	0.0158123	-0.53384	down
ENSOCUP00000004271	prefoldin subunit 4(PFDN4) Oryctolagus cuniculus	PFDN4	322.4	295.6	354.5	452.1	370.5	449.7	0.764364	0.0346249	-0.387669	down
ENSOCUP00000006725	multiple coagulation factor deficiency 2(MCFD2) Oryctolagus cuniculus	MCFD2	164.6	172.1	155.7	262.3	232.5	201.1	0.707573	0.0206898	-0.499049	down
ENSOCUP00000022965	-	ENSOCUG00000000446	241	231.1	224.6	277.5	291.6	284.4	0.816286	0.00113132	-0.292854	down
ENSOCUP00000004505	S100 calcium binding protein A11(S100A11) Oryctolagus cuniculus	S100A11	338.5	324.4	311.6	397.6	376.3	409.5	0.823475	0.00499437	-0.280204	down
ENSOCUP00000020179	septin 6(SEPT6) Oryctolagus cuniculus	2025-09-06	355.1	319	312.5	421.9	462.7	394.9	0.771082	0.0147157	-0.375043	down
ENSOCUP00000024163	clathrin interactor 1(CLINT1) Oryctolagus cuniculus	CLINT1	252	239.7	237.9	294.5	289.1	326.1	0.802023	0.00829798	-0.318285	down
ENSOCUP00000014941	ribosomal protein L30(RPL30) Oryctolagus cuniculus	RPL30	118.9	119.4	123.7	150.6	142.2	152.4	0.813118	0.00136255	-0.298464	down
ENSOCUP00000021723	membrane metalloendopeptidase(MME) Oryctolagus cuniculus	MME	294.5	292	317.1	230.3	228.1	248.5	1.27826	0.00309117	0.354178	up
ENSOCUP00000014873	flotillin 1(FLOT1) Oryctolagus cuniculus	FLOT1	121.7	89.9	100.4	146.9	161.9	153.9	0.674303	0.00820497	-0.568531	down
ENSOCUP00000014824	ribosomal protein S25(RPS25) Oryctolagus cuniculus	RPS25	328.2	312.6	301.4	423.6	394.2	420	0.761189	0.0012326	-0.393673	down
ENSOCUP00000018090	ribosomal protein S21(RPS21) Oryctolagus cuniculus	RPS21	154	136.6	128	218.6	190.5	219.2	0.666242	0.00455504	-0.585881	down
ENSOCUP00000013886	-	ENSOCUG00000016162	332.1	383.9	296.8	248.3	275.2	242.4	1.32237	0.0390861	0.403121	up
ENSOCUP00000020513	myosin light chain 10(MYL10) Oryctolagus cuniculus	MYL10	168.1	173.9	247.1	20.1	21.3	76.2	5.00935	0.0074983	2.32462	up
ENSOCUP00000020069	-	ENSOCUG00000027846	103.6	88.7	82.4	125.1	122.6	138.2	0.711842	0.00949465	-0.49037	down
ENSOCUP00000021246	-	ENSOCUG00000026152	45.6	51.5	42.7	65.1	72.7	74.3	0.659123	0.00329503	-0.60138	down
ENSOCUP00000024812	branched chain keto acid dehydrogenase E1, alpha polypeptide(BCKDHA) Oryctolagus cuniculus	BCKDHA	196.1	187.5	191.7	229.3	243.4	264.2	0.780703	0.00669077	-0.357154	down
ENSOCUP00000023513	pyridoxal (pyridoxine, vitamin B6) kinase(PDXK) Oryctolagus cuniculus	pyridoxine, vitamin B6	34.5	26.3	34	45.8	39.1	43.3	0.73947	0.0278445	-0.435437	down
ENSOCUP00000011040	-	ENSOCUG00000012829	144.9	154.8	148.4	192.3	190.8	194.4	0.775931	0.000150975	-0.366	down
ENSOCUP00000015460	thioredoxin domain containing 12(TXNDC12) Oryctolagus cuniculus	TXNDC12	51.6	49.3	51.1	63.1	57.6	62.4	0.830147	0.0051211	-0.26856	down
ENSOCUP00000016507	CD59 molecule(CD59) Oryctolagus cuniculus	CD59	422.3	430.4	462.9	514.4	572.8	630.3	0.765997	0.0198731	-0.384589	down
ENSOCUP00000010426	-	ENSOCUG00000012123	448.6	453	464.5	365.5	385	299.8	1.30068	0.0159024	0.379262	up
ENSOCUP00000024717	-	ENSOCUG00000024657	354.8	359	327.1	300.6	272.8	268.7	1.23608	0.00945196	0.305768	up
ENSOCUP00000001918	far upstream element binding protein 1(FUBP1) Oryctolagus cuniculus	FUBP1	273	250.1	264.3	299.5	331.4	344.2	0.807507	0.0136194	-0.308453	down
ENSOCUP00000018267	MYC binding protein(MYCBP) Oryctolagus cuniculus	MYCBP	300.1	297.9	276.6	380.8	331.6	364.5	0.812146	0.0143968	-0.300189	down
ENSOCUP00000003003	eukaryotic translation initiation factor 2B subunit alpha(EIF2B1) Oryctolagus cuniculus	EIF2B1	308.6	301.8	292.4	358.9	357.1	384.4	0.820429	0.00273941	-0.28555	down
ENSOCUP00000002774	chloride intracellular channel 4(CLIC4) Oryctolagus cuniculus	CLIC4	42.1	37.9	37.6	58.1	77	59.7	0.603696	0.0144319	-0.728106	down
ENSOCUP00000018622	protein kinase (cAMP-dependent, catalytic) inhibitor alpha(PKIA) Oryctolagus cuniculus	cAMP-dependent, catalytic	79.6	65.3	65.8	137.8	106.6	133.2	0.557998	0.00672625	-0.841668	down
ENSOCUP00000007422	ERI1 exoribonuclease family member 3(ERI3) Oryctolagus cuniculus	ERI3	285.1	313.5	313.4	252.4	251.7	249.6	1.21003	0.0297756	0.275043	up
ENSOCUP00000001275	guanine monophosphate synthase(GMPS) Oryctolagus cuniculus	GMPS	30.6	36.3	34	29	25.7	28.5	1.21274	0.0388412	0.278271	up
ENSOCUP00000008199	ADP-ribosylarginine hydrolase(ADPRH) Oryctolagus cuniculus	ADPRH	362.1	369.9	346.3	303.5	297.5	288.7	1.21198	0.00153076	0.277368	up
ENSOCUP00000001414	leucyl and cystinyl aminopeptidase(LNPEP) Oryctolagus cuniculus	LNPEP	37.6	40.2	36.5	61	60.9	61.3	0.623908	0.00205251	-0.680594	down
ENSOCUP00000010831	eukaryotic translation elongation factor 1 epsilon 1(EEF1E1) Oryctolagus cuniculus	EEF1E1	161	173.2	186.2	282.8	249.9	237.2	0.675932	0.0057075	-0.56505	down
ENSOCUP00000002166	ribosomal protein L21(RPL21) Oryctolagus cuniculus	RPL21	118	112.3	105.3	159.9	141.8	153.3	0.737582	0.00347994	-0.439124	down
ENSOCUP00000019977	ribosomal protein L22(RPL22) Oryctolagus cuniculus	RPL22	191.9	188.7	171	245	227.7	255.5	0.757484	0.00478359	-0.400712	down
ENSOCUP00000005416	SUB1 homolog, transcriptional regulator(SUB1) Oryctolagus cuniculus	SUB1	173.7	146.8	130.6	225.2	201.2	227.6	0.689755	0.0110821	-0.535843	down
ENSOCUP00000002057	nitrilase 1(NIT1) Oryctolagus cuniculus	NIT1	298.4	308.7	319.8	249.4	242.2	257.4	1.23752	0.001441	0.307448	up
ENSOCUP00000010329	peptidylprolyl isomerase B(PPIB) Oryctolagus cuniculus	PPIB	124.2	116.3	109.5	166.2	217.8	182.4	0.617938	0.0103338	-0.694466	down
ENSOCUP00000002312	-	ENSOCUG00000002673	106.9	106.3	80.7	162.6	172.6	173.7	0.57752	0.00154421	-0.792057	down
ENSOCUP00000014915	translocase of inner mitochondrial membrane 8 homolog B(TIMM8B) Oryctolagus cuniculus	TIMM8B	51.1	44.5	43.6	71.7	94.4	75.6	0.575921	0.00988301	-0.796058	down
ENSOCUP00000008528	putative 60S ribosomal protein L37a(LOC100351807) Oryctolagus cuniculus	LOC100351807	224.2	256.7	258.3	336	345.8	330.5	0.730218	0.00160765	-0.4536	down
ENSOCUP00000015638	40S ribosomal protein S26-like(LOC100346996) Oryctolagus cuniculus	LOC100346996	60.9	59.2	58.7	78.6	83.3	82.1	0.732787	0.000153638	-0.448534	down
ENSOCUP00000010775	eukaryotic translation initiation factor 2B subunit gamma(EIF2B3) Oryctolagus cuniculus	EIF2B3	93.4	98.6	85.2	120.5	113.8	124.4	0.772791	0.00548539	-0.37185	down
ENSOCUP00000020556	late endosomal/lysosomal adaptor, MAPK and MTOR activator 2(LAMTOR2) Oryctolagus cuniculus	LAMTOR2	174.9	176.9	151.4	234.6	235.4	240.1	0.708633	0.00118031	-0.49689	down
ENSOCUP00000011467	transportin 1(TNPO1) Oryctolagus cuniculus	TNPO1	44.9	37.9	41.6	54.2	52	49.6	0.79846	0.0123827	-0.324709	down
ENSOCUP00000012334	sulfide quinone reductase-like (yeast)(SQRDL) Oryctolagus cuniculus	yeast	14	14.4	14.2	18.6	16.7	17.8	0.80226	0.00340185	-0.317858	down
ENSOCUP00000016208	-	ENSOCUG00000022698	186.7	165.1	186.5	220.9	218.3	235	0.798428	0.0068858	-0.324766	down
ENSOCUP00000014963	family with sequence similarity 136 member A(FAM136A) Oryctolagus cuniculus	FAM136A	61.1	61.8	57.3	78.9	83	89.4	0.717071	0.0021301	-0.479812	down
ENSOCUP00000010230	zinc finger CCCH-type containing 15(ZC3H15) Oryctolagus cuniculus	ZC3H15	184.1	168.4	162.3	204.5	247.6	222.6	0.763006	0.01935	-0.390234	down
ENSOCUP00000008632	-	ENSOCUG00000010015	47.1	56.2	67.3	74.5	74	81.1	0.743031	0.0350094	-0.428505	down
ENSOCUP00000009710	nudix hydrolase 4(NUDT4) Oryctolagus cuniculus	NUDT4	189.4	209.5	209.9	305.7	288.6	287.7	0.690249	0.000525322	-0.53481	down
ENSOCUP00000007953	phospholysine phosphohistidine inorganic pyrophosphate phosphatase(LHPP) Oryctolagus cuniculus	LHPP	34	32.1	29.5	36.9	49.3	45.6	0.725341	0.036428	-0.463268	down
ENSOCUP00000016943	MX dynamin like GTPase 1(MX1) Oryctolagus cuniculus	MX1	176.5	208.8	192.9	219	257.4	243.5	0.803167	0.0317712	-0.316228	down
ENSOCUP00000015305	poly(ADP-ribose) polymerase 1(PARP1) Oryctolagus cuniculus	ADP-ribose	78.7	83.8	86	111.3	91.7	101.3	0.816628	0.0372705	-0.292248	down
ENSOCUP00000005157	aldehyde dehydrogenase 18 family member A1(ALDH18A1) Oryctolagus cuniculus	ALDH18A1	181.2	178	214.9	227.4	248.9	260.6	0.779075	0.0238238	-0.360167	down
ENSOCUP00000012139	phosphoglucomutase 5(PGM5) Oryctolagus cuniculus	PGM5	259.7	241.2	216.3	300.5	307.5	280	0.807658	0.019342	-0.308184	down
ENSOCUP00000013062	Coenzyme A synthase(COASY) Oryctolagus cuniculus	COASY	183.3	159.9	176.6	137.1	131.2	131.3	1.3008	0.00517361	0.3794	up
ENSOCUP00000025971	WD repeat domain 45(WDR45) Oryctolagus cuniculus	WDR45	28.7	30.3	30.8	19.2	24.3	25.7	1.29769	0.0296393	0.375943	up
ENSOCUP00000001110	protein transport protein Sec24B(LOC100344248) Oryctolagus cuniculus	LOC100344248	92.9	120.5	92.8	70.9	67.6	79.7	1.4033	0.0414193	0.488823	up
ENSOCUP00000007484	Ras related GTP binding B(RRAGB) Oryctolagus cuniculus	RRAGB	249.3	241.7	221.3	284.1	309.6	266.6	0.827967	0.0304019	-0.272355	down
ENSOCUP00000012787	FAU, ubiquitin like and ribosomal protein S30 fusion(FAU) Oryctolagus cuniculus	FAU	190.5	212.5	224.3	275.5	246.3	295.3	0.767715	0.0217933	-0.381357	down
ENSOCUP00000010109	LIM domain containing preferred translocation partner in lipoma(LPP) Oryctolagus cuniculus	LPP	160.5	177.1	172.2	225.7	226.3	246.7	0.729641	0.00175495	-0.454742	down
ENSOCUP00000008770	eukaryotic translation initiation factor 2B subunit beta(EIF2B2) Oryctolagus cuniculus	EIF2B2	102.5	94.6	94.8	137.3	117.7	127.1	0.763936	0.00847815	-0.388476	down
ENSOCUP00000010527	signal recognition particle 72(SRP72) Oryctolagus cuniculus	SRP72	196.6	187.2	221.2	242.8	342	286	0.694763	0.0437023	-0.525406	down
ENSOCUP00000003534	oxysterol binding protein like 6(OSBPL6) Oryctolagus cuniculus	OSBPL6	75.8	72.4	74.4	107.9	102	92.4	0.736355	0.004546	-0.441527	down
ENSOCUP00000010035	prolyl-tRNA synthetase associated domain-containing protein 1(LOC100358851) Oryctolagus cuniculus	LOC100358851	60.7	58.3	64.6	47.2	44.2	45.3	1.34309	0.00154165	0.425553	up
ENSOCUP00000014672	sorting nexin 5(SNX5) Oryctolagus cuniculus	SNX5	126.1	140.8	121.2	168.1	171.4	154.3	0.785946	0.0110693	-0.347498	down
ENSOCUP00000005073	sorting nexin 3(SNX3) Oryctolagus cuniculus	SNX3	82.6	91.7	92.1	123.2	99	121.5	0.775095	0.0372939	-0.367556	down
ENSOCUP00000007256	oxysterol binding protein like 1A(OSBPL1A) Oryctolagus cuniculus	OSBPL1A	72.7	87.6	78.1	108	112	99.4	0.746399	0.00920254	-0.42198	down
ENSOCUP00000015364	actin like 6A(ACTL6A) Oryctolagus cuniculus	ACTL6A	90.6	82.5	80.4	111.2	114.5	100.9	0.776179	0.00904807	-0.365539	down
ENSOCUP00000006819	-	ENSOCUG00000007897	153.8	137.4	152.2	192.9	179.6	185.9	0.794054	0.0040922	-0.33269	down
ENSOCUP00000017488	basic transcription factor 3(BTF3) Oryctolagus cuniculus	BTF3	147.7	129.2	131.5	178.1	170.9	213.9	0.725529	0.0238415	-0.462896	down
ENSOCUP00000008719	SAP domain containing ribonucleoprotein(SARNP) Oryctolagus cuniculus	SARNP	113.8	119.3	107.5	176.9	141.9	144.2	0.735637	0.0259134	-0.442934	down
ENSOCUP00000018238	acidic nuclear phosphoprotein 32 family member A(ANP32A) Oryctolagus cuniculus	ANP32A	123.8	111	99.7	130.7	129.1	142.2	0.83209	0.0497985	-0.265189	down
ENSOCUP00000006556	arginine and glutamate rich 1(ARGLU1) Oryctolagus cuniculus	ARGLU1	136.7	129.9	129.7	151.4	174	153.1	0.828213	0.0228637	-0.271926	down
ENSOCUP00000003734	transmembrane and tetratricopeptide repeat containing 3(TMTC3) Oryctolagus cuniculus	TMTC3	66.5	65	64.3	75.1	86.4	83.6	0.798858	0.00896471	-0.32399	down
ENSOCUP00000016020	neuralized E3 ubiquitin protein ligase 2(NEURL2) Oryctolagus cuniculus	NEURL2	34.8	35.4	37.5	63.7	51.7	49.5	0.653123	0.0131741	-0.614573	down
ENSOCUP00000003426	ATPase Na+/K+ transporting family member beta 4(ATP1B4) Oryctolagus cuniculus	ATP1B4	132.4	116.6	88.2	156.3	191	168.5	0.653742	0.0223626	-0.613207	down
ENSOCUP00000019658	proline rich coiled-coil 2A(PRRC2A) Oryctolagus cuniculus	PRRC2A	181	230.1	193.1	103.2	132.3	150.6	1.56488	0.0228277	0.646052	up
ENSOCUP00000012866	dopa decarboxylase(DDC) Oryctolagus cuniculus	DDC	40	48.6	32.9	26.6	26.2	29.6	1.47451	0.0490934	0.56024	up
ENSOCUP00000010991	nucleoporin 205(NUP205) Oryctolagus cuniculus	NUP205	90.8	87.8	91.7	107.8	120.2	117.8	0.781666	0.00318841	-0.355376	down
ENSOCUP00000012070	DnaJ heat shock protein family (Hsp40) member C19(DNAJC19) Oryctolagus cuniculus	Hsp40	147.2	141.5	135.2	179.3	173.1	181.5	0.793969	0.00102121	-0.332846	down
ENSOCUP00000001934	centrosomal protein 72(CEP72) Oryctolagus cuniculus	CEP72	92.9	107.6	101.4	83.8	86.1	77.8	1.21881	0.0214505	0.285477	up
