# Supplementary material for: Comparative Analysis of Meat Quality in Minxinan Black Rabbit and Hyla Rabbit Using Integrated Transcriptomics and Proteomics
Source: Animals (Basel). 2025 Dec 16;15(24):3616. doi: 10.3390/ani15243616 (PMC12730085; doi:10.3390/ani15243616)
Supplement: Supplementary file 1 [file animals-15-03616-s001.zip › Supplementary Table S3 Data of KEGG enrichment analysis.xlsx]

## Sheet: Figure2A_KEGG_transcriptomics
Table S3: Data of KEGG enrichment analysis
KEGGID	Description	GeneRatio	BgRatio	pvalue	padj	geneID	geneName	keggID	Count
ocu04974	Protein digestion and absorption - Oryctolagus cuniculus (rabbit)	27/441	123/8891	3.7e-11	5.82e-09	ENSOCUG00000001685/ENSOCUG00000013232/ENSOCUG00000016236/ENSOCUG00000012881/ENSOCUG00000015234/ENSOCUG00000012337/ENSOCUG00000013276/ENSOCUG00000015020/ENSOCUG00000007286/ENSOCUG00000002486/ENSOCUG00000005464/novel.1497/ENSOCUG00000012264/ENSOCUG00000014988/ENSOCUG00000020960/ENSOCUG00000006633/ENSOCUG00000025148/novel.738/ENSOCUG00000007472/ENSOCUG00000010854/ENSOCUG00000026921/ENSOCUG0000000040…	-/-/-/-/-/-/-/-/-/-/-/-/-/-/-/-/-/-/-/-/-/-/-/-/-/-/-	ocu:100009408/ocu:100358256/ocu:100346072/ocu:100347598/ocu:100353761/ocu:100345171/ocu:100358522/ocu:100340750/ocu:100357900/ocu:100339915/ocu:100009060/ocu:100345171/ocu:100008997/ocu:100009177/ocu:100340750/ocu:100009446/ocu:100327268/ocu:103345754/ocu:103345754/ocu:100328570/ocu:100327268/ocu:100356474/ocu:100009363/ocu:100351540/ocu:100009174/ocu:100327268/ocu:100009005	27
ocu04512	ECM-receptor interaction - Oryctolagus cuniculus (rabbit)	23/441	90/8891	4.04e-11	5.82e-09	ENSOCUG00000013232/ENSOCUG00000014676/ENSOCUG00000012881/ENSOCUG00000013276/ENSOCUG00000007286/ENSOCUG00000002486/ENSOCUG00000009655/ENSOCUG00000012264/ENSOCUG00000000715/ENSOCUG00000010379/ENSOCUG00000005371/novel.738/ENSOCUG00000011387/ENSOCUG00000007472/ENSOCUG00000010955/ENSOCUG00000009244/ENSOCUG00000000409/ENSOCUG00000022126/ENSOCUG00000003008/ENSOCUG00000002197/ENSOCUG00000014334/ENSOCUG00…	-/-/-/-/-/-/-/-/-/-/-/-/-/-/-/-/-/-/-/-/-/-/-	ocu:100358256/ocu:100358679/ocu:100347598/ocu:100358522/ocu:100357900/ocu:100339915/ocu:100346886/ocu:100008997/ocu:100301546/ocu:100340366/ocu:100357972/ocu:103345754/ocu:100101621/ocu:103345754/ocu:100340334/ocu:100357137/ocu:100356474/ocu:100353907/ocu:100346103/ocu:100009141/ocu:100351181/ocu:100009005/ocu:100338470	23
ocu04510	Focal adhesion - Oryctolagus cuniculus (rabbit)	29/441	210/8891	4.66e-07	4.47e-05	ENSOCUG00000013232/ENSOCUG00000014676/ENSOCUG00000015589/ENSOCUG00000012881/ENSOCUG00000013276/ENSOCUG00000007286/ENSOCUG00000002486/ENSOCUG00000009655/ENSOCUG00000012264/ENSOCUG00000025586/ENSOCUG00000013101/ENSOCUG00000014689/ENSOCUG00000010538/ENSOCUG00000005371/novel.738/ENSOCUG00000011387/ENSOCUG00000007472/ENSOCUG00000001725/ENSOCUG00000009244/ENSOCUG00000000409/ENSOCUG00000015312/ENSOCUG00…	-/-/-/-/-/-/-/-/-/-/-/-/-/-/-/-/-/-/-/-/-/-/-/-/-/-/-/-/-	ocu:100358256/ocu:100358679/ocu:100009036/ocu:100347598/ocu:100358522/ocu:100357900/ocu:100339915/ocu:100346886/ocu:100008997/ocu:100353304/ocu:100354158/ocu:100008668/ocu:100352056/ocu:100357972/ocu:103345754/ocu:100101621/ocu:103345754/ocu:100342872/ocu:100357137/ocu:100356474/ocu:100008912/ocu:100037720/ocu:100346103/ocu:100009141/ocu:100351181/ocu:100358984/ocu:100339515/ocu:100341579/ocu:100…	29
ocu04151	PI3K-Akt signaling pathway - Oryctolagus cuniculus (rabbit)	43/441	429/8891	7.03e-06	0.000413999	ENSOCUG00000013232/ENSOCUG00000014676/ENSOCUG00000015589/ENSOCUG00000012881/ENSOCUG00000013276/ENSOCUG00000007286/ENSOCUG00000002486/ENSOCUG00000009655/ENSOCUG00000012264/ENSOCUG00000011746/ENSOCUG00000014689/ENSOCUG00000004307/ENSOCUG00000014672/ENSOCUG00000005371/novel.738/ENSOCUG00000007086/ENSOCUG00000011387/ENSOCUG00000011555/ENSOCUG00000007472/ENSOCUG00000001725/ENSOCUG00000009244/ENSOCUG00…	-/-/-/-/-/-/-/-/-/-/-/-/-/-/-/-/-/-/-/-/-/-/-/-/-/-/-/-/-/-/-/-/-/-/-/-/-/-/-/-/-/-/-	ocu:100358256/ocu:100358679/ocu:100009036/ocu:100347598/ocu:100358522/ocu:100357900/ocu:100339915/ocu:100346886/ocu:100008997/ocu:100349994/ocu:100008668/ocu:100344921/ocu:100352954/ocu:100357972/ocu:103345754/ocu:100327263/ocu:100101621/ocu:100328617/ocu:103345754/ocu:100342872/ocu:100357137/ocu:100355169/ocu:100356474/ocu:100350077/ocu:100358690/ocu:103352130/ocu:100008912/ocu:100351711/ocu:100…	43
ocu04110	Cell cycle - Oryctolagus cuniculus (rabbit)	27/441	215/8891	7.36e-06	0.000413999	ENSOCUG00000015589/ENSOCUG00000001710/ENSOCUG00000002858/ENSOCUG00000004340/ENSOCUG00000004273/ENSOCUG00000011340/ENSOCUG00000016538/ENSOCUG00000010637/ENSOCUG00000015924/ENSOCUG00000006527/ENSOCUG00000013296/ENSOCUG00000001652/ENSOCUG00000007124/ENSOCUG00000000856/ENSOCUG00000014003/ENSOCUG00000008243/ENSOCUG00000011244/ENSOCUG00000006396/ENSOCUG00000004898/ENSOCUG00000008476/ENSOCUG00000018843/…	-/-/-/-/-/-/-/-/-/-/-/-/-/-/-/-/-/-/-/-/-/-/-/-/-/-/-	ocu:100009036/ocu:100349822/ocu:100352863/ocu:100338989/ocu:100339825/ocu:100354874/ocu:100343390/ocu:100345230/ocu:100337896/ocu:100349688/ocu:100353742/ocu:100357416/ocu:100359213/ocu:100356957/ocu:100352234/ocu:100354882/ocu:100356105/ocu:100351717/ocu:100357421/ocu:100356287/ocu:103350632/ocu:103352470/ocu:100348944/ocu:100009040/ocu:100356102/ocu:100348976/ocu:100134865	27
ocu04261	Adrenergic signaling in cardiomyocytes - Oryctolagus cuniculus (rabbit)	21/441	145/8891	8.62e-06	0.000413999	ENSOCUG00000015082/ENSOCUG00000004074/ENSOCUG00000015301/ENSOCUG00000025586/ENSOCUG00000007222/ENSOCUG00000012392/ENSOCUG00000007983/ENSOCUG00000023857/ENSOCUG00000025557/ENSOCUG00000021234/ENSOCUG00000007904/ENSOCUG00000001020/ENSOCUG00000011555/ENSOCUG00000010854/ENSOCUG00000012363/ENSOCUG00000015634/ENSOCUG00000007362/ENSOCUG00000005721/ENSOCUG00000023061/ENSOCUG00000007630/ENSOCUG00000004052	-/-/-/-/-/-/-/-/-/-/-/-/-/-/-/-/-/-/-/-/-	ocu:100038308/ocu:100340339/ocu:100009211/ocu:100353304/ocu:100349893/ocu:100347740/ocu:100347570/ocu:100355414/ocu:100009164/ocu:100346323/ocu:100340877/ocu:100338391/ocu:100328617/ocu:100328570/ocu:100009329/ocu:100009428/ocu:100037720/ocu:100008731/ocu:100009586/ocu:100328774/ocu:100340526	21
ocu04392	Hippo signaling pathway - multiple species - Oryctolagus cuniculus (rabbit)	8/441	28/8891	4.44e-05	0.00182568	ENSOCUG00000002090/ENSOCUG00000010260/ENSOCUG00000008758/ENSOCUG00000010538/ENSOCUG00000006606/ENSOCUG00000001058/ENSOCUG00000013750/ENSOCUG00000010772	-/-/-/-/-/-/-/-	ocu:100357565/ocu:100350124/ocu:100352383/ocu:100352056/ocu:100357034/ocu:100359157/ocu:100355214/ocu:103350669	8
ocu05165	Human papillomavirus infection - Oryctolagus cuniculus (rabbit)	34/441	339/8891	6.57e-05	0.00236409	ENSOCUG00000013232/ENSOCUG00000014676/ENSOCUG00000015589/ENSOCUG00000012881/ENSOCUG00000013276/ENSOCUG00000004501/ENSOCUG00000007286/ENSOCUG00000002486/ENSOCUG00000009655/ENSOCUG00000012264/ENSOCUG00000013686/ENSOCUG00000000856/ENSOCUG00000016568/ENSOCUG00000021234/ENSOCUG00000005371/novel.738/ENSOCUG00000011387/ENSOCUG00000011555/ENSOCUG00000007472/ENSOCUG00000001725/ENSOCUG00000009244/ENSOCUG00…	-/-/-/-/-/-/-/-/-/-/-/-/-/-/-/-/-/-/-/-/-/-/-/-/-/-/-/-/-/-/-/-/-/-	ocu:100358256/ocu:100358679/ocu:100009036/ocu:100347598/ocu:100358522/ocu:100008606/ocu:100357900/ocu:100339915/ocu:100346886/ocu:100008997/ocu:100349579/ocu:100356957/ocu:100344717/ocu:100346323/ocu:100357972/ocu:103345754/ocu:100101621/ocu:100328617/ocu:103345754/ocu:100342872/ocu:100357137/ocu:100356474/ocu:100355921/ocu:100009381/ocu:100346103/ocu:100009141/ocu:100351181/ocu:100356380/ocu:100…	34
ocu05410	Hypertrophic cardiomyopathy - Oryctolagus cuniculus (rabbit)	15/441	98/8891	8.77e-05	0.00280503	ENSOCUG00000015082/ENSOCUG00000004074/ENSOCUG00000025586/ENSOCUG00000007222/ENSOCUG00000003384/ENSOCUG00000012392/ENSOCUG00000014689/ENSOCUG00000007983/ENSOCUG00000011387/ENSOCUG00000010854/ENSOCUG00000015634/ENSOCUG00000003008/ENSOCUG00000002197/ENSOCUG00000014334/ENSOCUG00000007630	-/-/-/-/-/-/-/-/-/-/-/-/-/-/-	ocu:100038308/ocu:100340339/ocu:100353304/ocu:100349893/ocu:100352581/ocu:100347740/ocu:100008668/ocu:100347570/ocu:100101621/ocu:100328570/ocu:100009428/ocu:100346103/ocu:100009141/ocu:100351181/ocu:100328774	15
ocu04540	Gap junction - Oryctolagus cuniculus (rabbit)	15/441	106/8891	0.000216142	0.00622489	ENSOCUG00000002858/novel.1348/ENSOCUG00000025397/ENSOCUG00000004082/ENSOCUG00000027812/ENSOCUG00000022112/ENSOCUG00000028032/ENSOCUG00000021010/ENSOCUG00000021234/ENSOCUG00000007904/ENSOCUG00000001020/ENSOCUG00000001725/ENSOCUG00000026842/ENSOCUG00000015312/ENSOCUG00000007362	-/-/-/-/-/-/-/-/-/-/-/-/-/-/-	ocu:100352863/ocu:100009327/ocu:100355248/ocu:100348075/ocu:100340483/ocu:100357567/ocu:100357567/ocu:100350252/ocu:100346323/ocu:100340877/ocu:100338391/ocu:100342872/ocu:100355169/ocu:100008912/ocu:100037720	15
ocu04115	p53 signaling pathway - Oryctolagus cuniculus (rabbit)	13/441	85/8891	0.00025886	0.00677742	ENSOCUG00000015589/ENSOCUG00000002858/ENSOCUG00000004340/ENSOCUG00000013296/ENSOCUG00000001652/ENSOCUG00000014689/ENSOCUG00000005820/ENSOCUG00000011212/ENSOCUG00000016068/ENSOCUG00000008388/ENSOCUG00000000377/ENSOCUG00000011078/ENSOCUG00000000998	-/-/-/-/-/-/-/-/-/-/-/-/-	ocu:100009036/ocu:100352863/ocu:100338989/ocu:100353742/ocu:100357416/ocu:100008668/ocu:100346325/ocu:100342948/ocu:100009588/ocu:100350583/ocu:100357969/ocu:100009040/ocu:100134865	13
ocu04260	Cardiac muscle contraction - Oryctolagus cuniculus (rabbit)	13/441	86/8891	0.000291499	0.00698491	ENSOCUG00000010594/ENSOCUG00000015082/ENSOCUG00000004074/ENSOCUG00000025586/ENSOCUG00000007222/ENSOCUG00000012392/ENSOCUG00000026908/ENSOCUG00000007983/ENSOCUG00000010854/ENSOCUG00000015634/ENSOCUG00000023061/ENSOCUG00000020954/ENSOCUG00000007630	-/-/-/-/-/-/-/-/-/-/-/-/-	ocu:100009261/ocu:100038308/ocu:100340339/ocu:100353304/ocu:100349893/ocu:100347740/ocu:100354254/ocu:100347570/ocu:100328570/ocu:100009428/ocu:100009586/ocu:100358208/ocu:100328774	13
ocu04914	Progesterone-mediated oocyte maturation - Oryctolagus cuniculus (rabbit)	14/441	98/8891	0.000315291	0.00698491	ENSOCUG00000002858/ENSOCUG00000004340/ENSOCUG00000005098/ENSOCUG00000001652/ENSOCUG00000014689/ENSOCUG00000007904/ENSOCUG00000001020/ENSOCUG00000014003/ENSOCUG00000008243/ENSOCUG00000008971/ENSOCUG00000008290/ENSOCUG00000017898/ENSOCUG00000008476/ENSOCUG00000000998	-/-/-/-/-/-/-/-/-/-/-/-/-/-	ocu:100352863/ocu:100338989/ocu:100358334/ocu:100357416/ocu:100008668/ocu:100340877/ocu:100338391/ocu:100352234/ocu:100354882/ocu:100343198/ocu:100358690/ocu:100345632/ocu:100356287/ocu:100134865	14
ocu04114	Oocyte meiosis - Oryctolagus cuniculus (rabbit)	16/441	130/8891	0.000673172	0.0138481	ENSOCUG00000002858/ENSOCUG00000004340/ENSOCUG00000011340/ENSOCUG00000001652/ENSOCUG00000014689/ENSOCUG00000007904/ENSOCUG00000006050/ENSOCUG00000014003/ENSOCUG00000008243/ENSOCUG00000008971/ENSOCUG00000011244/ENSOCUG00000017898/ENSOCUG00000008476/novel.146/ENSOCUG00000014877/ENSOCUG00000000998	-/-/-/-/-/-/-/-/-/-/-/-/-/-/-/-	ocu:100352863/ocu:100338989/ocu:100354874/ocu:100357416/ocu:100008668/ocu:100340877/ocu:100352685/ocu:100352234/ocu:100354882/ocu:100343198/ocu:100356105/ocu:100345632/ocu:100356287/ocu:103352470/ocu:100356102/ocu:100134865	16
ocu04934	Cushing syndrome - Oryctolagus cuniculus (rabbit)	17/441	152/8891	0.00137628	0.0264246	ENSOCUG00000011746/ENSOCUG00000016908/ENSOCUG00000013686/ENSOCUG00000000856/ENSOCUG00000025557/ENSOCUG00000000651/ENSOCUG00000021234/ENSOCUG00000007904/ENSOCUG00000001020/ENSOCUG00000006025/ENSOCUG00000002733/ENSOCUG00000000380/ENSOCUG00000014730/ENSOCUG00000027865/ENSOCUG00000011078/ENSOCUG00000000998/ENSOCUG00000003249	-/-/-/-/-/-/-/-/-/-/-/-/-/-/-/-/-	ocu:100349994/ocu:100343099/ocu:100349579/ocu:100356957/ocu:100009164/ocu:100009086/ocu:100346323/ocu:100340877/ocu:100338391/ocu:100344462/ocu:100346309/ocu:100009381/ocu:100350521/ocu:100345737/ocu:100009040/ocu:100134865/ocu:100356368	17
ocu04926	Relaxin signaling pathway - Oryctolagus cuniculus (rabbit)	15/441	128/8891	0.00162445	0.0292401	ENSOCUG00000013232/ENSOCUG00000012881/ENSOCUG00000013276/ENSOCUG00000007286/ENSOCUG00000012264/ENSOCUG00000014988/ENSOCUG00000014672/ENSOCUG00000021234/ENSOCUG00000007904/ENSOCUG00000001020/ENSOCUG00000017780/ENSOCUG00000014718/ENSOCUG00000007362/ENSOCUG00000000931/ENSOCUG00000006714	-/-/-/-/-/-/-/-/-/-/-/-/-/-/-	ocu:100358256/ocu:100347598/ocu:100358522/ocu:100357900/ocu:100008997/ocu:100009177/ocu:100352954/ocu:100346323/ocu:100340877/ocu:100338391/ocu:100009477/ocu:100009243/ocu:100037720/ocu:100338332/ocu:100009000	15
ocu04068	FoxO signaling pathway - Oryctolagus cuniculus (rabbit)	15/441	129/8891	0.00175691	0.0297641	ENSOCUG00000015589/ENSOCUG00000005112/ENSOCUG00000004340/ENSOCUG00000008644/ENSOCUG00000003384/ENSOCUG00000013296/ENSOCUG00000001652/ENSOCUG00000014689/ENSOCUG00000005009/ENSOCUG00000016205/ENSOCUG00000005429/ENSOCUG00000007089/ENSOCUG00000008388/ENSOCUG00000008476/ENSOCUG00000000998	-/-/-/-/-/-/-/-/-/-/-/-/-/-/-	ocu:100009036/ocu:100356177/ocu:100338989/ocu:100339305/ocu:100352581/ocu:100353742/ocu:100357416/ocu:100008668/ocu:100338079/ocu:100341655/ocu:100353941/ocu:100351005/ocu:100350583/ocu:100356287/ocu:100134865	15
ocu04916	Melanogenesis - Oryctolagus cuniculus (rabbit)	12/441	95/8891	0.00246774	0.0394838	ENSOCUG00000013686/ENSOCUG00000021234/ENSOCUG00000007904/ENSOCUG00000001020/ENSOCUG00000007086/ENSOCUG00000006025/ENSOCUG00000017780/ENSOCUG00000000380/ENSOCUG00000007362/ENSOCUG00000014730/ENSOCUG00000002190/ENSOCUG00000003249	-/-/-/-/-/-/-/-/-/-/-/-	ocu:100349579/ocu:100346323/ocu:100340877/ocu:100338391/ocu:100327263/ocu:100344462/ocu:100009477/ocu:100009381/ocu:100037720/ocu:100350521/ocu:100344730/ocu:100356368	12
ocu04927	Cortisol synthesis and secretion - Oryctolagus cuniculus (rabbit)	9/441	62/8891	0.00326589	0.049504	ENSOCUG00000011746/ENSOCUG00000016908/ENSOCUG00000025557/ENSOCUG00000000651/ENSOCUG00000021234/ENSOCUG00000007904/ENSOCUG00000006025/ENSOCUG00000002733/ENSOCUG00000027865	-/-/-/-/-/-/-/-/-	ocu:100349994/ocu:100343099/ocu:100009164/ocu:100009086/ocu:100346323/ocu:100340877/ocu:100344462/ocu:100346309/ocu:100345737	9
ocu04933	AGE-RAGE signaling pathway in diabetic complications - Oryctolagus cuniculus (rabbit)	12/441	100/8891	0.00379494	0.0546471	ENSOCUG00000013232/ENSOCUG00000012881/ENSOCUG00000013276/ENSOCUG00000007286/ENSOCUG00000012264/ENSOCUG00000014988/ENSOCUG00000012028/ENSOCUG00000025557/ENSOCUG00000016068/ENSOCUG00000016685/ENSOCUG00000007362/ENSOCUG00000006714	-/-/-/-/-/-/-/-/-/-/-/-	ocu:100358256/ocu:100347598/ocu:100358522/ocu:100357900/ocu:100008997/ocu:100009177/ocu:100342639/ocu:100009164/ocu:100009588/ocu:100339697/ocu:100037720/ocu:100009000	12

## Sheet: Figure2B_KEGG_proteomics
Table S3: Data of KEGG enrichment analysis
MapID	MapTitle	Pvalue	AdjustedPv	x	y	n	N	EnrichDirect	ProtID	Description
map03010	Ribosome	4.16e-18	9.33e-16	40	79	188	1198	Over	ENSOCUP00000016036 ENSOCUP00000008691 ENSOCUP00000018598 ENSOCUP00000017299 ENSOCUP00000004980 ENSOCUP00000004239 ENSOCUP00000006762 ENSOCUP00000018431 ENSOCUP00000020536 ENSOCUP00000020815 ENSOCUP00000019681 ENSOCUP00000011964 ENSOCUP00000017241 ENSOCUP00000001378 ENSOCUP00000003297 ENSOCUP00000021175 ENSOCUP00000004803 ENSOCUP00000008927 ENSOCUP00000007890 ENSOCUP00000000740 ENSOCUP00000001855 …	-,ribosomal protein L5(RPL5) Oryctolagus cuniculus,ribosomal protein S3(RPS3) Oryctolagus cuniculus,40S ribosomal protein S4, X isoform-like(LOC100338112) Oryctolagus cuniculus,ribosomal protein lateral stalk subunit P0(RPLP0) Oryctolagus cuniculus,ribosomal protein L12(RPL12) Oryctolagus cuniculus,-,40S ribosomal protein S19(LOC100345774) Oryctolagus cuniculus,40S ribosomal protein S17(LOC100353…
map04610	Complement and coagulation cascades	0.00167195	0.187258	9	20	188	1198	Over	ENSOCUP00000016078 ENSOCUP00000009673 ENSOCUP00000009668 ENSOCUP00000007209 ENSOCUP00000002512 ENSOCUP00000009684 ENSOCUP00000004332 ENSOCUP00000010939 ENSOCUP00000016507	-,fibrinogen alpha chain(FGA) Oryctolagus cuniculus,fibrinogen beta chain(FGB) Oryctolagus cuniculus,-,serpin family C member 1(SERPINC1) Oryctolagus cuniculus,fibrinogen gamma chain(FGG) Oryctolagus cuniculus,kininogen 1(KNG1) Oryctolagus cuniculus,complement C9(C9) Oryctolagus cuniculus,CD59 molecule(CD59) Oryctolagus cuniculus
map00480	Glutathione metabolism	0.0502117	1	8	26	188	1198	Over	ENSOCUP00000024888 ENSOCUP00000021173 ENSOCUP00000009606 ENSOCUP00000021965 ENSOCUP00000017822 ENSOCUP00000001956 ENSOCUP00000004575 ENSOCUP00000015460	-,isocitrate dehydrogenase (NADP(+)) 2, mitochondrial(IDH2) Oryctolagus cuniculus,glutathione S-transferase Mu 1(LOC100357917) Oryctolagus cuniculus,-,glutathione S-transferase Yb-3(LOC100357148) Oryctolagus cuniculus,glutathione synthetase(GSS) Oryctolagus cuniculus,gamma-glutamylcyclotransferase(GGCT) Oryctolagus cuniculus,thioredoxin domain containing 12(TXNDC12) Oryctolagus cuniculus
map04964	Proximal tubule bicarbonate reclamation	0.116463	1	3	8	188	1198	Over	ENSOCUP00000010096 ENSOCUP00000007361 ENSOCUP00000003426	carbonic anhydrase 2(CA2) Oryctolagus cuniculus,glutamate dehydrogenase 1(GLUD1) Oryctolagus cuniculus,ATPase Na+/K+ transporting family member beta 4(ATP1B4) Oryctolagus cuniculus
map00730	Thiamine metabolism	0.118365	1	2	4	188	1198	Over	ENSOCUP00000004478 ENSOCUP00000011077	adenylate kinase 1(AK1) Oryctolagus cuniculus,-
map00770	Pantothenate and CoA biosynthesis	0.118365	1	2	4	188	1198	Over	ENSOCUP00000022965 ENSOCUP00000013062	-,Coenzyme A synthase(COASY) Oryctolagus cuniculus
map04976	Bile secretion	0.155287	1	3	9	188	1198	Over	ENSOCUP00000010096 ENSOCUP00000010259 ENSOCUP00000003426	carbonic anhydrase 2(CA2) Oryctolagus cuniculus,epoxide hydrolase 1(EPHX1) Oryctolagus cuniculus,ATPase Na+/K+ transporting family member beta 4(ATP1B4) Oryctolagus cuniculus
map00290	Valine, leucine and isoleucine biosynthesis	0.156928	1	1	1	188	1198	Over	ENSOCUP00000022965	-
map00471	D-Glutamine and D-glutamate metabolism	0.156928	1	1	1	188	1198	Over	ENSOCUP00000007361	glutamate dehydrogenase 1(GLUD1) Oryctolagus cuniculus
map00750	Vitamin B6 metabolism	0.156928	1	1	1	188	1198	Over	ENSOCUP00000023513	pyridoxal (pyridoxine, vitamin B6) kinase(PDXK) Oryctolagus cuniculus
map04940	Type I diabetes mellitus	0.156928	1	1	1	188	1198	Over	ENSOCUP00000010958	heat shock protein family D (Hsp60) member 1(HSPD1) Oryctolagus cuniculus
map01524	Platinum drug resistance	0.167051	1	5	17	188	1198	Over	ENSOCUP00000024888 ENSOCUP00000009606 ENSOCUP00000021965 ENSOCUP00000017822 ENSOCUP00000000339	-,glutathione S-transferase Mu 1(LOC100357917) Oryctolagus cuniculus,-,glutathione S-transferase Yb-3(LOC100357148) Oryctolagus cuniculus,dual specificity tyrosine phosphorylation regulated kinase 1B(DYRK1B) Oryctolagus cuniculus
map00670	One carbon pool by folate	0.177396	1	2	5	188	1198	Over	ENSOCUP00000000973 ENSOCUP00000017814	5-aminoimidazole-4-carboxamide ribonucleotide formyltransferase/IMP cyclohydrolase(ATIC) Oryctolagus cuniculus,serine hydroxymethyltransferase 1(SHMT1) Oryctolagus cuniculus
map00983	Drug metabolism - other enzymes	0.177396	1	2	5	188	1198	Over	ENSOCUP00000002768 ENSOCUP00000001275	hypoxanthine phosphoribosyltransferase 1(HPRT1) Oryctolagus cuniculus,guanine monophosphate synthase(GMPS) Oryctolagus cuniculus
map01523	Antifolate resistance	0.177396	1	2	5	188	1198	Over	ENSOCUP00000000973 ENSOCUP00000017814	5-aminoimidazole-4-carboxamide ribonucleotide formyltransferase/IMP cyclohydrolase(ATIC) Oryctolagus cuniculus,serine hydroxymethyltransferase 1(SHMT1) Oryctolagus cuniculus
map05204	Chemical carcinogenesis	0.183046	1	5	18	188	1198	Over	ENSOCUP00000024888 ENSOCUP00000009606 ENSOCUP00000021965 ENSOCUP00000010259 ENSOCUP00000017822	-,glutathione S-transferase Mu 1(LOC100357917) Oryctolagus cuniculus,-,epoxide hydrolase 1(EPHX1) Oryctolagus cuniculus,glutathione S-transferase Yb-3(LOC100357148) Oryctolagus cuniculus
map00230	Purine metabolism	0.216192	1	9	37	188	1198	Over	ENSOCUP00000005301 ENSOCUP00000004478 ENSOCUP00000016088 ENSOCUP00000000973 ENSOCUP00000009813 ENSOCUP00000025019 ENSOCUP00000002768 ENSOCUP00000017364 ENSOCUP00000001275	-,adenylate kinase 1(AK1) Oryctolagus cuniculus,-,5-aminoimidazole-4-carboxamide ribonucleotide formyltransferase/IMP cyclohydrolase(ATIC) Oryctolagus cuniculus,adenylate kinase 3(AK3) Oryctolagus cuniculus,NME/NM23 nucleoside diphosphate kinase 2(NME2) Oryctolagus cuniculus,hypoxanthine phosphoribosyltransferase 1(HPRT1) Oryctolagus cuniculus,NME/NM23 nucleoside diphosphate kinase 4(NME4) Orycto…
map00980	Metabolism of xenobiotics by cytochrome P450	0.224997	1	5	20	188	1198	Over	ENSOCUP00000024888 ENSOCUP00000009606 ENSOCUP00000021965 ENSOCUP00000010259 ENSOCUP00000017822	-,glutathione S-transferase Mu 1(LOC100357917) Oryctolagus cuniculus,-,epoxide hydrolase 1(EPHX1) Oryctolagus cuniculus,glutathione S-transferase Yb-3(LOC100357148) Oryctolagus cuniculus
map04614	Renin-angiotensin system	0.23968	1	2	6	188	1198	Over	ENSOCUP00000021723 ENSOCUP00000001414	membrane metalloendopeptidase(MME) Oryctolagus cuniculus,leucyl and cystinyl aminopeptidase(LNPEP) Oryctolagus cuniculus
map04640	Hematopoietic cell lineage	0.23968	1	2	6	188	1198	Over	ENSOCUP00000021723 ENSOCUP00000016507	membrane metalloendopeptidase(MME) Oryctolagus cuniculus,CD59 molecule(CD59) Oryctolagus cuniculus

## Sheet: Figure2C_KEGG_integrated
Table S3: Data of KEGG enrichment analysis
Class	Description	GeneRatio	pvalue	Count
Prot	Complement and coagulation cascades	0.00751252	0.00167195	9
Prot	Glutathione metabolism	0.0066778	0.0502117	8
Prot	Thiamine metabolism	0.00166945	0.118365	2
Prot	Pantothenate and CoA biosynthesis	0.00166945	0.118365	2
Prot	One carbon pool by folate	0.00166945	0.177396	2
Prot	Purine metabolism	0.00751252	0.216192	9
Prot	Metabolism of xenobiotics by cytochrome P450	0.00417362	0.224997	5
Prot	Renin-angiotensin system	0.00166945	0.23968	2
Prot	Biosynthesis of amino acids	0.00834725	0.273112	10
Prot	Drug metabolism - cytochrome P450	0.0033389	0.274123	4
Prot	Platelet activation	0.00500835	0.426856	6
Prot	Amino sugar and nucleotide sugar metabolism	0.00250417	0.441682	3
Prot	Fatty acid biosynthesis	0.000834725	0.574748	1
Prot	Fat digestion and absorption	0.000834725	0.574748	1
Prot	HIF-1 signaling pathway	0.00417362	0.599243	5
Prot	PPAR signaling pathway	0.00250417	0.717477	3
Prot	Pyruvate metabolism	0.00500835	0.279014	6
Prot	Histidine metabolism	0.00166945	0.302758	2
Prot	VEGF signaling pathway	0.0033389	0.324639	4
Prot	Valine, leucine and isoleucine degradation	0.00417362	0.796079	5
Tran	Complement and coagulation cascades	0.0113379	0.266246	5
Tran	Glutathione metabolism	0.0204082	0.00451508	9
Tran	Thiamine metabolism	0.00226757	0.620004	1
Tran	Pantothenate and CoA biosynthesis	0.00226757	0.720175	1
Tran	One carbon pool by folate	0.00453515	0.317182	2
Tran	Purine metabolism	0.0272109	0.0561613	12
Tran	Metabolism of xenobiotics by cytochrome P450	0.015873	0.11688	7
Tran	Renin-angiotensin system	0.00680272	0.0419307	3
Tran	Biosynthesis of amino acids	0.0113379	0.483073	5
Tran	Drug metabolism - cytochrome P450	0.015873	0.0819659	7
Tran	Platelet activation	0.0226757	0.0914825	10
Tran	Amino sugar and nucleotide sugar metabolism	0.00453515	0.717225	2
Tran	Fatty acid biosynthesis	0.00226757	0.60013	1
Tran	Fat digestion and absorption	0.00453515	0.737294	2
Tran	HIF-1 signaling pathway	0.0204082	0.292498	9
Tran	PPAR signaling pathway	0.0181406	0.0497833	8
Tran	Pyruvate metabolism	0.0113379	0.120996	5
Tran	Histidine metabolism	0.00453515	0.261123	2
Tran	VEGF signaling pathway	0.00226757	0.933089	1
Tran	Valine, leucine and isoleucine degradation	0.00453515	0.746866	2

## Sheet: Figure2D_KEGG_Heatmap
Table S3: Data of KEGG enrichment analysis
Gene_id	Tran_id	Prot_id	Gene name	kegg	Protein(log2fc)	Protein(pval)	Tran(log2fc)	Tran(pval)
ENSOCUG00000000245	ENSOCUG00000000245	ENSOCUP00000000213	ABCF2	-	0.780925	0.00385602	2.2408	2.35e-28
ENSOCUG00000013062	ENSOCUG00000013062	ENSOCUP00000011249	ACSL6	Ferroptosis(map04216)	0.509741	0.0189587	1.08523	6.45e-06
ENSOCUG00000008325	ENSOCUG00000008325	ENSOCUP00000007195	ALDH2	Pyruvate metabolism(map00620)	0.381283	0.0127115	1.04834	5.65e-07
ENSOCUG00000003372	ENSOCUG00000003372	ENSOCUP00000002924	ART3	-	0.465324	0.034968	1.01271	0.00657565
ENSOCUG00000010594	ENSOCUG00000010594	ENSOCUP00000009133	CASQ2	-	-1.02371	0.0320457	-2.29741	1.51e-15
ENSOCUG00000026152	ENSOCUG00000026152	ENSOCUP00000021246	DBN1	-	-0.60138	0.00329503	-1.21557	0.00022784
ENSOCUG00000010086	ENSOCUG00000010086	ENSOCUP00000008689	ENO1	Biosynthesis of amino acids(map01230)	0.278793	0.00441685	-1.07636	3.06e-07
ENSOCUG00000010039	ENSOCUG00000010039	ENSOCUP00000018787	FHOD1	-	0.268858	0.0403373	1.10832	1.43e-06
ENSOCUG00000027378	ENSOCUG00000027378	ENSOCUP00000016415	FSCN1	-	-0.274185	0.00455438	-1.76722	2.51e-09
ENSOCUG00000005088	ENSOCUG00000005088	ENSOCUP00000004407	G1SN67	-	-0.287763	0.00185023	-1.2222	0.00311911
ENSOCUG00000023703	ENSOCUG00000023703	ENSOCUP00000009606	GSTM3	Glutathione metabolism(map00480)	-0.425747	0.00505544	-1.16969	9.34e-07
ENSOCUG00000014535	ENSOCUG00000014535	ENSOCUP00000012497	IMPA1	-	-0.305872	0.00152421	-1.07785	0.000112997
ENSOCUG00000016643	ENSOCUG00000016643	ENSOCUP00000014308	ITGB1BP2	-	-0.811014	0.00643291	-1.80461	8.96e-12
ENSOCUG00000024302	ENSOCUG00000024302	ENSOCUP00000019081	LGALS1	-	-0.516882	0.000257428	-1.00337	2.2e-06
ENSOCUG00000007499	ENSOCUG00000007499	ENSOCUP00000006488	LMNB1	Apoptosis(map04210)	-0.280493	0.00411462	-1.99403	2.04e-12
ENSOCUG00000007028	ENSOCUG00000007028	ENSOCUP00000006075	MARCKS	-	-0.78788	0.000752742	-1.29687	2.38e-08
ENSOCUG00000013549	ENSOCUG00000013549	ENSOCUP00000011655	MLF1	Transcriptional misregulation in cancer(map05202)	-0.738944	0.0361026	-1.13744	2.84e-06
ENSOCUG00000010229	ENSOCUG00000010229	ENSOCUP00000008830	MYH8	Tight junction(map04530)	-1.10304	0.0492582	-3.33959	8.22e-07
ENSOCUG00000024048	ENSOCUG00000024048	ENSOCUP00000020513	MYL10	-	2.32462	0.0074983	4.29513	0.00250964
ENSOCUG00000012012	ENSOCUG00000012012	ENSOCUP00000010329	PPIB	-	-0.694466	0.0103338	-1.00379	4.2e-05
ENSOCUG00000005489	ENSOCUG00000005489	ENSOCUP00000004761	PRKRA	-	0.323538	0.0482954	1.13519	1.72e-05
ENSOCUG00000016268	ENSOCUG00000016268	ENSOCUP00000013981	RCN1	-	-0.802649	0.00240918	-1.16971	2.7e-08
ENSOCUG00000012485	ENSOCUG00000012485	ENSOCUP00000021175	RPL17	Ribosome(map03010)	-0.476121	0.00744677	-3.8074	5.47e-64
ENSOCUG00000002506	ENSOCUG00000002506	ENSOCUP00000002166	RPL21	Ribosome(map03010)	-0.439124	0.00347994	-2.92036	0.00015297
ENSOCUG00000021541	ENSOCUG00000021541	ENSOCUP00000017814	SHMT1	Antifolate resistance(map01523)	-0.648751	0.00482854	-1.68104	2.77e-10
ENSOCUG00000009270	ENSOCUG00000009270	ENSOCUP00000008002	SYNPO	Tight junction(map04530)	0.514825	0.00753839	1.80332	1.87e-20
ENSOCUG00000010198	ENSOCUG00000010198	ENSOCUP00000017688	TPM2	-	-0.285607	0.0251602	-1.61373	2.71e-09
ENSOCUG00000028032	ENSOCUG00000028032	ENSOCUP00000018650	TUBA1C	Apoptosis(map04210)	-0.436411	0.00383103	-1.1634	7.46e-06
ENSOCUG00000024443	ENSOCUG00000024443	ENSOCUP00000021965		Glutathione metabolism(map00480)	2.63588	0.0460955	4.00033	1.69e-20
ENSOCUG00000024506	ENSOCUG00000024506	ENSOCUP00000022197		-	0.876052	0.0414009	2.24736	0.000211304
ENSOCUG00000009681	ENSOCUG00000009681	ENSOCUP00000017822		Glutathione metabolism(map00480)	0.407419	0.0096897	-1.02079	1.07e-05
ENSOCUG00000022385	ENSOCUG00000022385	ENSOCUP00000024021		-	-0.354182	0.0164453	-1.77356	7.98e-08

## Sheet: transcriptomics_kegg
KEGGID	Description	GeneRatio	BgRatio	pvalue	padj	geneID	geneName	keggID	Count
ocu04974	Protein digestion and absorption - Oryctolagus cuniculus (rabbit)	27/441	123/8891	3.7e-11	5.82e-09	ENSOCUG00000001685/ENSOCUG00000013232/ENSOCUG00000016236/ENSOCUG00000012881/ENSOCUG00000015234/ENSOCUG00000012337/ENSOCUG00000013276/ENSOCUG00000015020/ENSOCUG00000007286/ENSOCUG00000002486/ENSOCUG00000005464/novel.1497/ENSOCUG00000012264/ENSOCUG00000014988/ENSOCUG00000020960/ENSOCUG00000006633/ENSOCUG00000025148/novel.738/ENSOCUG00000007472/ENSOCUG00000010854/ENSOCUG00000026921/ENSOCUG0000000040…	-/-/-/-/-/-/-/-/-/-/-/-/-/-/-/-/-/-/-/-/-/-/-/-/-/-/-	ocu:100009408/ocu:100358256/ocu:100346072/ocu:100347598/ocu:100353761/ocu:100345171/ocu:100358522/ocu:100340750/ocu:100357900/ocu:100339915/ocu:100009060/ocu:100345171/ocu:100008997/ocu:100009177/ocu:100340750/ocu:100009446/ocu:100327268/ocu:103345754/ocu:103345754/ocu:100328570/ocu:100327268/ocu:100356474/ocu:100009363/ocu:100351540/ocu:100009174/ocu:100327268/ocu:100009005	27
ocu04512	ECM-receptor interaction - Oryctolagus cuniculus (rabbit)	23/441	90/8891	4.04e-11	5.82e-09	ENSOCUG00000013232/ENSOCUG00000014676/ENSOCUG00000012881/ENSOCUG00000013276/ENSOCUG00000007286/ENSOCUG00000002486/ENSOCUG00000009655/ENSOCUG00000012264/ENSOCUG00000000715/ENSOCUG00000010379/ENSOCUG00000005371/novel.738/ENSOCUG00000011387/ENSOCUG00000007472/ENSOCUG00000010955/ENSOCUG00000009244/ENSOCUG00000000409/ENSOCUG00000022126/ENSOCUG00000003008/ENSOCUG00000002197/ENSOCUG00000014334/ENSOCUG00…	-/-/-/-/-/-/-/-/-/-/-/-/-/-/-/-/-/-/-/-/-/-/-	ocu:100358256/ocu:100358679/ocu:100347598/ocu:100358522/ocu:100357900/ocu:100339915/ocu:100346886/ocu:100008997/ocu:100301546/ocu:100340366/ocu:100357972/ocu:103345754/ocu:100101621/ocu:103345754/ocu:100340334/ocu:100357137/ocu:100356474/ocu:100353907/ocu:100346103/ocu:100009141/ocu:100351181/ocu:100009005/ocu:100338470	23
ocu04510	Focal adhesion - Oryctolagus cuniculus (rabbit)	29/441	210/8891	4.66e-07	4.47e-05	ENSOCUG00000013232/ENSOCUG00000014676/ENSOCUG00000015589/ENSOCUG00000012881/ENSOCUG00000013276/ENSOCUG00000007286/ENSOCUG00000002486/ENSOCUG00000009655/ENSOCUG00000012264/ENSOCUG00000025586/ENSOCUG00000013101/ENSOCUG00000014689/ENSOCUG00000010538/ENSOCUG00000005371/novel.738/ENSOCUG00000011387/ENSOCUG00000007472/ENSOCUG00000001725/ENSOCUG00000009244/ENSOCUG00000000409/ENSOCUG00000015312/ENSOCUG00…	-/-/-/-/-/-/-/-/-/-/-/-/-/-/-/-/-/-/-/-/-/-/-/-/-/-/-/-/-	ocu:100358256/ocu:100358679/ocu:100009036/ocu:100347598/ocu:100358522/ocu:100357900/ocu:100339915/ocu:100346886/ocu:100008997/ocu:100353304/ocu:100354158/ocu:100008668/ocu:100352056/ocu:100357972/ocu:103345754/ocu:100101621/ocu:103345754/ocu:100342872/ocu:100357137/ocu:100356474/ocu:100008912/ocu:100037720/ocu:100346103/ocu:100009141/ocu:100351181/ocu:100358984/ocu:100339515/ocu:100341579/ocu:100…	29
ocu04151	PI3K-Akt signaling pathway - Oryctolagus cuniculus (rabbit)	43/441	429/8891	7.03e-06	0.000413999	ENSOCUG00000013232/ENSOCUG00000014676/ENSOCUG00000015589/ENSOCUG00000012881/ENSOCUG00000013276/ENSOCUG00000007286/ENSOCUG00000002486/ENSOCUG00000009655/ENSOCUG00000012264/ENSOCUG00000011746/ENSOCUG00000014689/ENSOCUG00000004307/ENSOCUG00000014672/ENSOCUG00000005371/novel.738/ENSOCUG00000007086/ENSOCUG00000011387/ENSOCUG00000011555/ENSOCUG00000007472/ENSOCUG00000001725/ENSOCUG00000009244/ENSOCUG00…	-/-/-/-/-/-/-/-/-/-/-/-/-/-/-/-/-/-/-/-/-/-/-/-/-/-/-/-/-/-/-/-/-/-/-/-/-/-/-/-/-/-/-	ocu:100358256/ocu:100358679/ocu:100009036/ocu:100347598/ocu:100358522/ocu:100357900/ocu:100339915/ocu:100346886/ocu:100008997/ocu:100349994/ocu:100008668/ocu:100344921/ocu:100352954/ocu:100357972/ocu:103345754/ocu:100327263/ocu:100101621/ocu:100328617/ocu:103345754/ocu:100342872/ocu:100357137/ocu:100355169/ocu:100356474/ocu:100350077/ocu:100358690/ocu:103352130/ocu:100008912/ocu:100351711/ocu:100…	43
ocu04110	Cell cycle - Oryctolagus cuniculus (rabbit)	27/441	215/8891	7.36e-06	0.000413999	ENSOCUG00000015589/ENSOCUG00000001710/ENSOCUG00000002858/ENSOCUG00000004340/ENSOCUG00000004273/ENSOCUG00000011340/ENSOCUG00000016538/ENSOCUG00000010637/ENSOCUG00000015924/ENSOCUG00000006527/ENSOCUG00000013296/ENSOCUG00000001652/ENSOCUG00000007124/ENSOCUG00000000856/ENSOCUG00000014003/ENSOCUG00000008243/ENSOCUG00000011244/ENSOCUG00000006396/ENSOCUG00000004898/ENSOCUG00000008476/ENSOCUG00000018843/…	-/-/-/-/-/-/-/-/-/-/-/-/-/-/-/-/-/-/-/-/-/-/-/-/-/-/-	ocu:100009036/ocu:100349822/ocu:100352863/ocu:100338989/ocu:100339825/ocu:100354874/ocu:100343390/ocu:100345230/ocu:100337896/ocu:100349688/ocu:100353742/ocu:100357416/ocu:100359213/ocu:100356957/ocu:100352234/ocu:100354882/ocu:100356105/ocu:100351717/ocu:100357421/ocu:100356287/ocu:103350632/ocu:103352470/ocu:100348944/ocu:100009040/ocu:100356102/ocu:100348976/ocu:100134865	27
ocu04261	Adrenergic signaling in cardiomyocytes - Oryctolagus cuniculus (rabbit)	21/441	145/8891	8.62e-06	0.000413999	ENSOCUG00000015082/ENSOCUG00000004074/ENSOCUG00000015301/ENSOCUG00000025586/ENSOCUG00000007222/ENSOCUG00000012392/ENSOCUG00000007983/ENSOCUG00000023857/ENSOCUG00000025557/ENSOCUG00000021234/ENSOCUG00000007904/ENSOCUG00000001020/ENSOCUG00000011555/ENSOCUG00000010854/ENSOCUG00000012363/ENSOCUG00000015634/ENSOCUG00000007362/ENSOCUG00000005721/ENSOCUG00000023061/ENSOCUG00000007630/ENSOCUG00000004052	-/-/-/-/-/-/-/-/-/-/-/-/-/-/-/-/-/-/-/-/-	ocu:100038308/ocu:100340339/ocu:100009211/ocu:100353304/ocu:100349893/ocu:100347740/ocu:100347570/ocu:100355414/ocu:100009164/ocu:100346323/ocu:100340877/ocu:100338391/ocu:100328617/ocu:100328570/ocu:100009329/ocu:100009428/ocu:100037720/ocu:100008731/ocu:100009586/ocu:100328774/ocu:100340526	21
ocu04392	Hippo signaling pathway - multiple species - Oryctolagus cuniculus (rabbit)	8/441	28/8891	4.44e-05	0.00182568	ENSOCUG00000002090/ENSOCUG00000010260/ENSOCUG00000008758/ENSOCUG00000010538/ENSOCUG00000006606/ENSOCUG00000001058/ENSOCUG00000013750/ENSOCUG00000010772	-/-/-/-/-/-/-/-	ocu:100357565/ocu:100350124/ocu:100352383/ocu:100352056/ocu:100357034/ocu:100359157/ocu:100355214/ocu:103350669	8
ocu05165	Human papillomavirus infection - Oryctolagus cuniculus (rabbit)	34/441	339/8891	6.57e-05	0.00236409	ENSOCUG00000013232/ENSOCUG00000014676/ENSOCUG00000015589/ENSOCUG00000012881/ENSOCUG00000013276/ENSOCUG00000004501/ENSOCUG00000007286/ENSOCUG00000002486/ENSOCUG00000009655/ENSOCUG00000012264/ENSOCUG00000013686/ENSOCUG00000000856/ENSOCUG00000016568/ENSOCUG00000021234/ENSOCUG00000005371/novel.738/ENSOCUG00000011387/ENSOCUG00000011555/ENSOCUG00000007472/ENSOCUG00000001725/ENSOCUG00000009244/ENSOCUG00…	-/-/-/-/-/-/-/-/-/-/-/-/-/-/-/-/-/-/-/-/-/-/-/-/-/-/-/-/-/-/-/-/-/-	ocu:100358256/ocu:100358679/ocu:100009036/ocu:100347598/ocu:100358522/ocu:100008606/ocu:100357900/ocu:100339915/ocu:100346886/ocu:100008997/ocu:100349579/ocu:100356957/ocu:100344717/ocu:100346323/ocu:100357972/ocu:103345754/ocu:100101621/ocu:100328617/ocu:103345754/ocu:100342872/ocu:100357137/ocu:100356474/ocu:100355921/ocu:100009381/ocu:100346103/ocu:100009141/ocu:100351181/ocu:100356380/ocu:100…	34
ocu05410	Hypertrophic cardiomyopathy - Oryctolagus cuniculus (rabbit)	15/441	98/8891	8.77e-05	0.00280503	ENSOCUG00000015082/ENSOCUG00000004074/ENSOCUG00000025586/ENSOCUG00000007222/ENSOCUG00000003384/ENSOCUG00000012392/ENSOCUG00000014689/ENSOCUG00000007983/ENSOCUG00000011387/ENSOCUG00000010854/ENSOCUG00000015634/ENSOCUG00000003008/ENSOCUG00000002197/ENSOCUG00000014334/ENSOCUG00000007630	-/-/-/-/-/-/-/-/-/-/-/-/-/-/-	ocu:100038308/ocu:100340339/ocu:100353304/ocu:100349893/ocu:100352581/ocu:100347740/ocu:100008668/ocu:100347570/ocu:100101621/ocu:100328570/ocu:100009428/ocu:100346103/ocu:100009141/ocu:100351181/ocu:100328774	15
ocu04540	Gap junction - Oryctolagus cuniculus (rabbit)	15/441	106/8891	0.000216142	0.00622489	ENSOCUG00000002858/novel.1348/ENSOCUG00000025397/ENSOCUG00000004082/ENSOCUG00000027812/ENSOCUG00000022112/ENSOCUG00000028032/ENSOCUG00000021010/ENSOCUG00000021234/ENSOCUG00000007904/ENSOCUG00000001020/ENSOCUG00000001725/ENSOCUG00000026842/ENSOCUG00000015312/ENSOCUG00000007362	-/-/-/-/-/-/-/-/-/-/-/-/-/-/-	ocu:100352863/ocu:100009327/ocu:100355248/ocu:100348075/ocu:100340483/ocu:100357567/ocu:100357567/ocu:100350252/ocu:100346323/ocu:100340877/ocu:100338391/ocu:100342872/ocu:100355169/ocu:100008912/ocu:100037720	15
ocu04115	p53 signaling pathway - Oryctolagus cuniculus (rabbit)	13/441	85/8891	0.00025886	0.00677742	ENSOCUG00000015589/ENSOCUG00000002858/ENSOCUG00000004340/ENSOCUG00000013296/ENSOCUG00000001652/ENSOCUG00000014689/ENSOCUG00000005820/ENSOCUG00000011212/ENSOCUG00000016068/ENSOCUG00000008388/ENSOCUG00000000377/ENSOCUG00000011078/ENSOCUG00000000998	-/-/-/-/-/-/-/-/-/-/-/-/-	ocu:100009036/ocu:100352863/ocu:100338989/ocu:100353742/ocu:100357416/ocu:100008668/ocu:100346325/ocu:100342948/ocu:100009588/ocu:100350583/ocu:100357969/ocu:100009040/ocu:100134865	13
ocu04260	Cardiac muscle contraction - Oryctolagus cuniculus (rabbit)	13/441	86/8891	0.000291499	0.00698491	ENSOCUG00000010594/ENSOCUG00000015082/ENSOCUG00000004074/ENSOCUG00000025586/ENSOCUG00000007222/ENSOCUG00000012392/ENSOCUG00000026908/ENSOCUG00000007983/ENSOCUG00000010854/ENSOCUG00000015634/ENSOCUG00000023061/ENSOCUG00000020954/ENSOCUG00000007630	-/-/-/-/-/-/-/-/-/-/-/-/-	ocu:100009261/ocu:100038308/ocu:100340339/ocu:100353304/ocu:100349893/ocu:100347740/ocu:100354254/ocu:100347570/ocu:100328570/ocu:100009428/ocu:100009586/ocu:100358208/ocu:100328774	13
ocu04914	Progesterone-mediated oocyte maturation - Oryctolagus cuniculus (rabbit)	14/441	98/8891	0.000315291	0.00698491	ENSOCUG00000002858/ENSOCUG00000004340/ENSOCUG00000005098/ENSOCUG00000001652/ENSOCUG00000014689/ENSOCUG00000007904/ENSOCUG00000001020/ENSOCUG00000014003/ENSOCUG00000008243/ENSOCUG00000008971/ENSOCUG00000008290/ENSOCUG00000017898/ENSOCUG00000008476/ENSOCUG00000000998	-/-/-/-/-/-/-/-/-/-/-/-/-/-	ocu:100352863/ocu:100338989/ocu:100358334/ocu:100357416/ocu:100008668/ocu:100340877/ocu:100338391/ocu:100352234/ocu:100354882/ocu:100343198/ocu:100358690/ocu:100345632/ocu:100356287/ocu:100134865	14
ocu04114	Oocyte meiosis - Oryctolagus cuniculus (rabbit)	16/441	130/8891	0.000673172	0.0138481	ENSOCUG00000002858/ENSOCUG00000004340/ENSOCUG00000011340/ENSOCUG00000001652/ENSOCUG00000014689/ENSOCUG00000007904/ENSOCUG00000006050/ENSOCUG00000014003/ENSOCUG00000008243/ENSOCUG00000008971/ENSOCUG00000011244/ENSOCUG00000017898/ENSOCUG00000008476/novel.146/ENSOCUG00000014877/ENSOCUG00000000998	-/-/-/-/-/-/-/-/-/-/-/-/-/-/-/-	ocu:100352863/ocu:100338989/ocu:100354874/ocu:100357416/ocu:100008668/ocu:100340877/ocu:100352685/ocu:100352234/ocu:100354882/ocu:100343198/ocu:100356105/ocu:100345632/ocu:100356287/ocu:103352470/ocu:100356102/ocu:100134865	16
ocu04934	Cushing syndrome - Oryctolagus cuniculus (rabbit)	17/441	152/8891	0.00137628	0.0264246	ENSOCUG00000011746/ENSOCUG00000016908/ENSOCUG00000013686/ENSOCUG00000000856/ENSOCUG00000025557/ENSOCUG00000000651/ENSOCUG00000021234/ENSOCUG00000007904/ENSOCUG00000001020/ENSOCUG00000006025/ENSOCUG00000002733/ENSOCUG00000000380/ENSOCUG00000014730/ENSOCUG00000027865/ENSOCUG00000011078/ENSOCUG00000000998/ENSOCUG00000003249	-/-/-/-/-/-/-/-/-/-/-/-/-/-/-/-/-	ocu:100349994/ocu:100343099/ocu:100349579/ocu:100356957/ocu:100009164/ocu:100009086/ocu:100346323/ocu:100340877/ocu:100338391/ocu:100344462/ocu:100346309/ocu:100009381/ocu:100350521/ocu:100345737/ocu:100009040/ocu:100134865/ocu:100356368	17
ocu04926	Relaxin signaling pathway - Oryctolagus cuniculus (rabbit)	15/441	128/8891	0.00162445	0.0292401	ENSOCUG00000013232/ENSOCUG00000012881/ENSOCUG00000013276/ENSOCUG00000007286/ENSOCUG00000012264/ENSOCUG00000014988/ENSOCUG00000014672/ENSOCUG00000021234/ENSOCUG00000007904/ENSOCUG00000001020/ENSOCUG00000017780/ENSOCUG00000014718/ENSOCUG00000007362/ENSOCUG00000000931/ENSOCUG00000006714	-/-/-/-/-/-/-/-/-/-/-/-/-/-/-	ocu:100358256/ocu:100347598/ocu:100358522/ocu:100357900/ocu:100008997/ocu:100009177/ocu:100352954/ocu:100346323/ocu:100340877/ocu:100338391/ocu:100009477/ocu:100009243/ocu:100037720/ocu:100338332/ocu:100009000	15
ocu04068	FoxO signaling pathway - Oryctolagus cuniculus (rabbit)	15/441	129/8891	0.00175691	0.0297641	ENSOCUG00000015589/ENSOCUG00000005112/ENSOCUG00000004340/ENSOCUG00000008644/ENSOCUG00000003384/ENSOCUG00000013296/ENSOCUG00000001652/ENSOCUG00000014689/ENSOCUG00000005009/ENSOCUG00000016205/ENSOCUG00000005429/ENSOCUG00000007089/ENSOCUG00000008388/ENSOCUG00000008476/ENSOCUG00000000998	-/-/-/-/-/-/-/-/-/-/-/-/-/-/-	ocu:100009036/ocu:100356177/ocu:100338989/ocu:100339305/ocu:100352581/ocu:100353742/ocu:100357416/ocu:100008668/ocu:100338079/ocu:100341655/ocu:100353941/ocu:100351005/ocu:100350583/ocu:100356287/ocu:100134865	15
ocu04916	Melanogenesis - Oryctolagus cuniculus (rabbit)	12/441	95/8891	0.00246774	0.0394838	ENSOCUG00000013686/ENSOCUG00000021234/ENSOCUG00000007904/ENSOCUG00000001020/ENSOCUG00000007086/ENSOCUG00000006025/ENSOCUG00000017780/ENSOCUG00000000380/ENSOCUG00000007362/ENSOCUG00000014730/ENSOCUG00000002190/ENSOCUG00000003249	-/-/-/-/-/-/-/-/-/-/-/-	ocu:100349579/ocu:100346323/ocu:100340877/ocu:100338391/ocu:100327263/ocu:100344462/ocu:100009477/ocu:100009381/ocu:100037720/ocu:100350521/ocu:100344730/ocu:100356368	12
ocu04927	Cortisol synthesis and secretion - Oryctolagus cuniculus (rabbit)	9/441	62/8891	0.00326589	0.049504	ENSOCUG00000011746/ENSOCUG00000016908/ENSOCUG00000025557/ENSOCUG00000000651/ENSOCUG00000021234/ENSOCUG00000007904/ENSOCUG00000006025/ENSOCUG00000002733/ENSOCUG00000027865	-/-/-/-/-/-/-/-/-	ocu:100349994/ocu:100343099/ocu:100009164/ocu:100009086/ocu:100346323/ocu:100340877/ocu:100344462/ocu:100346309/ocu:100345737	9
ocu04933	AGE-RAGE signaling pathway in diabetic complications - Oryctolagus cuniculus (rabbit)	12/441	100/8891	0.00379494	0.0546471	ENSOCUG00000013232/ENSOCUG00000012881/ENSOCUG00000013276/ENSOCUG00000007286/ENSOCUG00000012264/ENSOCUG00000014988/ENSOCUG00000012028/ENSOCUG00000025557/ENSOCUG00000016068/ENSOCUG00000016685/ENSOCUG00000007362/ENSOCUG00000006714	-/-/-/-/-/-/-/-/-/-/-/-	ocu:100358256/ocu:100347598/ocu:100358522/ocu:100357900/ocu:100008997/ocu:100009177/ocu:100342639/ocu:100009164/ocu:100009588/ocu:100339697/ocu:100037720/ocu:100009000	12
ocu04371	Apelin signaling pathway - Oryctolagus cuniculus (rabbit)	15/441	142/8891	0.00446921	0.0591064	ENSOCUG00000025586/ENSOCUG00000003384/ENSOCUG00000012392/ENSOCUG00000003078/ENSOCUG00000002264/ENSOCUG00000025557/ENSOCUG00000014672/ENSOCUG00000007904/ENSOCUG00000001020/ENSOCUG00000016068/ENSOCUG00000010854/ENSOCUG00000014718/ENSOCUG00000023061/ENSOCUG00000000931/ENSOCUG00000004052	-/-/-/-/-/-/-/-/-/-/-/-/-/-/-	ocu:100353304/ocu:100352581/ocu:100347740/ocu:100348126/ocu:100008902/ocu:100009164/ocu:100352954/ocu:100340877/ocu:100338391/ocu:100009588/ocu:100328570/ocu:100009243/ocu:100009586/ocu:100338332/ocu:100340526	15
ocu00480	Glutathione metabolism - Oryctolagus cuniculus (rabbit)	9/441	65/8891	0.00451508	0.0591064	ENSOCUG00000024443/ENSOCUG00000023703/ENSOCUG00000015267/ENSOCUG00000005820/ENSOCUG00000009681/ENSOCUG00000007319/ENSOCUG00000017659/ENSOCUG00000011952/novel.43	-/-/-/-/-/-/-/-/-	ocu:100356307/ocu:100357917/ocu:100346543/ocu:100346325/ocu:100357148/ocu:100355382/ocu:100009167/ocu:100341104/ocu:100009073	9
ocu05222	Small cell lung cancer - Oryctolagus cuniculus (rabbit)	12/441	103/8891	0.00483395	0.0605295	ENSOCUG00000013232/ENSOCUG00000014676/ENSOCUG00000013276/ENSOCUG00000007286/ENSOCUG00000009655/ENSOCUG00000013296/ENSOCUG00000000856/ENSOCUG00000011387/ENSOCUG00000012925/ENSOCUG00000016204/ENSOCUG00000011078/ENSOCUG00000000998	-/-/-/-/-/-/-/-/-/-/-/-	ocu:100358256/ocu:100358679/ocu:100358522/ocu:100357900/ocu:100346886/ocu:100353742/ocu:100356957/ocu:100101621/ocu:100349119/ocu:100346466/ocu:100009040/ocu:100134865	12
ocu05414	Dilated cardiomyopathy - Oryctolagus cuniculus (rabbit)	17/441	173/8891	0.00537901	0.0645481	ENSOCUG00000015082/ENSOCUG00000004074/ENSOCUG00000025586/ENSOCUG00000007222/ENSOCUG00000012392/ENSOCUG00000014689/ENSOCUG00000007983/ENSOCUG00000021234/ENSOCUG00000007904/ENSOCUG00000011387/ENSOCUG00000010854/ENSOCUG00000015634/ENSOCUG00000003008/ENSOCUG00000002197/ENSOCUG00000014334/ENSOCUG00000007630/ENSOCUG00000003669	-/-/-/-/-/-/-/-/-/-/-/-/-/-/-/-/-	ocu:100038308/ocu:100340339/ocu:100353304/ocu:100349893/ocu:100347740/ocu:100008668/ocu:100347570/ocu:100346323/ocu:100340877/ocu:100101621/ocu:100328570/ocu:100009428/ocu:100346103/ocu:100009141/ocu:100351181/ocu:100328774/ocu:100009097	17
ocu03030	DNA replication - Oryctolagus cuniculus (rabbit)	6/441	36/8891	0.00789204	0.0909163	ENSOCUG00000001710/ENSOCUG00000004273/ENSOCUG00000016538/ENSOCUG00000010637/ENSOCUG00000015924/ENSOCUG00000017745	-/-/-/-/-/-	ocu:100349822/ocu:100339825/ocu:100343390/ocu:100345230/ocu:100337896/ocu:100338950	6
ocu05217	Basal cell carcinoma - Oryctolagus cuniculus (rabbit)	8/441	59/8891	0.00824016	0.0912756	ENSOCUG00000013686/ENSOCUG00000013296/ENSOCUG00000000380/ENSOCUG00000013176/ENSOCUG00000014730/ENSOCUG00000006563/ENSOCUG00000000638/ENSOCUG00000003249	-/-/-/-/-/-/-/-	ocu:100349579/ocu:100353742/ocu:100009381/ocu:100352661/ocu:100350521/ocu:100355047/ocu:100359289/ocu:100356368	8
ocu04010	MAPK signaling pathway - Oryctolagus cuniculus (rabbit)	23/441	287/8891	0.0155739	0.164493	ENSOCUG00000008012/ENSOCUG00000006493/ENSOCUG00000011746/ENSOCUG00000004311/ENSOCUG00000008180/ENSOCUG00000011427/ENSOCUG00000013296/ENSOCUG00000014689/ENSOCUG00000010538/ENSOCUG00000004307/ENSOCUG00000002640/ENSOCUG00000004706/ENSOCUG00000007086/ENSOCUG00000002733/ENSOCUG00000001725/ENSOCUG00000015312/ENSOCUG00000003380/ENSOCUG00000007362/ENSOCUG00000010171/ENSOCUG00000027018/ENSOCUG00000026354/…	-/-/-/-/-/-/-/-/-/-/-/-/-/-/-/-/-/-/-/-/-/-/-	ocu:100339005/ocu:100358241/ocu:100349994/ocu:100339953/ocu:100355438/ocu:100338774/ocu:100353742/ocu:100008668/ocu:100352056/ocu:100344921/ocu:100351032/ocu:103346323/ocu:100327263/ocu:100346309/ocu:100342872/ocu:100008912/ocu:100355275/ocu:100037720/ocu:100343228/ocu:100358984/ocu:100339515/ocu:100340498/ocu:100328774	23
ocu04360	Axon guidance - Oryctolagus cuniculus (rabbit)	17/441	194/8891	0.0159924	0.164493	ENSOCUG00000013686/ENSOCUG00000006943/ENSOCUG00000008240/ENSOCUG00000010538/ENSOCUG00000004307/ENSOCUG00000001020/ENSOCUG00000002315/ENSOCUG00000002537/ENSOCUG00000000380/ENSOCUG00000004668/ENSOCUG00000013176/ENSOCUG00000007362/ENSOCUG00000015121/ENSOCUG00000009487/ENSOCUG00000012637/ENSOCUG00000013540/ENSOCUG00000009694	-/-/-/-/-/-/-/-/-/-/-/-/-/-/-/-/-	ocu:100349579/ocu:100338427/ocu:100356658/ocu:100352056/ocu:100344921/ocu:100338391/ocu:100356835/ocu:100344245/ocu:100009381/ocu:100347884/ocu:100352661/ocu:100037720/ocu:100342035/ocu:100343668/ocu:100347330/ocu:100359223/ocu:100357985	17
ocu04710	Circadian rhythm - Oryctolagus cuniculus (rabbit)	5/441	32/8891	0.0195176	0.19383	ENSOCUG00000003384/novel.863/ENSOCUG00000015177/ENSOCUG00000012900/novel.146	-/-/-/-/-	ocu:100352581/ocu:103348965/ocu:100343508/ocu:100357159/ocu:103352470	5
ocu04970	Salivary secretion - Oryctolagus cuniculus (rabbit)	9/441	86/8891	0.0261776	0.251305	ENSOCUG00000021234/ENSOCUG00000007904/ENSOCUG00000001808/ENSOCUG00000014718/ENSOCUG00000027809/ENSOCUG00000007362/ENSOCUG00000005721/ENSOCUG00000023061/ENSOCUG00000002336	-/-/-/-/-/-/-/-/-	ocu:100346323/ocu:100340877/ocu:100328591/ocu:100009243/ocu:100343733/ocu:100037720/ocu:100008731/ocu:100009586/ocu:100351817	9
ocu05206	MicroRNAs in cancer - Oryctolagus cuniculus (rabbit)	15/441	176/8891	0.028377	0.263631	ENSOCUG00000015589/ENSOCUG00000008012/ENSOCUG00000006493/ENSOCUG00000027378/ENSOCUG00000015068/ENSOCUG00000007028/ENSOCUG00000000715/ENSOCUG00000000856/ENSOCUG00000012028/ENSOCUG00000004307/ENSOCUG00000011230/ENSOCUG00000001725/ENSOCUG00000007362/ENSOCUG00000016772/ENSOCUG00000011078	-/-/-/-/-/-/-/-/-/-/-/-/-/-/-	ocu:100009036/ocu:100339005/ocu:100358241/ocu:103345907/ocu:100343765/ocu:100345174/ocu:100301546/ocu:100356957/ocu:100342639/ocu:100344921/ocu:100101605/ocu:100342872/ocu:100037720/ocu:100341887/ocu:100009040	15
ocu04390	Hippo signaling pathway - Oryctolagus cuniculus (rabbit)	14/441	162/8891	0.03021	0.27189	ENSOCUG00000015589/ENSOCUG00000013686/ENSOCUG00000025226/ENSOCUG00000008758/ENSOCUG00000001058/ENSOCUG00000013750/ENSOCUG00000016068/ENSOCUG00000012254/ENSOCUG00000011555/ENSOCUG00000000380/ENSOCUG00000015766/ENSOCUG00000014730/ENSOCUG00000000638/ENSOCUG00000003249	-/-/-/-/-/-/-/-/-/-/-/-/-/-	ocu:100009036/ocu:100349579/ocu:100344917/ocu:100352383/ocu:100359157/ocu:100355214/ocu:100009588/ocu:100346095/ocu:100328617/ocu:100009381/ocu:100356380/ocu:100350521/ocu:100359289/ocu:100356368	14
ocu05032	Morphine addiction - Oryctolagus cuniculus (rabbit)	9/441	89/8891	0.0318135	0.272364	ENSOCUG00000016908/ENSOCUG00000001428/ENSOCUG00000005838/ENSOCUG00000014672/ENSOCUG00000021234/ENSOCUG00000007904/ENSOCUG00000001020/ENSOCUG00000007362/ENSOCUG00000000931	-/-/-/-/-/-/-/-/-	ocu:100343099/ocu:100009247/ocu:100351551/ocu:100352954/ocu:100346323/ocu:100340877/ocu:100338391/ocu:100037720/ocu:100338332	9
ocu04218	Cellular senescence - Oryctolagus cuniculus (rabbit)	15/441	179/8891	0.032334	0.272364	ENSOCUG00000015589/ENSOCUG00000002858/ENSOCUG00000010492/ENSOCUG00000004340/ENSOCUG00000004311/ENSOCUG00000002703/ENSOCUG00000013296/ENSOCUG00000027988/ENSOCUG00000001652/ENSOCUG00000000856/ENSOCUG00000005775/ENSOCUG00000016068/ENSOCUG00000011078/ENSOCUG00000012890/ENSOCUG00000000998	-/-/-/-/-/-/-/-/-/-/-/-/-/-/-	ocu:100009036/ocu:100352863/ocu:100009373/ocu:100338989/ocu:100339953/ocu:100358944/ocu:100353742/ocu:100356326/ocu:100357416/ocu:100356957/ocu:100346753/ocu:100009588/ocu:100009040/ocu:100348976/ocu:100134865	15
ocu04913	Ovarian steroidogenesis - Oryctolagus cuniculus (rabbit)	6/441	49/8891	0.0330998	0.272364	ENSOCUG00000005428/ENSOCUG00000014689/ENSOCUG00000000651/ENSOCUG00000021234/ENSOCUG00000007904/ENSOCUG00000027865	-/-/-/-/-/-	ocu:100341714/ocu:100008668/ocu:100009086/ocu:100346323/ocu:100340877/ocu:100345737	6
ocu04020	Calcium signaling pathway - Oryctolagus cuniculus (rabbit)	21/441	279/8891	0.0368975	0.29518	ENSOCUG00000010594/ENSOCUG00000015082/ENSOCUG00000027988/ENSOCUG00000007983/ENSOCUG00000025557/ENSOCUG00000021234/ENSOCUG00000007904/ENSOCUG00000014695/ENSOCUG00000002733/ENSOCUG00000017780/ENSOCUG00000001725/ENSOCUG00000010854/ENSOCUG00000024506/ENSOCUG00000015312/ENSOCUG00000014718/ENSOCUG00000012345/ENSOCUG00000022794/ENSOCUG00000007362/ENSOCUG00000005721/ENSOCUG00000013782/ENSOCUG00000003669	-/-/-/-/-/-/-/-/-/-/-/-/-/-/-/-/-/-/-/-/-	ocu:100009261/ocu:100038308/ocu:100356326/ocu:100347570/ocu:100009164/ocu:100346323/ocu:100340877/ocu:100349719/ocu:100346309/ocu:100009477/ocu:100342872/ocu:100328570/ocu:100009137/ocu:100008912/ocu:100009243/ocu:100338362/ocu:100351711/ocu:100037720/ocu:100008731/ocu:100190898/ocu:100009097	21
ocu04960	Aldosterone-regulated sodium reabsorption - Oryctolagus cuniculus (rabbit)	5/441	38/8891	0.0382389	0.297644	ENSOCUG00000014689/ENSOCUG00000003137/ENSOCUG00000014471/ENSOCUG00000007362/ENSOCUG00000011843	-/-/-/-/-	ocu:100008668/ocu:100358449/ocu:100353099/ocu:100037720/ocu:100009531	5
ocu04713	Circadian entrainment - Oryctolagus cuniculus (rabbit)	9/441	93/8891	0.0405678	0.301901	ENSOCUG00000002264/ENSOCUG00000014672/ENSOCUG00000021234/ENSOCUG00000007904/ENSOCUG00000001020/ENSOCUG00000002733/ENSOCUG00000014718/ENSOCUG00000007362/ENSOCUG00000000931	-/-/-/-/-/-/-/-/-	ocu:100008902/ocu:100352954/ocu:100346323/ocu:100340877/ocu:100338391/ocu:100346309/ocu:100009243/ocu:100037720/ocu:100338332	9
ocu04724	Glutamatergic synapse - Oryctolagus cuniculus (rabbit)	10/441	108/8891	0.0413691	0.301901	ENSOCUG00000016205/ENSOCUG00000014672/ENSOCUG00000021234/ENSOCUG00000007904/ENSOCUG00000001020/ENSOCUG00000007362/ENSOCUG00000000931/ENSOCUG00000011686/ENSOCUG00000014089/ENSOCUG00000002123	-/-/-/-/-/-/-/-/-/-	ocu:100341655/ocu:100352954/ocu:100346323/ocu:100340877/ocu:100338391/ocu:100037720/ocu:100338332/ocu:100339311/ocu:100339661/ocu:100344818	10
ocu04614	Renin-angiotensin system - Oryctolagus cuniculus (rabbit)	3/441	16/8891	0.0419307	0.301901	ENSOCUG00000025557/ENSOCUG00000017659/ENSOCUG00000012363	-/-/-	ocu:100009164/ocu:100009167/ocu:100009329	3
ocu04015	Rap1 signaling pathway - Oryctolagus cuniculus (rabbit)	17/441	219/8891	0.0445083	0.312644	ENSOCUG00000004311/ENSOCUG00000014689/ENSOCUG00000004307/ENSOCUG00000021234/ENSOCUG00000007904/ENSOCUG00000001020/ENSOCUG00000012241/ENSOCUG00000007086/ENSOCUG00000001725/ENSOCUG00000026842/ENSOCUG00000001407/ENSOCUG00000015312/ENSOCUG00000022794/ENSOCUG00000003380/ENSOCUG00000007362/ENSOCUG00000027018/ENSOCUG00000026354	-/-/-/-/-/-/-/-/-/-/-/-/-/-/-/-/-	ocu:100339953/ocu:100008668/ocu:100344921/ocu:100346323/ocu:100340877/ocu:100338391/ocu:100352730/ocu:100327263/ocu:100342872/ocu:100355169/ocu:100350077/ocu:100008912/ocu:100351711/ocu:100355275/ocu:100037720/ocu:100358984/ocu:100339515	17
ocu04925	Aldosterone synthesis and secretion - Oryctolagus cuniculus (rabbit)	9/441	96/8891	0.0481147	0.329303	ENSOCUG00000011746/ENSOCUG00000025557/ENSOCUG00000000651/ENSOCUG00000021234/ENSOCUG00000007904/ENSOCUG00000006025/ENSOCUG00000002733/ENSOCUG00000007362/ENSOCUG00000027865	-/-/-/-/-/-/-/-/-	ocu:100349994/ocu:100009164/ocu:100009086/ocu:100346323/ocu:100340877/ocu:100344462/ocu:100346309/ocu:100037720/ocu:100345737	9
ocu03320	PPAR signaling pathway - Oryctolagus cuniculus (rabbit)	8/441	82/8891	0.0497833	0.329303	ENSOCUG00000012005/ENSOCUG00000013062/ENSOCUG00000004566/ENSOCUG00000025663/ENSOCUG00000004155/ENSOCUG00000005937/ENSOCUG00000017136/ENSOCUG00000016960	-/-/-/-/-/-/-/-	ocu:100342604/ocu:100328719/ocu:100008823/ocu:100350311/ocu:100009549/ocu:100344498/ocu:100349387/ocu:100354672	8
ocu04530	Tight junction - Oryctolagus cuniculus (rabbit)	15/441	190/8891	0.0503102	0.329303	ENSOCUG00000009270/novel.1348/ENSOCUG00000025397/ENSOCUG00000025586/ENSOCUG00000003384/ENSOCUG00000004082/ENSOCUG00000027812/ENSOCUG00000022112/ENSOCUG00000028032/ENSOCUG00000000459/ENSOCUG00000016624/ENSOCUG00000011555/ENSOCUG00000014471/ENSOCUG00000015766/ENSOCUG00000015434	-/-/-/-/-/-/-/-/-/-/-/-/-/-/-	ocu:100344553/ocu:100009327/ocu:100355248/ocu:100353304/ocu:100352581/ocu:100348075/ocu:100340483/ocu:100357567/ocu:100357567/ocu:100343474/ocu:100009002/ocu:100328617/ocu:100353099/ocu:100356380/ocu:100340498	15
ocu05224	Breast cancer - Oryctolagus cuniculus (rabbit)	12/441	143/8891	0.0515212	0.329736	ENSOCUG00000013686/ENSOCUG00000013296/ENSOCUG00000014689/ENSOCUG00000000856/ENSOCUG00000016568/ENSOCUG00000010756/ENSOCUG00000007086/ENSOCUG00000000380/ENSOCUG00000016878/ENSOCUG00000014730/ENSOCUG00000011078/ENSOCUG00000003249	-/-/-/-/-/-/-/-/-/-/-/-	ocu:100349579/ocu:100353742/ocu:100008668/ocu:100356957/ocu:100344717/ocu:100352191/ocu:100327263/ocu:100009381/ocu:100355331/ocu:100350521/ocu:100009040/ocu:100356368	12
ocu04810	Regulation of actin cytoskeleton - Oryctolagus cuniculus (rabbit)	17/441	224/8891	0.0530293	0.330926	ENSOCUG00000012177/ENSOCUG00000025586/ENSOCUG00000010538/ENSOCUG00000002315/ENSOCUG00000001719/ENSOCUG00000011387/ENSOCUG00000016624/ENSOCUG00000001725/ENSOCUG00000026842/ENSOCUG00000015312/ENSOCUG00000022794/ENSOCUG00000003380/ENSOCUG00000003008/ENSOCUG00000002197/ENSOCUG00000014334/ENSOCUG00000023061/ENSOCUG00000024048	-/-/-/-/-/-/-/-/-/-/-/-/-/-/-/-/-	ocu:100338069/ocu:100353304/ocu:100352056/ocu:100356835/ocu:100344823/ocu:100101621/ocu:100009002/ocu:100342872/ocu:100355169/ocu:100008912/ocu:100351711/ocu:100355275/ocu:100346103/ocu:100009141/ocu:100351181/ocu:100009586/ocu:100341579	17
ocu05218	Melanoma - Oryctolagus cuniculus (rabbit)	7/441	69/8891	0.0540053	0.330926	ENSOCUG00000013296/ENSOCUG00000014689/ENSOCUG00000000856/ENSOCUG00000001725/ENSOCUG00000015312/ENSOCUG00000002190/ENSOCUG00000011078	-/-/-/-/-/-/-	ocu:100353742/ocu:100008668/ocu:100356957/ocu:100342872/ocu:100008912/ocu:100344730/ocu:100009040	7
ocu00230	Purine metabolism - Oryctolagus cuniculus (rabbit)	12/441	145/8891	0.0561613	0.336968	ENSOCUG00000016908/ENSOCUG00000001428/ENSOCUG00000005820/ENSOCUG00000002805/ENSOCUG00000002264/ENSOCUG00000007904/ENSOCUG00000003015/ENSOCUG00000013740/ENSOCUG00000023107/ENSOCUG00000022596/ENSOCUG00000001265/ENSOCUG00000012677	-/-/-/-/-/-/-/-/-/-/-/-	ocu:100343099/ocu:100009247/ocu:100346325/ocu:100351884/ocu:100008902/ocu:100340877/ocu:100357217/ocu:100351563/ocu:100338666/ocu:100343821/ocu:100348589/ocu:100354213	12
ocu05205	Proteoglycans in cancer - Oryctolagus cuniculus (rabbit)	17/441	228/8891	0.0606238	0.356319	ENSOCUG00000012881/ENSOCUG00000012264/ENSOCUG00000013686/ENSOCUG00000014689/ENSOCUG00000000715/ENSOCUG00000010538/ENSOCUG00000011387/ENSOCUG00000010955/ENSOCUG00000005592/ENSOCUG00000000380/ENSOCUG00000013176/ENSOCUG00000007362/ENSOCUG00000023061/ENSOCUG00000014730/ENSOCUG00000006714/ENSOCUG00000025956/ENSOCUG00000003249	-/-/-/-/-/-/-/-/-/-/-/-/-/-/-/-/-	ocu:100347598/ocu:100008997/ocu:100349579/ocu:100008668/ocu:100301546/ocu:100352056/ocu:100101621/ocu:100340334/ocu:100008665/ocu:100009381/ocu:100352661/ocu:100037720/ocu:100009586/ocu:100350521/ocu:100009000/ocu:100338470/ocu:100356368	17
ocu05225	Hepatocellular carcinoma - Oryctolagus cuniculus (rabbit)	14/441	180/8891	0.0632918	0.36456	ENSOCUG00000024443/ENSOCUG00000004396/ENSOCUG00000013686/ENSOCUG00000013296/ENSOCUG00000023703/ENSOCUG00000000856/ENSOCUG00000009681/ENSOCUG00000011952/ENSOCUG00000000380/ENSOCUG00000007362/novel.43/ENSOCUG00000014730/ENSOCUG00000011078/ENSOCUG00000003249	-/-/-/-/-/-/-/-/-/-/-/-/-/-	ocu:100356307/ocu:100343715/ocu:100349579/ocu:100353742/ocu:100357917/ocu:100356957/ocu:100357148/ocu:100341104/ocu:100009381/ocu:100037720/ocu:100009073/ocu:100350521/ocu:100009040/ocu:100356368	14
ocu00983	Drug metabolism - other enzymes - Oryctolagus cuniculus (rabbit)	9/441	104/8891	0.0725878	0.407289	ENSOCUG00000024443/ENSOCUG00000010046/ENSOCUG00000025164/ENSOCUG00000023703/ENSOCUG00000005820/ENSOCUG00000009681/ENSOCUG00000011952/ENSOCUG00000003015/novel.43	-/-/-/-/-/-/-/-/-	ocu:100356307/ocu:100359019/ocu:100351488/ocu:100357917/ocu:100346325/ocu:100357148/ocu:100341104/ocu:100357217/ocu:100009073	9
ocu05412	Arrhythmogenic right ventricular cardiomyopathy - Oryctolagus cuniculus (rabbit)	8/441	89/8891	0.0735382	0.407289	ENSOCUG00000015082/ENSOCUG00000011387/ENSOCUG00000010854/ENSOCUG00000003008/ENSOCUG00000002197/ENSOCUG00000014334/ENSOCUG00000017871/ENSOCUG00000007630	-/-/-/-/-/-/-/-	ocu:100038308/ocu:100101621/ocu:100328570/ocu:100346103/ocu:100009141/ocu:100351181/ocu:100350274/ocu:100328774	8
ocu00982	Drug metabolism - cytochrome P450 - Oryctolagus cuniculus (rabbit)	7/441	76/8891	0.0819659	0.445399	ENSOCUG00000024443/ENSOCUG00000023703/ENSOCUG00000009681/ENSOCUG00000011952/ENSOCUG00000026540/novel.43/ENSOCUG00000010056	-/-/-/-/-/-/-	ocu:100356307/ocu:100357917/ocu:100357148/ocu:100341104/ocu:100009283/ocu:100009073/ocu:100328937	7
ocu05145	Toxoplasmosis - Oryctolagus cuniculus (rabbit)	10/441	123/8891	0.0842554	0.447758	ENSOCUG00000014676/ENSOCUG00000005428/ENSOCUG00000009655/ENSOCUG00000004311/ENSOCUG00000000651/ENSOCUG00000001020/ENSOCUG00000012345/ENSOCUG00000001396/ENSOCUG00000002480/ENSOCUG00000004052	-/-/-/-/-/-/-/-/-/-	ocu:100358679/ocu:100341714/ocu:100346886/ocu:100339953/ocu:100009086/ocu:100338391/ocu:100338362/ocu:100350656/ocu:100343144/ocu:100340526	10
ocu01524	Platinum drug resistance - Oryctolagus cuniculus (rabbit)	8/441	92/8891	0.0855093	0.447758	ENSOCUG00000002814/ENSOCUG00000024443/ENSOCUG00000023703/ENSOCUG00000008164/ENSOCUG00000009681/ENSOCUG00000011952/novel.43/ENSOCUG00000015434	-/-/-/-/-/-/-/-	ocu:100357676/ocu:100356307/ocu:100357917/ocu:100343242/ocu:100357148/ocu:100341104/ocu:100009073/ocu:100340498	8
ocu04935	Growth hormone synthesis, secretion and action - Oryctolagus cuniculus (rabbit)	9/441	108/8891	0.0872709	0.448822	ENSOCUG00000008644/ENSOCUG00000004311/ENSOCUG00000014689/ENSOCUG00000002264/ENSOCUG00000021234/ENSOCUG00000007904/ENSOCUG00000010937/ENSOCUG00000001020/ENSOCUG00000007362	-/-/-/-/-/-/-/-/-	ocu:100339305/ocu:100339953/ocu:100008668/ocu:100008902/ocu:100346323/ocu:100340877/ocu:100354019/ocu:100338391/ocu:100037720	9
ocu04730	Long-term depression - Oryctolagus cuniculus (rabbit)	6/441	63/8891	0.0910471	0.454258	ENSOCUG00000014689/ENSOCUG00000021234/ENSOCUG00000001020/ENSOCUG00000003056/ENSOCUG00000014718/ENSOCUG00000007362	-/-/-/-/-/-	ocu:100008668/ocu:100346323/ocu:100338391/ocu:100340056/ocu:100009243/ocu:100037720	6
ocu04611	Platelet activation - Oryctolagus cuniculus (rabbit)	10/441	125/8891	0.0914825	0.454258	ENSOCUG00000012881/ENSOCUG00000012264/ENSOCUG00000014988/ENSOCUG00000021234/ENSOCUG00000007904/ENSOCUG00000001020/ENSOCUG00000011387/ENSOCUG00000003056/ENSOCUG00000022794/ENSOCUG00000004052	-/-/-/-/-/-/-/-/-/-	ocu:100347598/ocu:100008997/ocu:100009177/ocu:100346323/ocu:100340877/ocu:100338391/ocu:100101621/ocu:100340056/ocu:100351711/ocu:100340526	10
ocu00052	Galactose metabolism - Oryctolagus cuniculus (rabbit)	4/441	36/8891	0.10101	0.493067	ENSOCUG00000026383/ENSOCUG00000024714/ENSOCUG00000026849/ENSOCUG00000013740	-/-/-/-	ocu:100341518/ocu:100349117/ocu:100009256/ocu:100351563	4
ocu00534	Glycosaminoglycan biosynthesis - heparan sulfate / heparin - Oryctolagus cuniculus (rabbit)	3/441	23/8891	0.103038	0.494584	ENSOCUG00000006878/ENSOCUG00000013158/ENSOCUG00000002744	-/-/-	ocu:100347418/ocu:100340145/ocu:100346980	3
ocu00980	Metabolism of xenobiotics by cytochrome P450 - Oryctolagus cuniculus (rabbit)	7/441	83/8891	0.11688	0.535177	ENSOCUG00000024443/ENSOCUG00000023703/ENSOCUG00000009681/ENSOCUG00000011952/ENSOCUG00000026540/novel.43/ENSOCUG00000010056	-/-/-/-/-/-/-	ocu:100356307/ocu:100357917/ocu:100357148/ocu:100341104/ocu:100009283/ocu:100009073/ocu:100328937	7
ocu00620	Pyruvate metabolism - Oryctolagus cuniculus (rabbit)	5/441	53/8891	0.120996	0.535177	ENSOCUG00000012005/ENSOCUG00000022015/ENSOCUG00000008325/ENSOCUG00000010190/ENSOCUG00000027406	-/-/-/-/-	ocu:100342604/ocu:100009106/ocu:100338523/ocu:100338844/ocu:100009107	5
ocu03460	Fanconi anemia pathway - Oryctolagus cuniculus (rabbit)	5/441	53/8891	0.120996	0.535177	ENSOCUG00000016909/ENSOCUG00000002802/ENSOCUG00000013969/ENSOCUG00000017682/ENSOCUG00000016878	-/-/-/-/-	ocu:100008661/ocu:100346581/ocu:100345123/ocu:100534620/ocu:100355331	5
ocu04340	Hedgehog signaling pathway - Oryctolagus cuniculus (rabbit)	5/441	53/8891	0.120996	0.535177	ENSOCUG00000015589/ENSOCUG00000011405/ENSOCUG00000013176/ENSOCUG00000006563/ENSOCUG00000000638	-/-/-/-/-	ocu:100009036/ocu:103348501/ocu:100352661/ocu:100355047/ocu:100359289	5
ocu05418	Fluid shear stress and atherosclerosis - Oryctolagus cuniculus (rabbit)	12/441	166/8891	0.121908	0.535177	ENSOCUG00000024443/ENSOCUG00000004396/ENSOCUG00000023703/ENSOCUG00000009681/ENSOCUG00000021739/ENSOCUG00000011952/ENSOCUG00000008290/novel.43/ENSOCUG00000014358/ENSOCUG00000006714/ENSOCUG00000015434/ENSOCUG00000025956	-/-/-/-/-/-/-/-/-/-/-/-	ocu:100356307/ocu:100343715/ocu:100357917/ocu:100357148/ocu:100343020/ocu:100341104/ocu:100358690/ocu:100009073/ocu:100344147/ocu:100009000/ocu:100340498/ocu:100338470	12
ocu05204	Chemical carcinogenesis - Oryctolagus cuniculus (rabbit)	8/441	100/8891	0.122645	0.535177	ENSOCUG00000024443/ENSOCUG00000023703/ENSOCUG00000009681/ENSOCUG00000007842/ENSOCUG00000011952/ENSOCUG00000026540/novel.43/ENSOCUG00000010056	-/-/-/-/-/-/-/-	ocu:100356307/ocu:100357917/ocu:100357148/ocu:100358799/ocu:100341104/ocu:100009283/ocu:100009073/ocu:100328937	8
ocu04972	Pancreatic secretion - Oryctolagus cuniculus (rabbit)	9/441	119/8891	0.136036	0.58475	ENSOCUG00000015082/ENSOCUG00000006500/ENSOCUG00000021234/ENSOCUG00000007904/ENSOCUG00000001808/ENSOCUG00000027809/ENSOCUG00000007362/ENSOCUG00000023061/ENSOCUG00000002336	-/-/-/-/-/-/-/-/-	ocu:100038308/ocu:100008727/ocu:100346323/ocu:100340877/ocu:100328591/ocu:100343733/ocu:100037720/ocu:100009586/ocu:100351817	9
ocu05146	Amoebiasis - Oryctolagus cuniculus (rabbit)	12/441	171/8891	0.142185	0.602193	ENSOCUG00000013232/ENSOCUG00000014676/ENSOCUG00000012881/ENSOCUG00000013276/ENSOCUG00000007286/ENSOCUG00000009655/ENSOCUG00000012264/ENSOCUG00000014988/ENSOCUG00000021234/ENSOCUG00000007362/novel.101/ENSOCUG00000003669	-/-/-/-/-/-/-/-/-/-/-/-	ocu:100358256/ocu:100358679/ocu:100347598/ocu:100358522/ocu:100357900/ocu:100346886/ocu:100008997/ocu:100009177/ocu:100346323/ocu:100037720/ocu:100009245/ocu:100009097	12
ocu05214	Glioma - Oryctolagus cuniculus (rabbit)	6/441	72/8891	0.146103	0.60982	ENSOCUG00000013296/ENSOCUG00000014689/ENSOCUG00000000856/ENSOCUG00000001725/ENSOCUG00000007362/ENSOCUG00000011078	-/-/-/-/-/-	ocu:100353742/ocu:100008668/ocu:100356957/ocu:100342872/ocu:100037720/ocu:100009040	6
ocu04210	Apoptosis - Oryctolagus cuniculus (rabbit)	11/441	156/8891	0.151687	0.616706	ENSOCUG00000007499/novel.1348/ENSOCUG00000025397/ENSOCUG00000013633/ENSOCUG00000004082/ENSOCUG00000013296/ENSOCUG00000027812/ENSOCUG00000022112/ENSOCUG00000028032/ENSOCUG00000002640/ENSOCUG00000015434	-/-/-/-/-/-/-/-/-/-/-	ocu:100346094/ocu:100009327/ocu:100355248/ocu:100359244/ocu:100348075/ocu:100353742/ocu:100340483/ocu:100357567/ocu:100357567/ocu:100351032/ocu:100340498	11
ocu04727	GABAergic synapse - Oryctolagus cuniculus (rabbit)	7/441	89/8891	0.152035	0.616706	ENSOCUG00000010579/ENSOCUG00000014672/ENSOCUG00000007904/ENSOCUG00000001020/ENSOCUG00000007362/ENSOCUG00000000931/ENSOCUG00000011686	-/-/-/-/-/-/-	ocu:100357989/ocu:100352954/ocu:100340877/ocu:100338391/ocu:100037720/ocu:100338332/ocu:100339311	7
ocu05166	Human T-cell leukemia virus 1 infection - Oryctolagus cuniculus (rabbit)	16/441	245/8891	0.158262	0.633046	ENSOCUG00000015589/ENSOCUG00000010492/ENSOCUG00000011340/ENSOCUG00000006527/ENSOCUG00000027988/ENSOCUG00000001652/ENSOCUG00000000856/ENSOCUG00000007904/ENSOCUG00000002640/ENSOCUG00000004706/ENSOCUG00000008243/ENSOCUG00000011244/ENSOCUG00000001396/ENSOCUG00000002480/ENSOCUG00000014877/ENSOCUG00000000998	-/-/-/-/-/-/-/-/-/-/-/-/-/-/-/-	ocu:100009036/ocu:100009373/ocu:100354874/ocu:100349688/ocu:100356326/ocu:100357416/ocu:100356957/ocu:100340877/ocu:100351032/ocu:103346323/ocu:100354882/ocu:100356105/ocu:100350656/ocu:100343144/ocu:100356102/ocu:100134865	16
ocu00604	Glycosphingolipid biosynthesis - ganglio series - Oryctolagus cuniculus (rabbit)	2/441	15/8891	0.168711	0.664111	ENSOCUG00000010126/ENSOCUG00000020994	-/-	ocu:100341761/ocu:100356933	2
ocu04912	GnRH signaling pathway - Oryctolagus cuniculus (rabbit)	7/441	92/8891	0.171265	0.664111	ENSOCUG00000004311/ENSOCUG00000010244/ENSOCUG00000021234/ENSOCUG00000007904/ENSOCUG00000007362/ENSOCUG00000006714/ENSOCUG00000014089	-/-/-/-/-/-/-	ocu:100339953/ocu:100009598/ocu:100346323/ocu:100340877/ocu:100037720/ocu:100009000/ocu:100339661	7
ocu04928	Parathyroid hormone synthesis, secretion and action - Oryctolagus cuniculus (rabbit)	8/441	109/8891	0.172946	0.664111	ENSOCUG00000001428/ENSOCUG00000010244/ENSOCUG00000021234/ENSOCUG00000007904/ENSOCUG00000001020/ENSOCUG00000011230/ENSOCUG00000007362/ENSOCUG00000014089	-/-/-/-/-/-/-/-	ocu:100009247/ocu:100009598/ocu:100346323/ocu:100340877/ocu:100338391/ocu:100101605/ocu:100037720/ocu:100339661	8
ocu04145	Phagosome - Oryctolagus cuniculus (rabbit)	16/441	251/8891	0.181646	0.683678	novel.1348/ENSOCUG00000025397/ENSOCUG00000022216/ENSOCUG00000004082/ENSOCUG00000017494/ENSOCUG00000027812/ENSOCUG00000022112/ENSOCUG00000028032/ENSOCUG00000021010/ENSOCUG00000005371/ENSOCUG00000011387/ENSOCUG00000009244/ENSOCUG00000014718/ENSOCUG00000001396/ENSOCUG00000002480/ENSOCUG00000003669	-/-/-/-/-/-/-/-/-/-/-/-/-/-/-/-	ocu:100009327/ocu:100355248/ocu:100342125/ocu:100348075/ocu:103351593/ocu:100340483/ocu:100357567/ocu:100357567/ocu:100350252/ocu:100357972/ocu:100101621/ocu:100357137/ocu:100009243/ocu:100350656/ocu:100343144/ocu:100009097	16
ocu04022	cGMP-PKG signaling pathway - Oryctolagus cuniculus (rabbit)	12/441	180/8891	0.182887	0.683678	ENSOCUG00000015082/ENSOCUG00000008644/ENSOCUG00000027988/ENSOCUG00000025557/ENSOCUG00000007904/ENSOCUG00000001020/ENSOCUG00000017780/ENSOCUG00000010854/ENSOCUG00000012345/ENSOCUG00000005721/ENSOCUG00000014358/ENSOCUG00000004052	-/-/-/-/-/-/-/-/-/-/-/-	ocu:100038308/ocu:100339305/ocu:100356326/ocu:100009164/ocu:100340877/ocu:100338391/ocu:100009477/ocu:100328570/ocu:100338362/ocu:100008731/ocu:100344147/ocu:100340526	12
ocu04922	Glucagon signaling pathway - Oryctolagus cuniculus (rabbit)	8/441	111/8891	0.18523	0.683678	ENSOCUG00000002790/ENSOCUG00000003384/ENSOCUG00000022015/ENSOCUG00000021234/ENSOCUG00000024506/ENSOCUG00000027406/ENSOCUG00000025663/ENSOCUG00000013782	-/-/-/-/-/-/-/-	ocu:100342407/ocu:100352581/ocu:100009106/ocu:100346323/ocu:100009137/ocu:100009107/ocu:100350311/ocu:100190898	8
ocu05230	Central carbon metabolism in cancer - Oryctolagus cuniculus (rabbit)	6/441	78/8891	0.189505	0.683678	ENSOCUG00000011141/ENSOCUG00000022015/ENSOCUG00000001952/ENSOCUG00000007086/ENSOCUG00000001725/ENSOCUG00000027406	-/-/-/-/-/-	ocu:100340710/ocu:100009106/ocu:100342540/ocu:100327263/ocu:100342872/ocu:100009107	6
ocu04014	Ras signaling pathway - Oryctolagus cuniculus (rabbit)	15/441	235/8891	0.189911	0.683678	ENSOCUG00000010492/ENSOCUG00000014689/ENSOCUG00000010538/ENSOCUG00000004307/ENSOCUG00000014672/ENSOCUG00000007086/ENSOCUG00000001725/ENSOCUG00000006133/ENSOCUG00000015312/ENSOCUG00000003380/ENSOCUG00000007362/ENSOCUG00000027018/ENSOCUG00000000931/ENSOCUG00000026354/ENSOCUG00000014089	-/-/-/-/-/-/-/-/-/-/-/-/-/-/-	ocu:100009373/ocu:100008668/ocu:100352056/ocu:100344921/ocu:100352954/ocu:100327263/ocu:100342872/ocu:100008961/ocu:100008912/ocu:100355275/ocu:100037720/ocu:100358984/ocu:100338332/ocu:100339515/ocu:100339661	15
ocu00380	Tryptophan metabolism - Oryctolagus cuniculus (rabbit)	4/441	47/8891	0.203048	0.71991	ENSOCUG00000003344/ENSOCUG00000008325/ENSOCUG00000007842/ENSOCUG00000010056	-/-/-/-	ocu:100358205/ocu:100338523/ocu:100358799/ocu:100328937	4
ocu05212	Pancreatic cancer - Oryctolagus cuniculus (rabbit)	6/441	80/8891	0.204974	0.71991	ENSOCUG00000013296/ENSOCUG00000000856/ENSOCUG00000016909/ENSOCUG00000016878/ENSOCUG00000011078/ENSOCUG00000014089	-/-/-/-/-/-	ocu:100353742/ocu:100356957/ocu:100008661/ocu:100355331/ocu:100009040/ocu:100339661	6
ocu00260	Glycine, serine and threonine metabolism - Oryctolagus cuniculus (rabbit)	4/441	48/8891	0.213527	0.740912	ENSOCUG00000021541/ENSOCUG00000017653/ENSOCUG00000014352/ENSOCUG00000022118	-/-/-/-	ocu:100009405/ocu:100008766/ocu:100338260/ocu:100349039	4
ocu04920	Adipocytokine signaling pathway - Oryctolagus cuniculus (rabbit)	5/441	65/8891	0.219506	0.742019	ENSOCUG00000008644/ENSOCUG00000003384/ENSOCUG00000013062/ENSOCUG00000006025/ENSOCUG00000025663	-/-/-/-/-	ocu:100339305/ocu:100352581/ocu:100328719/ocu:100344462/ocu:100350311	5
ocu05215	Prostate cancer - Oryctolagus cuniculus (rabbit)	7/441	99/8891	0.219858	0.742019	ENSOCUG00000014689/ENSOCUG00000000856/ENSOCUG00000000104/ENSOCUG00000001725/ENSOCUG00000008290/ENSOCUG00000015312/ENSOCUG00000000998	-/-/-/-/-/-/-	ocu:100008668/ocu:100356957/ocu:100347277/ocu:100342872/ocu:100358690/ocu:100008912/ocu:100134865	7
ocu00071	Fatty acid degradation - Oryctolagus cuniculus (rabbit)	4/441	49/8891	0.224152	0.742019	ENSOCUG00000008325/ENSOCUG00000013062/ENSOCUG00000026540/ENSOCUG00000025663	-/-/-/-	ocu:100338523/ocu:100328719/ocu:100009283/ocu:100350311	4
ocu00565	Ether lipid metabolism - Oryctolagus cuniculus (rabbit)	4/441	49/8891	0.224152	0.742019	ENSOCUG00000013534/ENSOCUG00000011944/ENSOCUG00000006133/ENSOCUG00000014089	-/-/-/-	ocu:100348637/ocu:100354004/ocu:100008961/ocu:100339661	4
ocu02010	ABC transporters - Oryctolagus cuniculus (rabbit)	4/441	50/8891	0.23491	0.768796	ENSOCUG00000009797/ENSOCUG00000008164/ENSOCUG00000014380/ENSOCUG00000022308	-/-/-/-	ocu:100337818/ocu:100343242/ocu:100341298/ocu:103346773	4
ocu00100	Steroid biosynthesis - Oryctolagus cuniculus (rabbit)	2/441	19/8891	0.242396	0.784382	ENSOCUG00000001553/ENSOCUG00000007899	-/-	ocu:100338588/ocu:100351296	2
ocu04072	Phospholipase D signaling pathway - Oryctolagus cuniculus (rabbit)	14/441	229/8891	0.246556	0.788978	ENSOCUG00000025557/ENSOCUG00000021234/ENSOCUG00000007904/ENSOCUG00000007086/ENSOCUG00000001725/ENSOCUG00000026842/ENSOCUG00000002383/ENSOCUG00000015312/ENSOCUG00000022794/ENSOCUG00000007362/ENSOCUG00000014089/ENSOCUG00000004052/ENSOCUG00000002123/ENSOCUG00000003669	-/-/-/-/-/-/-/-/-/-/-/-/-/-	ocu:100009164/ocu:100346323/ocu:100340877/ocu:100327263/ocu:100342872/ocu:100355169/ocu:103352130/ocu:100008912/ocu:100351711/ocu:100037720/ocu:100339661/ocu:100340526/ocu:100344818/ocu:100009097	14
ocu00500	Starch and sucrose metabolism - Oryctolagus cuniculus (rabbit)	3/441	35/8891	0.250275	0.792079	ENSOCUG00000002790/ENSOCUG00000013740/ENSOCUG00000027809	-/-/-	ocu:100342407/ocu:100351563/ocu:100343733	3
ocu00010	Glycolysis / Gluconeogenesis - Oryctolagus cuniculus (rabbit)	6/441	86/8891	0.253837	0.794619	ENSOCUG00000022015/ENSOCUG00000010086/ENSOCUG00000008325/ENSOCUG00000027406/ENSOCUG00000026540/ENSOCUG00000013740	-/-/-/-/-/-	ocu:100009106/ocu:100352426/ocu:100338523/ocu:100009107/ocu:100009283/ocu:100351563	6
ocu04923	Regulation of lipolysis in adipocytes - Oryctolagus cuniculus (rabbit)	4/441	52/8891	0.256777	0.795182	ENSOCUG00000008644/ENSOCUG00000021234/ENSOCUG00000007904/ENSOCUG00000001020	-/-/-/-	ocu:100339305/ocu:100346323/ocu:100340877/ocu:100338391	4
ocu00340	Histidine metabolism - Oryctolagus cuniculus (rabbit)	2/441	20/8891	0.261123	0.7953	ENSOCUG00000008325/ENSOCUG00000009065	-/-	ocu:100338523/ocu:100347399	2
ocu04610	Complement and coagulation cascades - Oryctolagus cuniculus (rabbit)	5/441	70/8891	0.266246	0.7953	ENSOCUG00000005374/ENSOCUG00000005985/ENSOCUG00000016068/ENSOCUG00000022794/ENSOCUG00000025358	-/-/-/-/-	ocu:100358949/ocu:100008713/ocu:100009588/ocu:100351711/ocu:100009314	5
ocu00330	Arginine and proline metabolism - Oryctolagus cuniculus (rabbit)	4/441	53/8891	0.267862	0.7953	ENSOCUG00000014352/ENSOCUG00000008325/ENSOCUG00000014718/ENSOCUG00000010111	-/-/-/-	ocu:100338260/ocu:100338523/ocu:100009243/ocu:100356084	4
ocu04330	Notch signaling pathway - Oryctolagus cuniculus (rabbit)	4/441	53/8891	0.267862	0.7953	ENSOCUG00000016568/ENSOCUG00000010756/ENSOCUG00000001894/ENSOCUG00000015049	-/-/-/-	ocu:100344717/ocu:100352191/ocu:100355921/ocu:100346085	4
ocu05216	Thyroid cancer - Oryctolagus cuniculus (rabbit)	3/441	37/8891	0.277502	0.815515	ENSOCUG00000011141/ENSOCUG00000007222/ENSOCUG00000013296	-/-/-	ocu:100340710/ocu:100349893/ocu:100353742	3
ocu01522	Endocrine resistance - Oryctolagus cuniculus (rabbit)	6/441	90/8891	0.288034	0.835367	ENSOCUG00000014689/ENSOCUG00000000856/ENSOCUG00000021234/ENSOCUG00000007904/ENSOCUG00000010756/ENSOCUG00000006714	-/-/-/-/-/-	ocu:100008668/ocu:100356957/ocu:100346323/ocu:100340877/ocu:100352191/ocu:100009000	6
ocu04066	HIF-1 signaling pathway - Oryctolagus cuniculus (rabbit)	9/441	145/8891	0.292498	0.835367	ENSOCUG00000022015/ENSOCUG00000010086/ENSOCUG00000014689/ENSOCUG00000016068/ENSOCUG00000027406/ENSOCUG00000010718/ENSOCUG00000007362/ENSOCUG00000027018/novel.146	-/-/-/-/-/-/-/-/-	ocu:100009106/ocu:100352426/ocu:100008668/ocu:100009588/ocu:100009107/ocu:100009047/ocu:100037720/ocu:100358984/ocu:103352470	9
ocu04062	Chemokine signaling pathway - Oryctolagus cuniculus (rabbit)	11/441	182/8891	0.292958	0.835367	ENSOCUG00000010538/ENSOCUG00000003285/ENSOCUG00000005838/ENSOCUG00000014672/ENSOCUG00000007904/ENSOCUG00000001020/ENSOCUG00000012654/ENSOCUG00000003056/novel.101/ENSOCUG00000000931/ENSOCUG00000004052	-/-/-/-/-/-/-/-/-/-/-	ocu:100352056/ocu:100352081/ocu:100351551/ocu:100352954/ocu:100340877/ocu:100338391/ocu:100357266/ocu:100340056/ocu:100009245/ocu:100338332/ocu:100340526	11
ocu04666	Fc gamma R-mediated phagocytosis - Oryctolagus cuniculus (rabbit)	10/441	165/8891	0.30272	0.848015	ENSOCUG00000008947/ENSOCUG00000007028/ENSOCUG00000010538/ENSOCUG00000002414/ENSOCUG00000002315/ENSOCUG00000003056/ENSOCUG00000006133/ENSOCUG00000007362/ENSOCUG00000014089/ENSOCUG00000003669	-/-/-/-/-/-/-/-/-/-	ocu:100009158/ocu:100345174/ocu:100352056/ocu:100359279/ocu:100356835/ocu:100340056/ocu:100008961/ocu:100037720/ocu:100339661/ocu:100009097	10
ocu04976	Bile secretion - Oryctolagus cuniculus (rabbit)	6/441	92/8891	0.305491	0.848015	ENSOCUG00000008164/ENSOCUG00000006500/ENSOCUG00000000651/ENSOCUG00000021234/ENSOCUG00000007904/ENSOCUG00000023061	-/-/-/-/-/-	ocu:100343242/ocu:100008727/ocu:100009086/ocu:100346323/ocu:100340877/ocu:100009586	6
ocu04270	Vascular smooth muscle contraction - Oryctolagus cuniculus (rabbit)	9/441	147/8891	0.306227	0.848015	novel.1145/ENSOCUG00000025557/ENSOCUG00000021234/ENSOCUG00000007904/ENSOCUG00000016624/ENSOCUG00000006133/ENSOCUG00000007362/ENSOCUG00000005721/ENSOCUG00000014358	-/-/-/-/-/-/-/-/-	ocu:103348434/ocu:100009164/ocu:100346323/ocu:100340877/ocu:100009002/ocu:100008961/ocu:100037720/ocu:100008731/ocu:100344147	9
ocu04971	Gastric acid secretion - Oryctolagus cuniculus (rabbit)	5/441	75/8891	0.314938	0.853724	ENSOCUG00000021234/ENSOCUG00000007904/ENSOCUG00000001020/ENSOCUG00000007362/ENSOCUG00000023061	-/-/-/-/-	ocu:100346323/ocu:100340877/ocu:100338391/ocu:100037720/ocu:100009586	5
ocu00670	One carbon pool by folate - Oryctolagus cuniculus (rabbit)	2/441	23/8891	0.317182	0.853724	ENSOCUG00000021541/ENSOCUG00000015071	-/-	ocu:100009405/ocu:100356705	2
ocu04964	Proximal tubule bicarbonate reclamation - Oryctolagus cuniculus (rabbit)	2/441	23/8891	0.317182	0.853724	ENSOCUG00000006500/ENSOCUG00000011686	-/-	ocu:100008727/ocu:100339311	2
ocu04918	Thyroid hormone synthesis - Oryctolagus cuniculus (rabbit)	5/441	76/8891	0.324827	0.866206	ENSOCUG00000015267/ENSOCUG00000021234/ENSOCUG00000007904/ENSOCUG00000007319/ENSOCUG00000007362	-/-/-/-/-	ocu:100346543/ocu:100346323/ocu:100340877/ocu:100355382/ocu:100037720	5
ocu05219	Bladder cancer - Oryctolagus cuniculus (rabbit)	3/441	41/8891	0.332592	0.871069	ENSOCUG00000000856/ENSOCUG00000003518/ENSOCUG00000006714	-/-/-	ocu:100356957/ocu:100343775/ocu:100009000	3
ocu04213	Longevity regulating pathway - multiple species - Oryctolagus cuniculus (rabbit)	4/441	59/8891	0.335724	0.871069	ENSOCUG00000008644/ENSOCUG00000003384/ENSOCUG00000014689/ENSOCUG00000007904	-/-/-/-	ocu:100339305/ocu:100352581/ocu:100008668/ocu:100340877	4
ocu04961	Endocrine and other factor-regulated calcium reabsorption - Oryctolagus cuniculus (rabbit)	4/441	59/8891	0.335724	0.871069	ENSOCUG00000021234/ENSOCUG00000007904/ENSOCUG00000010854/ENSOCUG00000007362	-/-/-/-	ocu:100346323/ocu:100340877/ocu:100328570/ocu:100037720	4
ocu04150	mTOR signaling pathway - Oryctolagus cuniculus (rabbit)	10/441	171/8891	0.342153	0.879822	ENSOCUG00000013686/ENSOCUG00000014689/ENSOCUG00000002304/ENSOCUG00000000380/ENSOCUG00000001334/ENSOCUG00000007362/ENSOCUG00000011366/ENSOCUG00000014730/ENSOCUG00000016772/ENSOCUG00000003249	-/-/-/-/-/-/-/-/-/-	ocu:100349579/ocu:100008668/ocu:100343861/ocu:100009381/ocu:100009363/ocu:100037720/ocu:100343007/ocu:100350521/ocu:100341887/ocu:100356368	10
ocu04973	Carbohydrate digestion and absorption - Oryctolagus cuniculus (rabbit)	3/441	42/8891	0.346384	0.882819	ENSOCUG00000024754/ENSOCUG00000026849/ENSOCUG00000027809	-/-/-	ocu:100338138/ocu:100009256/ocu:100343733	3
ocu00240	Pyrimidine metabolism - Oryctolagus cuniculus (rabbit)	4/441	61/8891	0.358594	0.894163	ENSOCUG00000010046/ENSOCUG00000005820/ENSOCUG00000001265/ENSOCUG00000012677	-/-/-/-	ocu:100359019/ocu:100346325/ocu:100348589/ocu:100354213	4
ocu00640	Propanoate metabolism - Oryctolagus cuniculus (rabbit)	3/441	43/8891	0.360149	0.894163	ENSOCUG00000010579/ENSOCUG00000022015/ENSOCUG00000027406	-/-/-	ocu:100357989/ocu:100009106/ocu:100009107	3
ocu03440	Homologous recombination - Oryctolagus cuniculus (rabbit)	3/441	43/8891	0.360149	0.894163	ENSOCUG00000016909/ENSOCUG00000013969/ENSOCUG00000016878	-/-/-	ocu:100008661/ocu:100345123/ocu:100355331	3
ocu00650	Butanoate metabolism - Oryctolagus cuniculus (rabbit)	2/441	26/8891	0.372209	0.909478	ENSOCUG00000010579/ENSOCUG00000010327	-/-	ocu:100357989/ocu:100339007	2
ocu05170	Human immunodeficiency virus 1 infection - Oryctolagus cuniculus (rabbit)	12/441	215/8891	0.379073	0.909478	ENSOCUG00000002858/ENSOCUG00000004340/ENSOCUG00000002114/ENSOCUG00000004311/ENSOCUG00000001652/ENSOCUG00000010538/ENSOCUG00000014672/ENSOCUG00000001020/ENSOCUG00000002315/ENSOCUG00000007362/novel.146/ENSOCUG00000000931	-/-/-/-/-/-/-/-/-/-/-/-	ocu:100352863/ocu:100338989/ocu:100126072/ocu:100339953/ocu:100357416/ocu:100352056/ocu:100352954/ocu:100338391/ocu:100356835/ocu:100037720/ocu:103352470/ocu:100338332	12
ocu05012	Parkinson disease - Oryctolagus cuniculus (rabbit)	17/441	312/8891	0.379739	0.909478	novel.1348/ENSOCUG00000007972/ENSOCUG00000025397/ENSOCUG00000004082/ENSOCUG00000027988/ENSOCUG00000023263/ENSOCUG00000027812/ENSOCUG00000022112/ENSOCUG00000026908/ENSOCUG00000028032/ENSOCUG00000008627/ENSOCUG00000021010/ENSOCUG00000021234/ENSOCUG00000001020/ENSOCUG00000012345/ENSOCUG00000015434/ENSOCUG00000020954	-/-/-/-/-/-/-/-/-/-/-/-/-/-/-/-/-	ocu:100009327/ocu:100350119/ocu:100355248/ocu:100348075/ocu:100356326/ocu:100356593/ocu:100340483/ocu:100357567/ocu:100354254/ocu:100357567/ocu:100349566/ocu:100350252/ocu:100346323/ocu:100338391/ocu:100338362/ocu:100340498/ocu:100358208	17
ocu04146	Peroxisome - Oryctolagus cuniculus (rabbit)	5/441	82/8891	0.384613	0.909478	ENSOCUG00000013062/ENSOCUG00000017243/ENSOCUG00000013967/ENSOCUG00000015244/ENSOCUG00000004155	-/-/-/-/-	ocu:100328719/ocu:100353600/ocu:100340365/ocu:100338511/ocu:100009549	5
ocu04024	cAMP signaling pathway - Oryctolagus cuniculus (rabbit)	12/441	216/8891	0.385189	0.909478	ENSOCUG00000015082/ENSOCUG00000001428/ENSOCUG00000010538/ENSOCUG00000002264/ENSOCUG00000021234/ENSOCUG00000007904/ENSOCUG00000001020/ENSOCUG00000006025/ENSOCUG00000022794/ENSOCUG00000023061/ENSOCUG00000006563/ENSOCUG00000014089	-/-/-/-/-/-/-/-/-/-/-/-	ocu:100038308/ocu:100009247/ocu:100352056/ocu:100008902/ocu:100346323/ocu:100340877/ocu:100338391/ocu:100344462/ocu:100351711/ocu:100009586/ocu:100355047/ocu:100339661	12
ocu00563	Glycosylphosphatidylinositol (GPI)-anchor biosynthesis - Oryctolagus cuniculus (rabbit)	2/441	27/8891	0.390171	0.909478	ENSOCUG00000005271/ENSOCUG00000002653	-/-	ocu:100357388/ocu:100339282	2
ocu01212	Fatty acid metabolism - Oryctolagus cuniculus (rabbit)	4/441	64/8891	0.392846	0.909478	ENSOCUG00000005702/ENSOCUG00000013062/ENSOCUG00000025663/ENSOCUG00000005937	-/-/-/-	ocu:100352022/ocu:100328719/ocu:100350311/ocu:100344498	4
ocu04930	Type II diabetes mellitus - Oryctolagus cuniculus (rabbit)	3/441	46/8891	0.401126	0.909478	ENSOCUG00000008644/ENSOCUG00000010937/ENSOCUG00000002733	-/-/-	ocu:100339305/ocu:100354019/ocu:100346309	3
ocu05030	Cocaine addiction - Oryctolagus cuniculus (rabbit)	3/441	46/8891	0.401126	0.909478	ENSOCUG00000021234/ENSOCUG00000001020/ENSOCUG00000023019	-/-/-	ocu:100346323/ocu:100338391/ocu:100348962	3
ocu05144	Malaria - Oryctolagus cuniculus (rabbit)	3/441	46/8891	0.401126	0.909478	ENSOCUG00000005371/ENSOCUG00000009244/ENSOCUG00000025956	-/-/-	ocu:100357972/ocu:100357137/ocu:100338470	3
ocu04725	Cholinergic synapse - Oryctolagus cuniculus (rabbit)	6/441	103/8891	0.403651	0.909478	ENSOCUG00000014672/ENSOCUG00000007904/ENSOCUG00000001020/ENSOCUG00000007362/ENSOCUG00000000931/ENSOCUG00000004052	-/-/-/-/-/-	ocu:100352954/ocu:100340877/ocu:100338391/ocu:100037720/ocu:100338332/ocu:100340526	6
ocu05223	Non-small cell lung cancer - Oryctolagus cuniculus (rabbit)	4/441	65/8891	0.404213	0.909478	ENSOCUG00000013296/ENSOCUG00000000856/ENSOCUG00000007362/ENSOCUG00000011078	-/-/-/-	ocu:100353742/ocu:100356957/ocu:100037720/ocu:100009040	4
ocu00410	beta-Alanine metabolism - Oryctolagus cuniculus (rabbit)	2/441	28/8891	0.407899	0.910659	ENSOCUG00000010579/ENSOCUG00000008325	-/-	ocu:100357989/ocu:100338523	2
ocu04668	TNF signaling pathway - Oryctolagus cuniculus (rabbit)	6/441	104/8891	0.412615	0.914101	ENSOCUG00000004311/ENSOCUG00000013633/ENSOCUG00000010244/ENSOCUG00000002640/novel.101/ENSOCUG00000015434	-/-/-/-/-/-	ocu:100339953/ocu:100359244/ocu:100009598/ocu:100351032/ocu:100009245/ocu:100340498	6
ocu00130	Ubiquinone and other terpenoid-quinone biosynthesis - Oryctolagus cuniculus (rabbit)	1/441	11/8891	0.428749	0.926914	ENSOCUG00000004396	-	ocu:100343715	1
ocu04064	NF-kappa B signaling pathway - Oryctolagus cuniculus (rabbit)	9/441	165/8891	0.433944	0.926914	ENSOCUG00000012853/ENSOCUG00000013296/ENSOCUG00000013609/ENSOCUG00000002640/ENSOCUG00000004706/ENSOCUG00000003056/novel.101/ENSOCUG00000011338/ENSOCUG00000003669	-/-/-/-/-/-/-/-/-	ocu:100354572/ocu:100353742/ocu:100009124/ocu:100351032/ocu:103346323/ocu:100340056/ocu:100009245/ocu:100343500/ocu:100009097	9
ocu05202	Transcriptional misregulation in cancer - Oryctolagus cuniculus (rabbit)	14/441	264/8891	0.437667	0.926914	ENSOCUG00000015589/ENSOCUG00000013296/ENSOCUG00000014689/ENSOCUG00000013549/ENSOCUG00000017566/ENSOCUG00000005429/ENSOCUG00000000737/ENSOCUG00000000104/ENSOCUG00000007470/ENSOCUG00000027018/novel.220/ENSOCUG00000016606/ENSOCUG00000002190/ENSOCUG00000003669	-/-/-/-/-/-/-/-/-/-/-/-/-/-	ocu:100009036/ocu:100353742/ocu:100008668/ocu:100347507/ocu:100357873/ocu:100353941/ocu:100344785/ocu:100347277/ocu:100340808/ocu:100358984/ocu:100346558/ocu:100355978/ocu:100344730/ocu:100009097	14
ocu00270	Cysteine and methionine metabolism - Oryctolagus cuniculus (rabbit)	4/441	68/8891	0.43804	0.926914	ENSOCUG00000017653/ENSOCUG00000022015/ENSOCUG00000007842/ENSOCUG00000027406	-/-/-/-	ocu:100008766/ocu:100009106/ocu:100358799/ocu:100009107	4
ocu04640	Hematopoietic cell lineage - Oryctolagus cuniculus (rabbit)	9/441	166/8891	0.441094	0.926914	ENSOCUG00000000715/ENSOCUG00000007086/ENSOCUG00000011387/ENSOCUG00000017659/ENSOCUG00000003008/ENSOCUG00000001396/ENSOCUG00000002480/ENSOCUG00000015702/ENSOCUG00000003669	-/-/-/-/-/-/-/-/-	ocu:100301546/ocu:100327263/ocu:100101621/ocu:100009167/ocu:100346103/ocu:100350656/ocu:100343144/ocu:100355350/ocu:100009097	9
ocu00600	Sphingolipid metabolism - Oryctolagus cuniculus (rabbit)	3/441	49/8891	0.441335	0.926914	ENSOCUG00000001828/ENSOCUG00000014366/ENSOCUG00000001306	-/-/-	ocu:100359094/ocu:100351712/ocu:100339302	3
ocu01523	Antifolate resistance - Oryctolagus cuniculus (rabbit)	2/441	30/8891	0.442576	0.926914	ENSOCUG00000021541/ENSOCUG00000008164	-/-	ocu:100009405/ocu:100343242	2
ocu04211	Longevity regulating pathway - Oryctolagus cuniculus (rabbit)	5/441	88/8891	0.444146	0.926914	ENSOCUG00000008644/ENSOCUG00000003384/ENSOCUG00000014689/ENSOCUG00000006823/ENSOCUG00000007904	-/-/-/-/-	ocu:100339305/ocu:100352581/ocu:100008668/ocu:100353097/ocu:100340877	5
ocu04979	Cholesterol metabolism - Oryctolagus cuniculus (rabbit)	3/441	50/8891	0.454511	0.94172	ENSOCUG00000000651/ENSOCUG00000001553/ENSOCUG00000005329	-/-/-	ocu:100009086/ocu:100338588/ocu:100009101	3
ocu00512	Mucin type O-glycan biosynthesis - Oryctolagus cuniculus (rabbit)	2/441	31/8891	0.459489	0.945236	ENSOCUG00000015212/ENSOCUG00000007916	-/-	ocu:100349215/ocu:100347030	2
ocu01230	Biosynthesis of amino acids - Oryctolagus cuniculus (rabbit)	5/441	92/8891	0.483073	0.974935	ENSOCUG00000021541/ENSOCUG00000017653/ENSOCUG00000010086/ENSOCUG00000022118/ENSOCUG00000022945	-/-/-/-/-	ocu:100009405/ocu:100008766/ocu:100352426/ocu:100349039/ocu:100350331	5
ocu00430	Taurine and hypotaurine metabolism - Oryctolagus cuniculus (rabbit)	1/441	13/8891	0.484083	0.974935	ENSOCUG00000001419	-	ocu:100355612	1
ocu00533	Glycosaminoglycan biosynthesis - keratan sulfate - Oryctolagus cuniculus (rabbit)	1/441	13/8891	0.484083	0.974935	ENSOCUG00000006596	-	ocu:100348291	1
ocu00051	Fructose and mannose metabolism - Oryctolagus cuniculus (rabbit)	2/441	33/8891	0.492399	0.980225	ENSOCUG00000026383/ENSOCUG00000001952	-/-	ocu:100341518/ocu:100342540	2
ocu04915	Estrogen signaling pathway - Oryctolagus cuniculus (rabbit)	7/441	134/8891	0.499686	0.980225	ENSOCUG00000005513/ENSOCUG00000021234/ENSOCUG00000007904/ENSOCUG00000001020/ENSOCUG00000006025/ENSOCUG00000008290/ENSOCUG00000006714	-/-/-/-/-/-/-	ocu:100339155/ocu:100346323/ocu:100340877/ocu:100338391/ocu:100344462/ocu:100358690/ocu:100009000	7
ocu04657	IL-17 signaling pathway - Oryctolagus cuniculus (rabbit)	5/441	94/8891	0.502187	0.980225	ENSOCUG00000012189/ENSOCUG00000008290/novel.101/ENSOCUG00000023019/ENSOCUG00000003940	-/-/-/-/-	ocu:100356648/ocu:100358690/ocu:100009245/ocu:100348962/ocu:103349030	5
ocu05169	Epstein-Barr virus infection - Oryctolagus cuniculus (rabbit)	15/441	296/8891	0.504395	0.980225	ENSOCUG00000015589/ENSOCUG00000004311/ENSOCUG00000013296/ENSOCUG00000000715/ENSOCUG00000000856/ENSOCUG00000002640/ENSOCUG00000004706/ENSOCUG00000003056/ENSOCUG00000015823/ENSOCUG00000001396/ENSOCUG00000002480/ENSOCUG00000011078/ENSOCUG00000000998/ENSOCUG00000012677/ENSOCUG00000003669	-/-/-/-/-/-/-/-/-/-/-/-/-/-/-	ocu:100009036/ocu:100339953/ocu:100353742/ocu:100301546/ocu:100356957/ocu:100351032/ocu:103346323/ocu:100340056/ocu:100340787/ocu:100350656/ocu:100343144/ocu:100009040/ocu:100134865/ocu:100354213/ocu:100009097	15
ocu04217	Necroptosis - Oryctolagus cuniculus (rabbit)	9/441	176/8891	0.5117	0.980225	ENSOCUG00000002790/ENSOCUG00000012853/ENSOCUG00000027988/novel.26/ENSOCUG00000012631/ENSOCUG00000008228/ENSOCUG00000008290/ENSOCUG00000004773/ENSOCUG00000017763	-/-/-/-/-/-/-/-/-	ocu:100342407/ocu:100354572/ocu:100356326/ocu:100351925/ocu:100008724/ocu:100008724/ocu:100358690/ocu:100343925/ocu:100009024	9
ocu04750	Inflammatory mediator regulation of TRP channels - Oryctolagus cuniculus (rabbit)	6/441	116/8891	0.517981	0.980225	ENSOCUG00000004311/ENSOCUG00000014689/ENSOCUG00000021234/ENSOCUG00000007904/ENSOCUG00000006133/ENSOCUG00000007362	-/-/-/-/-/-	ocu:100339953/ocu:100008668/ocu:100346323/ocu:100340877/ocu:100008961/ocu:100037720	6
ocu01040	Biosynthesis of unsaturated fatty acids - Oryctolagus cuniculus (rabbit)	2/441	35/8891	0.524015	0.980225	ENSOCUG00000005702/ENSOCUG00000005937	-/-	ocu:100352022/ocu:100344498	2
ocu05211	Renal cell carcinoma - Oryctolagus cuniculus (rabbit)	4/441	76/8891	0.524976	0.980225	ENSOCUG00000010492/ENSOCUG00000017566/ENSOCUG00000010538/novel.146	-/-/-/-	ocu:100009373/ocu:100357873/ocu:100352056/ocu:103352470	4
ocu05220	Chronic myeloid leukemia - Oryctolagus cuniculus (rabbit)	4/441	76/8891	0.524976	0.980225	ENSOCUG00000013296/ENSOCUG00000000856/ENSOCUG00000010171/ENSOCUG00000011078	-/-/-/-	ocu:100353742/ocu:100356957/ocu:100343228/ocu:100009040	4
ocu04071	Sphingolipid signaling pathway - Oryctolagus cuniculus (rabbit)	6/441	118/8891	0.534889	0.980225	ENSOCUG00000001020/ENSOCUG00000011555/ENSOCUG00000007362/ENSOCUG00000015434/ENSOCUG00000014089/ENSOCUG00000001306	-/-/-/-/-/-	ocu:100338391/ocu:100328617/ocu:100037720/ocu:100340498/ocu:100339661/ocu:100339302	6
ocu05010	Alzheimer disease - Oryctolagus cuniculus (rabbit)	21/441	425/8891	0.540606	0.980225	ENSOCUG00000015082/novel.1348/ENSOCUG00000025397/ENSOCUG00000008644/ENSOCUG00000013686/ENSOCUG00000004082/ENSOCUG00000027988/ENSOCUG00000023263/ENSOCUG00000027812/ENSOCUG00000022112/ENSOCUG00000026908/ENSOCUG00000028032/ENSOCUG00000021010/ENSOCUG00000000380/ENSOCUG00000016685/ENSOCUG00000014718/ENSOCUG00000012345/ENSOCUG00000014730/ENSOCUG00000015434/ENSOCUG00000020954/ENSOCUG00000003249	-/-/-/-/-/-/-/-/-/-/-/-/-/-/-/-/-/-/-/-/-	ocu:100038308/ocu:100009327/ocu:100355248/ocu:100339305/ocu:100349579/ocu:100348075/ocu:100356326/ocu:100356593/ocu:100340483/ocu:100357567/ocu:100354254/ocu:100357567/ocu:100350252/ocu:100009381/ocu:100339697/ocu:100009243/ocu:100338362/ocu:100350521/ocu:100340498/ocu:100358208/ocu:100356368	21
ocu05226	Gastric cancer - Oryctolagus cuniculus (rabbit)	7/441	142/8891	0.561879	0.980225	ENSOCUG00000013686/ENSOCUG00000013296/ENSOCUG00000000856/ENSOCUG00000000380/ENSOCUG00000014730/ENSOCUG00000000998/ENSOCUG00000003249	-/-/-/-/-/-/-	ocu:100349579/ocu:100353742/ocu:100356957/ocu:100009381/ocu:100350521/ocu:100134865/ocu:100356368	7
ocu00140	Steroid hormone biosynthesis - Oryctolagus cuniculus (rabbit)	4/441	80/8891	0.565963	0.980225	ENSOCUG00000011843/ENSOCUG00000012131/ENSOCUG00000027865/ENSOCUG00000010056	-/-/-/-	ocu:100009531/ocu:100008957/ocu:100345737/ocu:100328937	4
ocu03410	Base excision repair - Oryctolagus cuniculus (rabbit)	2/441	38/8891	0.568894	0.980225	ENSOCUG00000001040/ENSOCUG00000017745	-/-	ocu:100338717/ocu:100338950	2
ocu04726	Serotonergic synapse - Oryctolagus cuniculus (rabbit)	6/441	123/8891	0.576006	0.980225	ENSOCUG00000005428/ENSOCUG00000014672/ENSOCUG00000021234/ENSOCUG00000001020/ENSOCUG00000007362/ENSOCUG00000000931	-/-/-/-/-/-	ocu:100341714/ocu:100352954/ocu:100346323/ocu:100338391/ocu:100037720/ocu:100338332	6
ocu04910	Insulin signaling pathway - Oryctolagus cuniculus (rabbit)	7/441	144/8891	0.576887	0.980225	ENSOCUG00000002790/ENSOCUG00000008644/ENSOCUG00000003384/ENSOCUG00000010937/ENSOCUG00000027237/ENSOCUG00000024506/ENSOCUG00000013782	-/-/-/-/-/-/-	ocu:100342407/ocu:100339305/ocu:100352581/ocu:100354019/ocu:100357774/ocu:100009137/ocu:100190898	7
ocu04216	Ferroptosis - Oryctolagus cuniculus (rabbit)	3/441	60/8891	0.577763	0.980225	ENSOCUG00000013062/ENSOCUG00000004184/ENSOCUG00000001334	-/-/-	ocu:100328719/ocu:100351178/ocu:100009363	3
ocu05164	Influenza A - Oryctolagus cuniculus (rabbit)	9/441	186/8891	0.579344	0.980225	ENSOCUG00000004501/ENSOCUG00000027988/ENSOCUG00000007362/ENSOCUG00000015823/ENSOCUG00000001396/ENSOCUG00000011338/ENSOCUG00000002480/ENSOCUG00000011078/ENSOCUG00000017763	-/-/-/-/-/-/-/-/-	ocu:100008606/ocu:100356326/ocu:100037720/ocu:100340787/ocu:100350656/ocu:100343500/ocu:100343144/ocu:100009040/ocu:100009024	9
ocu00250	Alanine, aspartate and glutamate metabolism - Oryctolagus cuniculus (rabbit)	2/441	39/8891	0.583159	0.980225	ENSOCUG00000010579/ENSOCUG00000022945	-/-	ocu:100357989/ocu:100350331	2
ocu04670	Leukocyte transendothelial migration - Oryctolagus cuniculus (rabbit)	6/441	124/8891	0.584012	0.980225	ENSOCUG00000025586/ENSOCUG00000001020/ENSOCUG00000007362/ENSOCUG00000003008/ENSOCUG00000024048/ENSOCUG00000006714	-/-/-/-/-/-	ocu:100353304/ocu:100338391/ocu:100037720/ocu:100346103/ocu:100341579/ocu:100009000	6
ocu05231	Choline metabolism in cancer - Oryctolagus cuniculus (rabbit)	5/441	103/8891	0.584336	0.980225	ENSOCUG00000001725/ENSOCUG00000015312/ENSOCUG00000007362/ENSOCUG00000004158/ENSOCUG00000014089	-/-/-/-/-	ocu:100342872/ocu:100008912/ocu:100037720/ocu:100358417/ocu:100339661	5
ocu04120	Ubiquitin mediated proteolysis - Oryctolagus cuniculus (rabbit)	8/441	166/8891	0.584967	0.980225	ENSOCUG00000011340/ENSOCUG00000012176/ENSOCUG00000017555/ENSOCUG00000001081/ENSOCUG00000014471/ENSOCUG00000028162/ENSOCUG00000001993/novel.146	-/-/-/-/-/-/-/-	ocu:100354874/ocu:100338187/ocu:100343868/ocu:100350478/ocu:100353099/ocu:103345224/ocu:100349700/ocu:103352470	8
ocu04310	Wnt signaling pathway - Oryctolagus cuniculus (rabbit)	8/441	166/8891	0.584967	0.980225	ENSOCUG00000015589/ENSOCUG00000013686/ENSOCUG00000012709/ENSOCUG00000000380/ENSOCUG00000007362/ENSOCUG00000014730/novel.146/ENSOCUG00000003249	-/-/-/-/-/-/-/-	ocu:100009036/ocu:100349579/ocu:100340241/ocu:100009381/ocu:100037720/ocu:100350521/ocu:103352470/ocu:100356368	8
ocu05160	Hepatitis C - Oryctolagus cuniculus (rabbit)	8/441	166/8891	0.584967	0.980225	ENSOCUG00000004501/ENSOCUG00000000856/ENSOCUG00000000651/ENSOCUG00000011555/ENSOCUG00000015823/ENSOCUG00000011078/ENSOCUG00000000998/ENSOCUG00000017763	-/-/-/-/-/-/-/-	ocu:100008606/ocu:100356957/ocu:100009086/ocu:100328617/ocu:100340787/ocu:100009040/ocu:100134865/ocu:100009024	8
ocu00061	Fatty acid biosynthesis - Oryctolagus cuniculus (rabbit)	1/441	18/8891	0.60013	0.980225	ENSOCUG00000013062	-	ocu:100328719	1
ocu00910	Nitrogen metabolism - Oryctolagus cuniculus (rabbit)	1/441	18/8891	0.60013	0.980225	ENSOCUG00000011736	-	ocu:100349226	1
ocu05332	Graft-versus-host disease - Oryctolagus cuniculus (rabbit)	2/441	41/8891	0.610636	0.980225	ENSOCUG00000001396/ENSOCUG00000002480	-/-	ocu:100350656/ocu:100343144	2
ocu04630	JAK-STAT signaling pathway - Oryctolagus cuniculus (rabbit)	7/441	149/8891	0.613294	0.980225	ENSOCUG00000015589/ENSOCUG00000005392/ENSOCUG00000012028/ENSOCUG00000010937/ENSOCUG00000001725/ENSOCUG00000003940/ENSOCUG00000015702	-/-/-/-/-/-/-	ocu:100009036/ocu:100009117/ocu:100342639/ocu:100354019/ocu:100342872/ocu:103349030/ocu:100355350	7
ocu00120	Primary bile acid biosynthesis - Oryctolagus cuniculus (rabbit)	1/441	19/8891	0.620004	0.980225	ENSOCUG00000004155	-	ocu:100009549	1
ocu00450	Selenocompound metabolism - Oryctolagus cuniculus (rabbit)	1/441	19/8891	0.620004	0.980225	ENSOCUG00000007842	-	ocu:100358799	1
ocu00730	Thiamine metabolism - Oryctolagus cuniculus (rabbit)	1/441	19/8891	0.620004	0.980225	ENSOCUG00000022596	-	ocu:100343821	1
ocu05031	Amphetamine addiction - Oryctolagus cuniculus (rabbit)	3/441	64/8891	0.621916	0.980225	ENSOCUG00000021234/ENSOCUG00000007362/ENSOCUG00000023019	-/-/-	ocu:100346323/ocu:100037720/ocu:100348962	3
ocu04152	AMPK signaling pathway - Oryctolagus cuniculus (rabbit)	6/441	129/8891	0.622841	0.980225	ENSOCUG00000008644/ENSOCUG00000003384/ENSOCUG00000014689/ENSOCUG00000011555/ENSOCUG00000025663/ENSOCUG00000005937	-/-/-/-/-/-	ocu:100339305/ocu:100352581/ocu:100008668/ocu:100328617/ocu:100350311/ocu:100344498	6
ocu00514	Other types of O-glycan biosynthesis - Oryctolagus cuniculus (rabbit)	2/441	42/8891	0.623849	0.980225	ENSOCUG00000015212/ENSOCUG00000001894	-/-	ocu:100349215/ocu:100355921	2
ocu04728	Dopaminergic synapse - Oryctolagus cuniculus (rabbit)	6/441	130/8891	0.630355	0.980225	ENSOCUG00000014672/ENSOCUG00000021234/ENSOCUG00000001020/ENSOCUG00000011555/ENSOCUG00000007362/ENSOCUG00000000931	-/-/-/-/-/-	ocu:100352954/ocu:100346323/ocu:100338391/ocu:100328617/ocu:100037720/ocu:100338332	6
ocu00310	Lysine degradation - Oryctolagus cuniculus (rabbit)	3/441	65/8891	0.63245	0.980225	ENSOCUG00000007960/ENSOCUG00000008325/ENSOCUG00000001461	-/-/-	ocu:100350364/ocu:100338523/ocu:100340081	3
ocu01521	EGFR tyrosine kinase inhibitor resistance - Oryctolagus cuniculus (rabbit)	4/441	87/8891	0.632722	0.980225	ENSOCUG00000014689/ENSOCUG00000001725/ENSOCUG00000015312/ENSOCUG00000007362	-/-/-/-	ocu:100008668/ocu:100342872/ocu:100008912/ocu:100037720	4
ocu00591	Linoleic acid metabolism - Oryctolagus cuniculus (rabbit)	2/441	43/8891	0.636712	0.980225	ENSOCUG00000006133/ENSOCUG00000010056	-/-	ocu:100008961/ocu:100328937	2
ocu04962	Vasopressin-regulated water reabsorption - Oryctolagus cuniculus (rabbit)	2/441	43/8891	0.636712	0.980225	ENSOCUG00000021234/ENSOCUG00000007904	-/-	ocu:100346323/ocu:100340877	2
ocu04917	Prolactin signaling pathway - Oryctolagus cuniculus (rabbit)	3/441	66/8891	0.642779	0.980225	ENSOCUG00000015589/ENSOCUG00000024714/ENSOCUG00000010937	-/-/-	ocu:100009036/ocu:100349117/ocu:100354019	3
ocu05221	Acute myeloid leukemia - Oryctolagus cuniculus (rabbit)	3/441	66/8891	0.642779	0.980225	ENSOCUG00000012028/ENSOCUG00000007086/ENSOCUG00000007470	-/-/-	ocu:100342639/ocu:100327263/ocu:100340808	3
ocu05321	Inflammatory bowel disease - Oryctolagus cuniculus (rabbit)	3/441	66/8891	0.642779	0.980225	ENSOCUG00000012900/ENSOCUG00000001396/ENSOCUG00000002480	-/-/-	ocu:100357159/ocu:100350656/ocu:100343144	3
ocu04380	Osteoclast differentiation - Oryctolagus cuniculus (rabbit)	5/441	110/8891	0.642864	0.980225	ENSOCUG00000012853/ENSOCUG00000002640/ENSOCUG00000004706/ENSOCUG00000002190/ENSOCUG00000023019	-/-/-/-/-	ocu:100354572/ocu:100351032/ocu:103346323/ocu:100344730/ocu:100348962	5
ocu04625	C-type lectin receptor signaling pathway - Oryctolagus cuniculus (rabbit)	5/441	110/8891	0.642864	0.980225	ENSOCUG00000012853/ENSOCUG00000010538/ENSOCUG00000002640/ENSOCUG00000004706/ENSOCUG00000003940	-/-/-/-/-	ocu:100354572/ocu:100352056/ocu:100351032/ocu:103346323/ocu:103349030	5
ocu04621	NOD-like receptor signaling pathway - Oryctolagus cuniculus (rabbit)	8/441	176/8891	0.65112	0.980225	ENSOCUG00000007972/ENSOCUG00000003010/ENSOCUG00000010232/ENSOCUG00000011419/ENSOCUG00000008290/ENSOCUG00000015823/novel.101/ENSOCUG00000007503	-/-/-/-/-/-/-/-	ocu:100350119/ocu:100355951/ocu:100357637/ocu:100338171/ocu:100358690/ocu:100340787/ocu:100009245/ocu:100359184	8
ocu04514	Cell adhesion molecules - Oryctolagus cuniculus (rabbit)	7/441	155/8891	0.654668	0.980225	ENSOCUG00000003008/ENSOCUG00000015121/ENSOCUG00000002197/ENSOCUG00000014334/ENSOCUG00000001396/ENSOCUG00000002480/ENSOCUG00000025956	-/-/-/-/-/-/-	ocu:100346103/ocu:100342035/ocu:100009141/ocu:100351181/ocu:100350656/ocu:100343144/ocu:100338470	7
ocu00220	Arginine biosynthesis - Oryctolagus cuniculus (rabbit)	1/441	21/8891	0.656844	0.980225	ENSOCUG00000014718	-	ocu:100009243	1
ocu00532	Glycosaminoglycan biosynthesis - chondroitin sulfate / dermatan sulfate - Oryctolagus cuniculus (rabbit)	1/441	21/8891	0.656844	0.980225	ENSOCUG00000016593	-	ocu:100339411	1
ocu04659	Th17 cell differentiation - Oryctolagus cuniculus (rabbit)	5/441	112/8891	0.658611	0.980225	ENSOCUG00000008290/ENSOCUG00000012900/ENSOCUG00000001396/ENSOCUG00000002480/ENSOCUG00000003940	-/-/-/-/-	ocu:100358690/ocu:100357159/ocu:100350656/ocu:100343144/ocu:103349030	5
ocu05167	Kaposi sarcoma-associated herpesvirus infection - Oryctolagus cuniculus (rabbit)	9/441	199/8891	0.660366	0.980225	ENSOCUG00000000856/ENSOCUG00000014672/ENSOCUG00000012654/ENSOCUG00000003056/novel.101/ENSOCUG00000000931/ENSOCUG00000011078/ENSOCUG00000004052/ENSOCUG00000017763	-/-/-/-/-/-/-/-/-	ocu:100356957/ocu:100352954/ocu:100357266/ocu:100340056/ocu:100009245/ocu:100338332/ocu:100009040/ocu:100340526/ocu:100009024	9
ocu04550	Signaling pathways regulating pluripotency of stem cells - Oryctolagus cuniculus (rabbit)	6/441	135/8891	0.666589	0.980225	ENSOCUG00000013686/ENSOCUG00000014689/ENSOCUG00000000380/ENSOCUG00000003380/ENSOCUG00000014730/ENSOCUG00000003249	-/-/-/-/-/-	ocu:100349579/ocu:100008668/ocu:100009381/ocu:100355275/ocu:100350521/ocu:100356368	6
ocu04144	Endocytosis - Oryctolagus cuniculus (rabbit)	12/441	265/8891	0.669954	0.980225	ENSOCUG00000005696/ENSOCUG00000005838/ENSOCUG00000000651/ENSOCUG00000002414/ENSOCUG00000001081/ENSOCUG00000014471/ENSOCUG00000003380/ENSOCUG00000012721/ENSOCUG00000023832/ENSOCUG00000015300/ENSOCUG00000008604/ENSOCUG00000014089	-/-/-/-/-/-/-/-/-/-/-/-	ocu:100350994/ocu:100351551/ocu:100009086/ocu:100359279/ocu:100350478/ocu:100353099/ocu:100355275/ocu:100352505/ocu:100354104/ocu:100359236/ocu:100353778/ocu:100339661	12
ocu04924	Renin secretion - Oryctolagus cuniculus (rabbit)	3/441	69/8891	0.672529	0.980225	ENSOCUG00000025557/ENSOCUG00000021234/ENSOCUG00000001020	-/-/-	ocu:100009164/ocu:100346323/ocu:100338391	3
ocu04723	Retrograde endocannabinoid signaling - Oryctolagus cuniculus (rabbit)	6/441	136/8891	0.673562	0.980225	ENSOCUG00000023263/ENSOCUG00000014672/ENSOCUG00000007904/ENSOCUG00000001020/ENSOCUG00000007362/ENSOCUG00000000931	-/-/-/-/-/-	ocu:100356593/ocu:100352954/ocu:100340877/ocu:100338391/ocu:100037720/ocu:100338332	6
ocu00900	Terpenoid backbone biosynthesis - Oryctolagus cuniculus (rabbit)	1/441	22/8891	0.673905	0.980225	ENSOCUG00000013967	-	ocu:100340365	1
ocu04921	Oxytocin signaling pathway - Oryctolagus cuniculus (rabbit)	7/441	159/8891	0.680735	0.985185	ENSOCUG00000003384/ENSOCUG00000021234/ENSOCUG00000007904/ENSOCUG00000001020/ENSOCUG00000007362/ENSOCUG00000007630/ENSOCUG00000004052	-/-/-/-/-/-/-	ocu:100352581/ocu:100346323/ocu:100340877/ocu:100338391/ocu:100037720/ocu:100328774/ocu:100340526	7
ocu00590	Arachidonic acid metabolism - Oryctolagus cuniculus (rabbit)	4/441	93/8891	0.684412	0.985554	ENSOCUG00000005428/ENSOCUG00000015267/ENSOCUG00000007319/ENSOCUG00000006133	-/-/-/-	ocu:100341714/ocu:100346543/ocu:100355382/ocu:100008961	4
ocu00562	Inositol phosphate metabolism - Oryctolagus cuniculus (rabbit)	3/441	71/8891	0.691329	0.990561	ENSOCUG00000010088/ENSOCUG00000005896/ENSOCUG00000014535	-/-/-	ocu:100348191/ocu:100348588/ocu:100346782	3
ocu03018	RNA degradation - Oryctolagus cuniculus (rabbit)	4/441	95/8891	0.700462	0.9986	ENSOCUG00000010086/ENSOCUG00000028226/ENSOCUG00000023107/ENSOCUG00000007227	-/-/-/-	ocu:100352426/ocu:100353191/ocu:100338666/ocu:100351819	4
ocu03420	Nucleotide excision repair - Oryctolagus cuniculus (rabbit)	2/441	49/8891	0.706717	0.9986	ENSOCUG00000017745/novel.146	-/-	ocu:100338950/ocu:103352470	2
ocu04070	Phosphatidylinositol signaling system - Oryctolagus cuniculus (rabbit)	4/441	97/8891	0.715917	0.9986	ENSOCUG00000010088/ENSOCUG00000005896/ENSOCUG00000014535/ENSOCUG00000007362	-/-/-/-	ocu:100348191/ocu:100348588/ocu:100346782/ocu:100037720	4
ocu00520	Amino sugar and nucleotide sugar metabolism - Oryctolagus cuniculus (rabbit)	2/441	50/8891	0.717225	0.9986	ENSOCUG00000024714/ENSOCUG00000013740	-/-	ocu:100349117/ocu:100351563	2
ocu00770	Pantothenate and CoA biosynthesis - Oryctolagus cuniculus (rabbit)	1/441	25/8891	0.720175	0.9986	ENSOCUG00000008325	-	ocu:100338523	1
ocu04977	Vitamin digestion and absorption - Oryctolagus cuniculus (rabbit)	1/441	25/8891	0.720175	0.9986	ENSOCUG00000005329	-	ocu:100009101	1
ocu04080	Neuroactive ligand-receptor interaction - Oryctolagus cuniculus (rabbit)	14/441	319/8891	0.721211	0.9986	ENSOCUG00000003078/ENSOCUG00000025557/ENSOCUG00000014695/ENSOCUG00000006025/ENSOCUG00000017780/ENSOCUG00000026842/ENSOCUG00000012363/ENSOCUG00000002383/ENSOCUG00000022794/ENSOCUG00000005721/ENSOCUG00000006114/ENSOCUG00000024814/ENSOCUG00000004532/ENSOCUG00000002123	-/-/-/-/-/-/-/-/-/-/-/-/-/-	ocu:100348126/ocu:100009164/ocu:100349719/ocu:100344462/ocu:100009477/ocu:100355169/ocu:100009329/ocu:103352130/ocu:100351711/ocu:100008731/ocu:100342408/ocu:100354858/ocu:100303763/ocu:100344818	14
ocu04672	Intestinal immune network for IgA production - Oryctolagus cuniculus (rabbit)	5/441	122/8891	0.730461	0.998936	ENSOCUG00000002640/ENSOCUG00000003008/ENSOCUG00000001396/ENSOCUG00000002480/ENSOCUG00000003669	-/-/-/-/-	ocu:100351032/ocu:100346103/ocu:100350656/ocu:100343144/ocu:100009097	5
ocu04612	Antigen processing and presentation - Oryctolagus cuniculus (rabbit)	3/441	76/8891	0.734753	0.998936	ENSOCUG00000008290/ENSOCUG00000001396/ENSOCUG00000002480	-/-/-	ocu:100358690/ocu:100350656/ocu:100343144	3
ocu04975	Fat digestion and absorption - Oryctolagus cuniculus (rabbit)	2/441	52/8891	0.737294	0.998936	ENSOCUG00000016960/ENSOCUG00000005329	-/-	ocu:100354672/ocu:100009101	2
ocu05142	Chagas disease - Oryctolagus cuniculus (rabbit)	4/441	100/8891	0.737989	0.998936	ENSOCUG00000021234/ENSOCUG00000001020/ENSOCUG00000016068/ENSOCUG00000011555	-/-/-/-	ocu:100346323/ocu:100338391/ocu:100009588/ocu:100328617	4
ocu00280	Valine, leucine and isoleucine degradation - Oryctolagus cuniculus (rabbit)	2/441	53/8891	0.746866	0.998936	ENSOCUG00000010579/ENSOCUG00000008325	-/-	ocu:100357989/ocu:100338523	2
ocu04137	Mitophagy - animal - Oryctolagus cuniculus (rabbit)	3/441	78/8891	0.75072	0.998936	ENSOCUG00000007972/ENSOCUG00000000856/ENSOCUG00000002190	-/-/-	ocu:100350119/ocu:100356957/ocu:100344730	3
ocu04929	GnRH secretion - Oryctolagus cuniculus (rabbit)	2/441	54/8891	0.756137	0.998936	ENSOCUG00000002733/ENSOCUG00000007362	-/-	ocu:100346309/ocu:100037720	2
ocu04940	Type I diabetes mellitus - Oryctolagus cuniculus (rabbit)	2/441	54/8891	0.756137	0.998936	ENSOCUG00000001396/ENSOCUG00000002480	-/-	ocu:100350656/ocu:100343144	2
ocu00592	alpha-Linolenic acid metabolism - Oryctolagus cuniculus (rabbit)	1/441	28/8891	0.759893	0.998936	ENSOCUG00000006133	-	ocu:100008961	1
ocu05034	Alcoholism - Oryctolagus cuniculus (rabbit)	7/441	173/8891	0.76179	0.998936	ENSOCUG00000014672/ENSOCUG00000021234/ENSOCUG00000001020/novel.220/ENSOCUG00000000931/ENSOCUG00000023019/ENSOCUG00000004773	-/-/-/-/-/-/-	ocu:100352954/ocu:100346323/ocu:100338391/ocu:100346558/ocu:100338332/ocu:100348962/ocu:100343925	7
ocu04931	Insulin resistance - Oryctolagus cuniculus (rabbit)	4/441	106/8891	0.778205	0.998936	ENSOCUG00000002790/ENSOCUG00000003384/ENSOCUG00000025663/ENSOCUG00000017136	-/-/-/-	ocu:100342407/ocu:100352581/ocu:100350311/ocu:100349387	4
ocu04714	Thermogenesis - Oryctolagus cuniculus (rabbit)	11/441	267/8891	0.779302	0.998936	ENSOCUG00000004311/ENSOCUG00000003384/ENSOCUG00000023263/ENSOCUG00000026908/ENSOCUG00000013062/ENSOCUG00000002264/ENSOCUG00000021234/ENSOCUG00000007904/ENSOCUG00000025663/ENSOCUG00000015434/ENSOCUG00000020954	-/-/-/-/-/-/-/-/-/-/-	ocu:100339953/ocu:100352581/ocu:100356593/ocu:100354254/ocu:100328719/ocu:100008902/ocu:100346323/ocu:100340877/ocu:100350311/ocu:100340498/ocu:100358208	11
ocu00030	Pentose phosphate pathway - Oryctolagus cuniculus (rabbit)	1/441	30/8891	0.783194	0.998936	ENSOCUG00000013740	-	ocu:100351563	1
ocu00062	Fatty acid elongation - Oryctolagus cuniculus (rabbit)	1/441	30/8891	0.783194	0.998936	ENSOCUG00000005702	-	ocu:100352022	1
ocu05020	Prion disease - Oryctolagus cuniculus (rabbit)	13/441	314/8891	0.788582	0.998936	ENSOCUG00000005374/novel.1348/ENSOCUG00000025397/ENSOCUG00000004082/ENSOCUG00000027988/ENSOCUG00000023263/ENSOCUG00000027812/ENSOCUG00000022112/ENSOCUG00000026908/ENSOCUG00000028032/ENSOCUG00000021010/ENSOCUG00000012345/ENSOCUG00000020954	-/-/-/-/-/-/-/-/-/-/-/-/-	ocu:100358949/ocu:100009327/ocu:100355248/ocu:100348075/ocu:100356326/ocu:100356593/ocu:100340483/ocu:100357567/ocu:100354254/ocu:100357567/ocu:100350252/ocu:100338362/ocu:100358208	13
ocu05016	Huntington disease - Oryctolagus cuniculus (rabbit)	15/441	360/8891	0.794347	0.998936	novel.1348/ENSOCUG00000025397/ENSOCUG00000004082/ENSOCUG00000027988/ENSOCUG00000015267/ENSOCUG00000023263/ENSOCUG00000027812/ENSOCUG00000022112/ENSOCUG00000026908/ENSOCUG00000028032/ENSOCUG00000021010/ENSOCUG00000007319/ENSOCUG00000012345/ENSOCUG00000015434/ENSOCUG00000020954	-/-/-/-/-/-/-/-/-/-/-/-/-/-/-	ocu:100009327/ocu:100355248/ocu:100348075/ocu:100356326/ocu:100346543/ocu:100356593/ocu:100340483/ocu:100357567/ocu:100354254/ocu:100357567/ocu:100350252/ocu:100355382/ocu:100338362/ocu:100340498/ocu:100358208	15
ocu04350	TGF-beta signaling pathway - Oryctolagus cuniculus (rabbit)	4/441	109/8891	0.796407	0.998936	ENSOCUG00000025226/ENSOCUG00000009598/novel.146/ENSOCUG00000012890	-/-/-/-	ocu:100344917/ocu:100342431/ocu:103352470/ocu:100348976	4
ocu00830	Retinol metabolism - Oryctolagus cuniculus (rabbit)	3/441	85/8891	0.800599	0.998936	ENSOCUG00000016942/ENSOCUG00000026540/ENSOCUG00000010056	-/-/-	ocu:100339014/ocu:100009283/ocu:100328937	3
ocu04911	Insulin secretion - Oryctolagus cuniculus (rabbit)	3/441	85/8891	0.800599	0.998936	ENSOCUG00000021234/ENSOCUG00000007904/ENSOCUG00000007362	-/-/-	ocu:100346323/ocu:100340877/ocu:100037720	3
ocu00790	Folate biosynthesis - Oryctolagus cuniculus (rabbit)	1/441	32/8891	0.804238	0.998936	ENSOCUG00000026383	-	ocu:100341518	1
ocu04664	Fc epsilon RI signaling pathway - Oryctolagus cuniculus (rabbit)	5/441	135/8891	0.806611	0.998936	ENSOCUG00000005428/ENSOCUG00000004311/ENSOCUG00000003056/ENSOCUG00000007362/ENSOCUG00000003669	-/-/-/-/-	ocu:100341714/ocu:100339953/ocu:100340056/ocu:100037720/ocu:100009097	5
ocu05017	Spinocerebellar ataxia - Oryctolagus cuniculus (rabbit)	5/441	135/8891	0.806611	0.998936	ENSOCUG00000015082/ENSOCUG00000007362/ENSOCUG00000012900/ENSOCUG00000009487/ENSOCUG00000015434	-/-/-/-/-	ocu:100038308/ocu:100037720/ocu:100357159/ocu:100343668/ocu:100340498	5
ocu04658	Th1 and Th2 cell differentiation - Oryctolagus cuniculus (rabbit)	3/441	87/8891	0.813221	0.998936	ENSOCUG00000010756/ENSOCUG00000001396/ENSOCUG00000002480	-/-/-	ocu:100352191/ocu:100350656/ocu:100343144	3
ocu00760	Nicotinate and nicotinamide metabolism - Oryctolagus cuniculus (rabbit)	1/441	33/8891	0.813983	0.998936	ENSOCUG00000002336	-	ocu:100351817	1
ocu04141	Protein processing in endoplasmic reticulum - Oryctolagus cuniculus (rabbit)	7/441	185/8891	0.818526	0.998936	ENSOCUG00000015157/ENSOCUG00000000187/ENSOCUG00000008250/ENSOCUG00000008290/novel.146/novel.344/ENSOCUG00000015434	-/-/-/-/-/-/-	ocu:100355120/ocu:100354272/ocu:100340384/ocu:100358690/ocu:103352470/ocu:100346508/ocu:100340498	7
ocu00350	Tyrosine metabolism - Oryctolagus cuniculus (rabbit)	1/441	34/8891	0.823244	0.998936	ENSOCUG00000026540	-	ocu:100009283	1
ocu04978	Mineral absorption - Oryctolagus cuniculus (rabbit)	2/441	63/8891	0.827105	0.998936	ENSOCUG00000000624/ENSOCUG00000010854	-/-	ocu:100357069/ocu:100328570	2
ocu00053	Ascorbate and aldarate metabolism - Oryctolagus cuniculus (rabbit)	1/441	35/8891	0.832045	0.998936	ENSOCUG00000008325	-	ocu:100338523	1
ocu00561	Glycerolipid metabolism - Oryctolagus cuniculus (rabbit)	2/441	65/8891	0.840113	0.998936	ENSOCUG00000026383/ENSOCUG00000008325	-/-	ocu:100341518/ocu:100338523	2
ocu04620	Toll-like receptor signaling pathway - Oryctolagus cuniculus (rabbit)	3/441	92/8891	0.841846	0.998936	ENSOCUG00000004311/ENSOCUG00000013609/ENSOCUG00000017763	-/-/-	ocu:100339953/ocu:100009124/ocu:100009024	3
ocu04742	Taste transduction - Oryctolagus cuniculus (rabbit)	2/441	67/8891	0.85223	0.998936	ENSOCUG00000006633/ENSOCUG00000024754	-/-	ocu:100009446/ocu:100338138	2
ocu04919	Thyroid hormone signaling pathway - Oryctolagus cuniculus (rabbit)	4/441	121/8891	0.857483	0.998936	ENSOCUG00000015082/ENSOCUG00000007362/ENSOCUG00000023061/ENSOCUG00000004532	-/-/-/-	ocu:100038308/ocu:100037720/ocu:100009586/ocu:100303763	4
ocu00630	Glyoxylate and dicarboxylate metabolism - Oryctolagus cuniculus (rabbit)	1/441	39/8891	0.863087	0.998936	ENSOCUG00000021541	-	ocu:100009405	1
ocu00040	Pentose and glucuronate interconversions - Oryctolagus cuniculus (rabbit)	1/441	40/8891	0.869908	0.998936	ENSOCUG00000026383	-	ocu:100341518	1
ocu05162	Measles - Oryctolagus cuniculus (rabbit)	5/441	151/8891	0.875756	0.998936	ENSOCUG00000015589/ENSOCUG00000004501/ENSOCUG00000015823/ENSOCUG00000011078/ENSOCUG00000000998	-/-/-/-/-	ocu:100009036/ocu:100008606/ocu:100340787/ocu:100009040/ocu:100134865	5
ocu05161	Hepatitis B - Oryctolagus cuniculus (rabbit)	6/441	176/8891	0.875786	0.998936	ENSOCUG00000004311/ENSOCUG00000000856/ENSOCUG00000010955/ENSOCUG00000007362/ENSOCUG00000000998/ENSOCUG00000017763	-/-/-/-/-/-	ocu:100339953/ocu:100356957/ocu:100340334/ocu:100037720/ocu:100134865/ocu:100009024	6
ocu04136	Autophagy - other - Oryctolagus cuniculus (rabbit)	1/441	41/8891	0.87639	0.998936	ENSOCUG00000014176	-	ocu:100349970	1
ocu05310	Asthma - Oryctolagus cuniculus (rabbit)	3/441	100/8891	0.87976	0.998936	ENSOCUG00000001396/ENSOCUG00000002480/ENSOCUG00000003669	-/-/-	ocu:100350656/ocu:100343144/ocu:100009097	3
ocu04622	RIG-I-like receptor signaling pathway - Oryctolagus cuniculus (rabbit)	2/441	73/8891	0.883726	0.998936	ENSOCUG00000012853/ENSOCUG00000011338	-/-	ocu:100354572/ocu:100343500	2
ocu04140	Autophagy - animal - Oryctolagus cuniculus (rabbit)	5/441	154/8891	0.886075	0.998936	ENSOCUG00000008644/ENSOCUG00000010088/ENSOCUG00000014176/ENSOCUG00000003518/ENSOCUG00000016772	-/-/-/-/-	ocu:100339305/ocu:100348191/ocu:100349970/ocu:100343775/ocu:100341887	5
ocu04060	Cytokine-cytokine receptor interaction - Oryctolagus cuniculus (rabbit)	9/441	255/8891	0.892566	0.998936	ENSOCUG00000016539/ENSOCUG00000025226/ENSOCUG00000005392/ENSOCUG00000024871/ENSOCUG00000013621/novel.101/ENSOCUG00000027985/ENSOCUG00000003940/ENSOCUG00000015702	-/-/-/-/-/-/-/-/-	ocu:100349758/ocu:100344917/ocu:100009117/ocu:100341680/ocu:100328727/ocu:100009245/ocu:103345667/ocu:103349030/ocu:100355350	9
ocu05143	African trypanosomiasis - Oryctolagus cuniculus (rabbit)	3/441	104/8891	0.895509	0.998936	ENSOCUG00000003344/ENSOCUG00000007362/ENSOCUG00000003669	-/-/-	ocu:100358205/ocu:100037720/ocu:100009097	3
ocu05163	Human cytomegalovirus infection - Oryctolagus cuniculus (rabbit)	8/441	232/8891	0.895782	0.998936	ENSOCUG00000000856/ENSOCUG00000014672/ENSOCUG00000021234/ENSOCUG00000007904/ENSOCUG00000001020/ENSOCUG00000007362/ENSOCUG00000000931/ENSOCUG00000011078	-/-/-/-/-/-/-/-	ocu:100356957/ocu:100352954/ocu:100346323/ocu:100340877/ocu:100338391/ocu:100037720/ocu:100338332/ocu:100009040	8
ocu05135	Yersinia infection - Oryctolagus cuniculus (rabbit)	7/441	212/8891	0.907598	0.998936	ENSOCUG00000005696/ENSOCUG00000004311/ENSOCUG00000003285/ENSOCUG00000000459/ENSOCUG00000003008/ENSOCUG00000000629/ENSOCUG00000003669	-/-/-/-/-/-/-	ocu:100350994/ocu:100339953/ocu:100352081/ocu:100343474/ocu:100346103/ocu:100343935/ocu:100009097	7
ocu05322	Systemic lupus erythematosus - Oryctolagus cuniculus (rabbit)	6/441	190/8891	0.915587	0.998936	ENSOCUG00000005374/novel.220/ENSOCUG00000001396/ENSOCUG00000002480/ENSOCUG00000004773/ENSOCUG00000003669	-/-/-/-/-/-	ocu:100358949/ocu:100346558/ocu:100350656/ocu:100343144/ocu:100343925/ocu:100009097	6
ocu05140	Leishmaniasis - Oryctolagus cuniculus (rabbit)	5/441	165/8891	0.917861	0.998936	ENSOCUG00000008947/ENSOCUG00000003008/ENSOCUG00000001396/ENSOCUG00000002480/ENSOCUG00000003669	-/-/-/-/-	ocu:100009158/ocu:100346103/ocu:100350656/ocu:100343144/ocu:100009097	5
ocu03015	mRNA surveillance pathway - Oryctolagus cuniculus (rabbit)	3/441	111/8891	0.91867	0.998936	ENSOCUG00000011555/ENSOCUG00000028226/ENSOCUG00000002496	-/-/-	ocu:100328617/ocu:100353191/ocu:100349333	3
ocu05323	Rheumatoid arthritis - Oryctolagus cuniculus (rabbit)	5/441	167/8891	0.922719	0.998936	ENSOCUG00000027018/ENSOCUG00000001396/novel.101/ENSOCUG00000002480/ENSOCUG00000003669	-/-/-/-/-	ocu:100358984/ocu:100350656/ocu:100009245/ocu:100343144/ocu:100009097	5
ocu05132	Salmonella infection - Oryctolagus cuniculus (rabbit)	9/441	269/8891	0.923398	0.998936	ENSOCUG00000025586/ENSOCUG00000004311/ENSOCUG00000010039/ENSOCUG00000010538/ENSOCUG00000003285/ENSOCUG00000005357/ENSOCUG00000008290/ENSOCUG00000024048/ENSOCUG00000007503	-/-/-/-/-/-/-/-/-	ocu:100353304/ocu:100339953/ocu:100349142/ocu:100352056/ocu:100352081/ocu:100350942/ocu:100358690/ocu:100341579/ocu:100359184	9
ocu04932	Non-alcoholic fatty liver disease - Oryctolagus cuniculus (rabbit)	5/441	170/8891	0.929529	0.998936	ENSOCUG00000003384/ENSOCUG00000023263/ENSOCUG00000026908/ENSOCUG00000015434/ENSOCUG00000020954	-/-/-/-/-	ocu:100352581/ocu:100356593/ocu:100354254/ocu:100340498/ocu:100358208	5
ocu05330	Allograft rejection - Oryctolagus cuniculus (rabbit)	3/441	115/8891	0.929704	0.998936	ENSOCUG00000001396/ENSOCUG00000002480/ENSOCUG00000003669	-/-/-	ocu:100350656/ocu:100343144/ocu:100009097	3
ocu04370	VEGF signaling pathway - Oryctolagus cuniculus (rabbit)	1/441	53/8891	0.933089	0.998936	ENSOCUG00000007362	-	ocu:100037720	1
ocu04012	ErbB signaling pathway - Oryctolagus cuniculus (rabbit)	2/441	87/8891	0.934624	0.998936	ENSOCUG00000010538/ENSOCUG00000007362	-/-	ocu:100352056/ocu:100037720	2
ocu01200	Carbon metabolism - Oryctolagus cuniculus (rabbit)	4/441	152/8891	0.948054	0.998936	ENSOCUG00000021541/ENSOCUG00000012005/ENSOCUG00000010086/ENSOCUG00000022118	-/-/-/-	ocu:100009405/ocu:100342604/ocu:100352426/ocu:100349039	4
ocu05213	Endometrial cancer - Oryctolagus cuniculus (rabbit)	1/441	58/8891	0.948201	0.998936	ENSOCUG00000013296	-	ocu:100353742	1
ocu00564	Glycerophospholipid metabolism - Oryctolagus cuniculus (rabbit)	2/441	94/8891	0.951334	0.998936	ENSOCUG00000006133/ENSOCUG00000014089	-/-	ocu:100008961/ocu:100339661	2
ocu05134	Legionellosis - Oryctolagus cuniculus (rabbit)	2/441	94/8891	0.951334	0.998936	ENSOCUG00000008250/novel.101	-/-	ocu:100340384/ocu:100009245	2
ocu04722	Neurotrophin signaling pathway - Oryctolagus cuniculus (rabbit)	3/441	125/8891	0.951544	0.998936	ENSOCUG00000001479/ENSOCUG00000028131/ENSOCUG00000015434	-/-/-	ocu:100355903/ocu:100349701/ocu:100340498	3
ocu05320	Autoimmune thyroid disease - Oryctolagus cuniculus (rabbit)	3/441	125/8891	0.951544	0.998936	ENSOCUG00000001396/ENSOCUG00000002480/ENSOCUG00000003669	-/-/-	ocu:100350656/ocu:100343144/ocu:100009097	3
ocu05014	Amyotrophic lateral sclerosis - Oryctolagus cuniculus (rabbit)	15/441	440/8891	0.956734	0.998936	novel.1348/ENSOCUG00000025397/ENSOCUG00000004311/ENSOCUG00000004082/ENSOCUG00000015267/ENSOCUG00000023263/ENSOCUG00000027812/ENSOCUG00000022112/ENSOCUG00000026908/ENSOCUG00000028032/ENSOCUG00000021010/ENSOCUG00000007319/ENSOCUG00000014718/ENSOCUG00000015434/ENSOCUG00000020954	-/-/-/-/-/-/-/-/-/-/-/-/-/-/-	ocu:100009327/ocu:100355248/ocu:100339953/ocu:100348075/ocu:100346543/ocu:100356593/ocu:100340483/ocu:100357567/ocu:100354254/ocu:100357567/ocu:100350252/ocu:100355382/ocu:100009243/ocu:100340498/ocu:100358208	15
ocu04720	Long-term potentiation - Oryctolagus cuniculus (rabbit)	1/441	63/8891	0.959906	0.998936	ENSOCUG00000007362	-	ocu:100037720	1
ocu04142	Lysosome - Oryctolagus cuniculus (rabbit)	3/441	133/8891	0.964273	0.998936	ENSOCUG00000009299/ENSOCUG00000009273/ENSOCUG00000001553	-/-/-	ocu:100340567/ocu:100345742/ocu:100338588	3
ocu03013	RNA transport - Oryctolagus cuniculus (rabbit)	6/441	222/8891	0.96761	0.998936	ENSOCUG00000027202/ENSOCUG00000021739/ENSOCUG00000028226/ENSOCUG00000021207/ENSOCUG00000002496/novel.209	-/-/-/-/-/-	ocu:100354356/ocu:100343020/ocu:100353191/ocu:100008991/ocu:100349333/ocu:100008889	6
ocu05203	Viral carcinogenesis - Oryctolagus cuniculus (rabbit)	6/441	224/8891	0.969586	0.998936	ENSOCUG00000015589/ENSOCUG00000002858/ENSOCUG00000011340/ENSOCUG00000003056/ENSOCUG00000011078/ENSOCUG00000000998	-/-/-/-/-/-	ocu:100009036/ocu:100352863/ocu:100354874/ocu:100340056/ocu:100009040/ocu:100134865	6
ocu05210	Colorectal cancer - Oryctolagus cuniculus (rabbit)	2/441	107/8891	0.972168	0.998936	ENSOCUG00000013296/ENSOCUG00000006823	-/-	ocu:100353742/ocu:100353097	2
ocu04660	T cell receptor signaling pathway - Oryctolagus cuniculus (rabbit)	2/441	108/8891	0.973353	0.998936	ENSOCUG00000010538/ENSOCUG00000002640	-/-	ocu:100352056/ocu:100351032	2
ocu05150	Staphylococcus aureus infection - Oryctolagus cuniculus (rabbit)	3/441	147/8891	0.979318	0.998936	ENSOCUG00000001396/ENSOCUG00000002480/ENSOCUG00000003669	-/-/-	ocu:100350656/ocu:100343144/ocu:100009097	3
ocu05133	Pertussis - Oryctolagus cuniculus (rabbit)	1/441	76/8891	0.979415	0.998936	ENSOCUG00000001020	-	ocu:100338391	1
ocu00190	Oxidative phosphorylation - Oryctolagus cuniculus (rabbit)	3/441	148/8891	0.980122	0.998936	ENSOCUG00000023263/ENSOCUG00000026908/ENSOCUG00000020954	-/-/-	ocu:100356593/ocu:100354254/ocu:100358208	3
ocu04061	Viral protein interaction with cytokine and cytokine receptor - Oryctolagus cuniculus (rabbit)	1/441	82/8891	0.984872	0.998936	novel.101	-	ocu:100009245	1
ocu05416	Viral myocarditis - Oryctolagus cuniculus (rabbit)	3/441	156/8891	0.985563	0.998936	ENSOCUG00000001396/ENSOCUG00000002480/ENSOCUG00000003669	-/-/-	ocu:100350656/ocu:100343144/ocu:100009097	3
ocu04520	Adherens junction - Oryctolagus cuniculus (rabbit)	1/441	86/8891	0.987682	0.998936	ENSOCUG00000012254	-	ocu:100346095	1
ocu05235	PD-L1 expression and PD-1 checkpoint pathway in cancer - Oryctolagus cuniculus (rabbit)	1/441	86/8891	0.987682	0.998936	ENSOCUG00000004311	-	ocu:100339953	1
ocu05100	Bacterial invasion of epithelial cells - Oryctolagus cuniculus (rabbit)	1/441	90/8891	0.989971	0.998936	ENSOCUG00000003285	-	ocu:100352081	1
ocu04662	B cell receptor signaling pathway - Oryctolagus cuniculus (rabbit)	2/441	133/8891	0.991194	0.998936	ENSOCUG00000003056/ENSOCUG00000003669	-/-	ocu:100340056/ocu:100009097	2
ocu04650	Natural killer cell mediated cytotoxicity - Oryctolagus cuniculus (rabbit)	3/441	177/8891	0.993889	0.998936	ENSOCUG00000010538/ENSOCUG00000007362/ENSOCUG00000003669	-/-/-	ocu:100352056/ocu:100037720/ocu:100009097	3
ocu05168	Herpes simplex virus 1 infection - Oryctolagus cuniculus (rabbit)	8/441	332/8891	0.994215	0.998936	novel.994/ENSOCUG00000015823/novel.1613/ENSOCUG00000001396/novel.622/novel.873/ENSOCUG00000002480/ENSOCUG00000017763	-/-/-/-/-/-/-/-	ocu:103346187/ocu:100340787/ocu:100340969/ocu:100350656/ocu:100343011/ocu:103346024/ocu:100343144/ocu:100009024	8
ocu05152	Tuberculosis - Oryctolagus cuniculus (rabbit)	5/441	257/8891	0.996535	0.998936	ENSOCUG00000017494/ENSOCUG00000013609/ENSOCUG00000001396/ENSOCUG00000002480/ENSOCUG00000003669	-/-/-/-/-	ocu:103351593/ocu:100009124/ocu:100350656/ocu:100343144/ocu:100009097	5
ocu05340	Primary immunodeficiency - Oryctolagus cuniculus (rabbit)	1/441	113/8891	0.99693	0.998936	ENSOCUG00000003669	-	ocu:100009097	1
ocu03040	Spliceosome - Oryctolagus cuniculus (rabbit)	2/441	179/8891	0.998936	0.998936	ENSOCUG00000022402/ENSOCUG00000002496	-/-	ocu:100347459/ocu:100349333	2

## Sheet: proteomics_kegg
MapID	MapTitle	Pvalue	AdjustedPv	x	y	n	N	EnrichDirect	ProtID	Description
map03010	Ribosome	4.16e-18	9.33e-16	40	79	188	1198	Over	ENSOCUP00000016036 ENSOCUP00000008691 ENSOCUP00000018598 ENSOCUP00000017299 ENSOCUP00000004980 ENSOCUP00000004239 ENSOCUP00000006762 ENSOCUP00000018431 ENSOCUP00000020536 ENSOCUP00000020815 ENSOCUP00000019681 ENSOCUP00000011964 ENSOCUP00000017241 ENSOCUP00000001378 ENSOCUP00000003297 ENSOCUP00000021175 ENSOCUP00000004803 ENSOCUP00000008927 ENSOCUP00000007890 ENSOCUP00000000740 ENSOCUP00000001855 …	-,ribosomal protein L5(RPL5) Oryctolagus cuniculus,ribosomal protein S3(RPS3) Oryctolagus cuniculus,40S ribosomal protein S4, X isoform-like(LOC100338112) Oryctolagus cuniculus,ribosomal protein lateral stalk subunit P0(RPLP0) Oryctolagus cuniculus,ribosomal protein L12(RPL12) Oryctolagus cuniculus,-,40S ribosomal protein S19(LOC100345774) Oryctolagus cuniculus,40S ribosomal protein S17(LOC100353…
map04610	Complement and coagulation cascades	0.00167195	0.187258	9	20	188	1198	Over	ENSOCUP00000016078 ENSOCUP00000009673 ENSOCUP00000009668 ENSOCUP00000007209 ENSOCUP00000002512 ENSOCUP00000009684 ENSOCUP00000004332 ENSOCUP00000010939 ENSOCUP00000016507	-,fibrinogen alpha chain(FGA) Oryctolagus cuniculus,fibrinogen beta chain(FGB) Oryctolagus cuniculus,-,serpin family C member 1(SERPINC1) Oryctolagus cuniculus,fibrinogen gamma chain(FGG) Oryctolagus cuniculus,kininogen 1(KNG1) Oryctolagus cuniculus,complement C9(C9) Oryctolagus cuniculus,CD59 molecule(CD59) Oryctolagus cuniculus
map00480	Glutathione metabolism	0.0502117	1	8	26	188	1198	Over	ENSOCUP00000024888 ENSOCUP00000021173 ENSOCUP00000009606 ENSOCUP00000021965 ENSOCUP00000017822 ENSOCUP00000001956 ENSOCUP00000004575 ENSOCUP00000015460	-,isocitrate dehydrogenase (NADP(+)) 2, mitochondrial(IDH2) Oryctolagus cuniculus,glutathione S-transferase Mu 1(LOC100357917) Oryctolagus cuniculus,-,glutathione S-transferase Yb-3(LOC100357148) Oryctolagus cuniculus,glutathione synthetase(GSS) Oryctolagus cuniculus,gamma-glutamylcyclotransferase(GGCT) Oryctolagus cuniculus,thioredoxin domain containing 12(TXNDC12) Oryctolagus cuniculus
map04964	Proximal tubule bicarbonate reclamation	0.116463	1	3	8	188	1198	Over	ENSOCUP00000010096 ENSOCUP00000007361 ENSOCUP00000003426	carbonic anhydrase 2(CA2) Oryctolagus cuniculus,glutamate dehydrogenase 1(GLUD1) Oryctolagus cuniculus,ATPase Na+/K+ transporting family member beta 4(ATP1B4) Oryctolagus cuniculus
map00730	Thiamine metabolism	0.118365	1	2	4	188	1198	Over	ENSOCUP00000004478 ENSOCUP00000011077	adenylate kinase 1(AK1) Oryctolagus cuniculus,-
map00770	Pantothenate and CoA biosynthesis	0.118365	1	2	4	188	1198	Over	ENSOCUP00000022965 ENSOCUP00000013062	-,Coenzyme A synthase(COASY) Oryctolagus cuniculus
map04976	Bile secretion	0.155287	1	3	9	188	1198	Over	ENSOCUP00000010096 ENSOCUP00000010259 ENSOCUP00000003426	carbonic anhydrase 2(CA2) Oryctolagus cuniculus,epoxide hydrolase 1(EPHX1) Oryctolagus cuniculus,ATPase Na+/K+ transporting family member beta 4(ATP1B4) Oryctolagus cuniculus
map00290	Valine, leucine and isoleucine biosynthesis	0.156928	1	1	1	188	1198	Over	ENSOCUP00000022965	-
map00471	D-Glutamine and D-glutamate metabolism	0.156928	1	1	1	188	1198	Over	ENSOCUP00000007361	glutamate dehydrogenase 1(GLUD1) Oryctolagus cuniculus
map00750	Vitamin B6 metabolism	0.156928	1	1	1	188	1198	Over	ENSOCUP00000023513	pyridoxal (pyridoxine, vitamin B6) kinase(PDXK) Oryctolagus cuniculus
map04940	Type I diabetes mellitus	0.156928	1	1	1	188	1198	Over	ENSOCUP00000010958	heat shock protein family D (Hsp60) member 1(HSPD1) Oryctolagus cuniculus
map01524	Platinum drug resistance	0.167051	1	5	17	188	1198	Over	ENSOCUP00000024888 ENSOCUP00000009606 ENSOCUP00000021965 ENSOCUP00000017822 ENSOCUP00000000339	-,glutathione S-transferase Mu 1(LOC100357917) Oryctolagus cuniculus,-,glutathione S-transferase Yb-3(LOC100357148) Oryctolagus cuniculus,dual specificity tyrosine phosphorylation regulated kinase 1B(DYRK1B) Oryctolagus cuniculus
map00670	One carbon pool by folate	0.177396	1	2	5	188	1198	Over	ENSOCUP00000000973 ENSOCUP00000017814	5-aminoimidazole-4-carboxamide ribonucleotide formyltransferase/IMP cyclohydrolase(ATIC) Oryctolagus cuniculus,serine hydroxymethyltransferase 1(SHMT1) Oryctolagus cuniculus
map00983	Drug metabolism - other enzymes	0.177396	1	2	5	188	1198	Over	ENSOCUP00000002768 ENSOCUP00000001275	hypoxanthine phosphoribosyltransferase 1(HPRT1) Oryctolagus cuniculus,guanine monophosphate synthase(GMPS) Oryctolagus cuniculus
map01523	Antifolate resistance	0.177396	1	2	5	188	1198	Over	ENSOCUP00000000973 ENSOCUP00000017814	5-aminoimidazole-4-carboxamide ribonucleotide formyltransferase/IMP cyclohydrolase(ATIC) Oryctolagus cuniculus,serine hydroxymethyltransferase 1(SHMT1) Oryctolagus cuniculus
map05204	Chemical carcinogenesis	0.183046	1	5	18	188	1198	Over	ENSOCUP00000024888 ENSOCUP00000009606 ENSOCUP00000021965 ENSOCUP00000010259 ENSOCUP00000017822	-,glutathione S-transferase Mu 1(LOC100357917) Oryctolagus cuniculus,-,epoxide hydrolase 1(EPHX1) Oryctolagus cuniculus,glutathione S-transferase Yb-3(LOC100357148) Oryctolagus cuniculus
map00230	Purine metabolism	0.216192	1	9	37	188	1198	Over	ENSOCUP00000005301 ENSOCUP00000004478 ENSOCUP00000016088 ENSOCUP00000000973 ENSOCUP00000009813 ENSOCUP00000025019 ENSOCUP00000002768 ENSOCUP00000017364 ENSOCUP00000001275	-,adenylate kinase 1(AK1) Oryctolagus cuniculus,-,5-aminoimidazole-4-carboxamide ribonucleotide formyltransferase/IMP cyclohydrolase(ATIC) Oryctolagus cuniculus,adenylate kinase 3(AK3) Oryctolagus cuniculus,NME/NM23 nucleoside diphosphate kinase 2(NME2) Oryctolagus cuniculus,hypoxanthine phosphoribosyltransferase 1(HPRT1) Oryctolagus cuniculus,NME/NM23 nucleoside diphosphate kinase 4(NME4) Orycto…
map00980	Metabolism of xenobiotics by cytochrome P450	0.224997	1	5	20	188	1198	Over	ENSOCUP00000024888 ENSOCUP00000009606 ENSOCUP00000021965 ENSOCUP00000010259 ENSOCUP00000017822	-,glutathione S-transferase Mu 1(LOC100357917) Oryctolagus cuniculus,-,epoxide hydrolase 1(EPHX1) Oryctolagus cuniculus,glutathione S-transferase Yb-3(LOC100357148) Oryctolagus cuniculus
map04614	Renin-angiotensin system	0.23968	1	2	6	188	1198	Over	ENSOCUP00000021723 ENSOCUP00000001414	membrane metalloendopeptidase(MME) Oryctolagus cuniculus,leucyl and cystinyl aminopeptidase(LNPEP) Oryctolagus cuniculus
map04640	Hematopoietic cell lineage	0.23968	1	2	6	188	1198	Over	ENSOCUP00000021723 ENSOCUP00000016507	membrane metalloendopeptidase(MME) Oryctolagus cuniculus,CD59 molecule(CD59) Oryctolagus cuniculus
map05322	Systemic lupus erythematosus	0.254665	1	4	14	188	1198	Over	ENSOCUP00000007209 ENSOCUP00000014752 ENSOCUP00000007030 ENSOCUP00000010939	-,histone H4(LOC100351746) Oryctolagus cuniculus,H2A histone family, member V(H2AFV) Oryctolagus cuniculus,complement C9(C9) Oryctolagus cuniculus
map01230	Biosynthesis of amino acids	0.273112	1	10	44	188	1198	Over	ENSOCUP00000017793 ENSOCUP00000005301 ENSOCUP00000017094 ENSOCUP00000008689 ENSOCUP00000021173 ENSOCUP00000017814 ENSOCUP00000020693 ENSOCUP00000022090 ENSOCUP00000022965 ENSOCUP00000005157	-,-,glyceraldehyde-3-phosphate dehydrogenase(GAPDH) Oryctolagus cuniculus,enolase 1(ENO1) Oryctolagus cuniculus,isocitrate dehydrogenase (NADP(+)) 2, mitochondrial(IDH2) Oryctolagus cuniculus,serine hydroxymethyltransferase 1(SHMT1) Oryctolagus cuniculus,ribose 5-phosphate isomerase A(RPIA) Oryctolagus cuniculus,-,-,aldehyde dehydrogenase 18 family member A1(ALDH18A1) Oryctolagus cuniculus
map00982	Drug metabolism - cytochrome P450	0.274123	1	4	15	188	1198	Over	ENSOCUP00000024888 ENSOCUP00000009606 ENSOCUP00000021965 ENSOCUP00000017822	-,glutathione S-transferase Mu 1(LOC100357917) Oryctolagus cuniculus,-,glutathione S-transferase Yb-3(LOC100357148) Oryctolagus cuniculus
map00620	Pyruvate metabolism	0.279014	1	6	26	188	1198	Over	ENSOCUP00000005301 ENSOCUP00000021667 ENSOCUP00000007195 ENSOCUP00000008461 ENSOCUP00000011439 ENSOCUP00000024717	-,lactate dehydrogenase A(LDHA) Oryctolagus cuniculus,aldehyde dehydrogenase 2 family (mitochondrial)(ALDH2) Oryctolagus cuniculus,-,-,-
map00740	Riboflavin metabolism	0.28934	1	1	2	188	1198	Over	ENSOCUP00000011077	-
map00340	Histidine metabolism	0.302758	1	2	7	188	1198	Over	ENSOCUP00000007195 ENSOCUP00000014622	aldehyde dehydrogenase 2 family (mitochondrial)(ALDH2) Oryctolagus cuniculus,carnosine N-methyltransferase 1(CARNMT1) Oryctolagus cuniculus
map00910	Nitrogen metabolism	0.302758	1	2	7	188	1198	Over	ENSOCUP00000010096 ENSOCUP00000007361	carbonic anhydrase 2(CA2) Oryctolagus cuniculus,glutamate dehydrogenase 1(GLUD1) Oryctolagus cuniculus
map04966	Collecting duct acid secretion	0.302758	1	2	7	188	1198	Over	ENSOCUP00000010096 ENSOCUP00000005597	carbonic anhydrase 2(CA2) Oryctolagus cuniculus,ATPase H+ transporting V1 subunit A(ATP6V1A) Oryctolagus cuniculus
map04978	Mineral absorption	0.302758	1	2	7	188	1198	Over	ENSOCUP00000006587 ENSOCUP00000003426	transferrin(TF) Oryctolagus cuniculus,ATPase Na+/K+ transporting family member beta 4(ATP1B4) Oryctolagus cuniculus
map04370	VEGF signaling pathway	0.324639	1	4	17	188	1198	Over	ENSOCUP00000010917 ENSOCUP00000022899 ENSOCUP00000000339 ENSOCUP00000004987	heat shock protein family B (small) member 1(HSPB1) Oryctolagus cuniculus,protein phosphatase 3 catalytic subunit alpha(PPP3CA) Oryctolagus cuniculus,dual specificity tyrosine phosphorylation regulated kinase 1B(DYRK1B) Oryctolagus cuniculus,paxillin(PXN) Oryctolagus cuniculus
map04973	Carbohydrate digestion and absorption	0.364857	1	2	8	188	1198	Over	ENSOCUP00000000339 ENSOCUP00000003426	dual specificity tyrosine phosphorylation regulated kinase 1B(DYRK1B) Oryctolagus cuniculus,ATPase Na+/K+ transporting family member beta 4(ATP1B4) Oryctolagus cuniculus
map05150	Staphylococcus aureus infection	0.364857	1	2	8	188	1198	Over	ENSOCUP00000007209 ENSOCUP00000009684	-,fibrinogen gamma chain(FGG) Oryctolagus cuniculus
map00010	Glycolysis / Gluconeogenesis	0.366727	1	9	41	188	1198	Over	ENSOCUP00000017793 ENSOCUP00000005301 ENSOCUP00000017094 ENSOCUP00000021667 ENSOCUP00000008689 ENSOCUP00000001250 ENSOCUP00000007195 ENSOCUP00000009121 ENSOCUP00000022090	-,-,glyceraldehyde-3-phosphate dehydrogenase(GAPDH) Oryctolagus cuniculus,lactate dehydrogenase A(LDHA) Oryctolagus cuniculus,enolase 1(ENO1) Oryctolagus cuniculus,glucose-6-phosphate isomerase(GPI) Oryctolagus cuniculus,aldehyde dehydrogenase 2 family (mitochondrial)(ALDH2) Oryctolagus cuniculus,fructose-bisphosphatase 2(FBP2) Oryctolagus cuniculus,-
map05203	Viral carcinogenesis	0.366727	1	9	41	188	1198	Over	ENSOCUP00000005301 ENSOCUP00000006128 ENSOCUP00000000636 ENSOCUP00000007209 ENSOCUP00000014752 ENSOCUP00000008932 ENSOCUP00000009032 ENSOCUP00000004987 ENSOCUP00000016208	-,tyrosine 3-monooxygenase/tryptophan 5-monooxygenase activation protein eta(YWHAH) Oryctolagus cuniculus,tyrosine 3-monooxygenase/tryptophan 5-monooxygenase activation protein zeta(YWHAZ) Oryctolagus cuniculus,-,histone H4(LOC100351746) Oryctolagus cuniculus,heterogeneous nuclear ribonucleoprotein K(HNRNPK) Oryctolagus cuniculus,tyrosine 3-monooxygenase/tryptophan 5-monooxygenase activation prot…
map00250	Alanine, aspartate and glutamate metabolism	0.393548	1	3	11	188	1198	Over	ENSOCUP00000016088 ENSOCUP00000007361 ENSOCUP00000013164	-,glutamate dehydrogenase 1(GLUD1) Oryctolagus cuniculus,aldehyde dehydrogenase 4 family member A1(ALDH4A1) Oryctolagus cuniculus
map00500	Starch and sucrose metabolism	0.415428	1	3	12	188	1198	Over	ENSOCUP00000001250 ENSOCUP00000016639 ENSOCUP00000003049	glucose-6-phosphate isomerase(GPI) Oryctolagus cuniculus,UDP-glucose pyrophosphorylase 2(UGP2) Oryctolagus cuniculus,glycogenin 1(GYG1) Oryctolagus cuniculus
map04611	Platelet activation	0.426856	1	6	28	188	1198	Over	ENSOCUP00000009673 ENSOCUP00000009668 ENSOCUP00000009684 ENSOCUP00000012567 ENSOCUP00000000339 ENSOCUP00000022038	fibrinogen alpha chain(FGA) Oryctolagus cuniculus,fibrinogen beta chain(FGB) Oryctolagus cuniculus,fibrinogen gamma chain(FGG) Oryctolagus cuniculus,myosin regulatory light chain 12B(LOC100345591) Oryctolagus cuniculus,dual specificity tyrosine phosphorylation regulated kinase 1B(DYRK1B) Oryctolagus cuniculus,Rho associated coiled-coil containing protein kinase 2(ROCK2) Oryctolagus cuniculus
map05225	Hepatocellular carcinoma	0.426856	1	6	28	188	1198	Over	ENSOCUP00000024888 ENSOCUP00000009606 ENSOCUP00000021965 ENSOCUP00000017822 ENSOCUP00000000339 ENSOCUP00000015364	-,glutathione S-transferase Mu 1(LOC100357917) Oryctolagus cuniculus,-,glutathione S-transferase Yb-3(LOC100357148) Oryctolagus cuniculus,dual specificity tyrosine phosphorylation regulated kinase 1B(DYRK1B) Oryctolagus cuniculus,actin like 6A(ACTL6A) Oryctolagus cuniculus
map00520	Amino sugar and nucleotide sugar metabolism	0.441682	1	3	13	188	1198	Over	ENSOCUP00000001250 ENSOCUP00000016639 ENSOCUP00000007045	glucose-6-phosphate isomerase(GPI) Oryctolagus cuniculus,UDP-glucose pyrophosphorylase 2(UGP2) Oryctolagus cuniculus,mannose phosphate isomerase(MPI) Oryctolagus cuniculus
map04216	Ferroptosis	0.471004	1	3	14	188	1198	Over	ENSOCUP00000006587 ENSOCUP00000011249 ENSOCUP00000001956	transferrin(TF) Oryctolagus cuniculus,acyl-CoA synthetase long-chain family member 6(ACSL6) Oryctolagus cuniculus,glutathione synthetase(GSS) Oryctolagus cuniculus
map03410	Base excision repair	0.495278	1	1	4	188	1198	Over	ENSOCUP00000015305	poly(ADP-ribose) polymerase 1(PARP1) Oryctolagus cuniculus
map04514	Cell adhesion molecules (CAMs)	0.495278	1	1	4	188	1198	Over	ENSOCUP00000002979	golgi glycoprotein 1(GLG1) Oryctolagus cuniculus
map04977	Vitamin digestion and absorption	0.495278	1	1	4	188	1198	Over	ENSOCUP00000009241	apolipoprotein A1(APOA1) Oryctolagus cuniculus
map01200	Carbon metabolism	0.497267	1	14	73	188	1198	Over	ENSOCUP00000017793 ENSOCUP00000005301 ENSOCUP00000017094 ENSOCUP00000008689 ENSOCUP00000001250 ENSOCUP00000021173 ENSOCUP00000008461 ENSOCUP00000009121 ENSOCUP00000008588 ENSOCUP00000017814 ENSOCUP00000007361 ENSOCUP00000000411 ENSOCUP00000020693 ENSOCUP00000022090	-,-,glyceraldehyde-3-phosphate dehydrogenase(GAPDH) Oryctolagus cuniculus,enolase 1(ENO1) Oryctolagus cuniculus,glucose-6-phosphate isomerase(GPI) Oryctolagus cuniculus,isocitrate dehydrogenase (NADP(+)) 2, mitochondrial(IDH2) Oryctolagus cuniculus,-,fructose-bisphosphatase 2(FBP2) Oryctolagus cuniculus,esterase D(ESD) Oryctolagus cuniculus,serine hydroxymethyltransferase 1(SHMT1) Oryctolagus cun…
map05034	Alcoholism	0.508123	1	4	18	188	1198	Over	ENSOCUP00000014752 ENSOCUP00000007030 ENSOCUP00000018622 ENSOCUP00000012866	histone H4(LOC100351746) Oryctolagus cuniculus,H2A histone family, member V(H2AFV) Oryctolagus cuniculus,protein kinase (cAMP-dependent, catalytic) inhibitor alpha(PKIA) Oryctolagus cuniculus,dopa decarboxylase(DDC) Oryctolagus cuniculus
map05162	Measles	0.558161	1	4	21	188	1198	Over	ENSOCUP00000002819 ENSOCUP00000000339 ENSOCUP00000006517 ENSOCUP00000016943	receptor for activated C kinase 1(RACK1) Oryctolagus cuniculus,dual specificity tyrosine phosphorylation regulated kinase 1B(DYRK1B) Oryctolagus cuniculus,eukaryotic translation initiation factor 3 subunit H(EIF3H) Oryctolagus cuniculus,MX dynamin like GTPase 1(MX1) Oryctolagus cuniculus
map00053	Ascorbate and aldarate metabolism	0.574748	1	1	5	188	1198	Over	ENSOCUP00000007195	aldehyde dehydrogenase 2 family (mitochondrial)(ALDH2) Oryctolagus cuniculus
map00061	Fatty acid biosynthesis	0.574748	1	1	5	188	1198	Over	ENSOCUP00000011249	acyl-CoA synthetase long-chain family member 6(ACSL6) Oryctolagus cuniculus
map04975	Fat digestion and absorption	0.574748	1	1	5	188	1198	Over	ENSOCUP00000009241	apolipoprotein A1(APOA1) Oryctolagus cuniculus
map04210	Apoptosis	0.575776	1	5	25	188	1198	Over	ENSOCUP00000018650 ENSOCUP00000006488 ENSOCUP00000000339 ENSOCUP00000020628 ENSOCUP00000015305	tubulin alpha-1C chain(LOC100357567) Oryctolagus cuniculus,lamin B1(LMNB1) Oryctolagus cuniculus,dual specificity tyrosine phosphorylation regulated kinase 1B(DYRK1B) Oryctolagus cuniculus,cathepsin D(CTSD) Oryctolagus cuniculus,poly(ADP-ribose) polymerase 1(PARP1) Oryctolagus cuniculus
map04066	HIF-1 signaling pathway	0.599243	1	5	27	188	1198	Over	ENSOCUP00000017094 ENSOCUP00000008689 ENSOCUP00000006587 ENSOCUP00000000339 ENSOCUP00000022090	glyceraldehyde-3-phosphate dehydrogenase(GAPDH) Oryctolagus cuniculus,enolase 1(ENO1) Oryctolagus cuniculus,transferrin(TF) Oryctolagus cuniculus,dual specificity tyrosine phosphorylation regulated kinase 1B(DYRK1B) Oryctolagus cuniculus,-
map05020	Prion diseases	0.638697	1	2	9	188	1198	Over	ENSOCUP00000024852 ENSOCUP00000010939	superoxide dismutase 1, soluble(SOD1) Oryctolagus cuniculus,complement C9(C9) Oryctolagus cuniculus
map03320	PPAR signaling pathway	0.717477	1	3	15	188	1198	Over	ENSOCUP00000009241 ENSOCUP00000011249 ENSOCUP00000012556	apolipoprotein A1(APOA1) Oryctolagus cuniculus,acyl-CoA synthetase long-chain family member 6(ACSL6) Oryctolagus cuniculus,fatty acid binding protein 3(FABP3) Oryctolagus cuniculus
map04110	Cell cycle	0.717477	1	3	15	188	1198	Over	ENSOCUP00000006128 ENSOCUP00000000636 ENSOCUP00000009032	tyrosine 3-monooxygenase/tryptophan 5-monooxygenase activation protein eta(YWHAH) Oryctolagus cuniculus,tyrosine 3-monooxygenase/tryptophan 5-monooxygenase activation protein zeta(YWHAZ) Oryctolagus cuniculus,tyrosine 3-monooxygenase/tryptophan 5-monooxygenase activation protein theta(YWHAQ) Oryctolagus cuniculus
map00030	Pentose phosphate pathway	0.727882	1	3	16	188	1198	Over	ENSOCUP00000001250 ENSOCUP00000009121 ENSOCUP00000020693	glucose-6-phosphate isomerase(GPI) Oryctolagus cuniculus,fructose-bisphosphatase 2(FBP2) Oryctolagus cuniculus,ribose 5-phosphate isomerase A(RPIA) Oryctolagus cuniculus
map00310	Lysine degradation	0.727882	1	3	16	188	1198	Over	ENSOCUP00000007195 ENSOCUP00000000411 ENSOCUP00000011040	aldehyde dehydrogenase 2 family (mitochondrial)(ALDH2) Oryctolagus cuniculus,enoyl-CoA hydratase, short chain 1(ECHS1) Oryctolagus cuniculus,-
map00330	Arginine and proline metabolism	0.727882	1	3	16	188	1198	Over	ENSOCUP00000007195 ENSOCUP00000013164 ENSOCUP00000005157	aldehyde dehydrogenase 2 family (mitochondrial)(ALDH2) Oryctolagus cuniculus,aldehyde dehydrogenase 4 family member A1(ALDH4A1) Oryctolagus cuniculus,aldehyde dehydrogenase 18 family member A1(ALDH18A1) Oryctolagus cuniculus
map00380	Tryptophan metabolism	0.74013	1	3	17	188	1198	Over	ENSOCUP00000007195 ENSOCUP00000000411 ENSOCUP00000012866	aldehyde dehydrogenase 2 family (mitochondrial)(ALDH2) Oryctolagus cuniculus,enoyl-CoA hydratase, short chain 1(ECHS1) Oryctolagus cuniculus,dopa decarboxylase(DDC) Oryctolagus cuniculus
map00280	Valine, leucine and isoleucine degradation	0.796079	1	5	29	188	1198	Over	ENSOCUP00000007195 ENSOCUP00000000411 ENSOCUP00000007750 ENSOCUP00000022965 ENSOCUP00000024812	aldehyde dehydrogenase 2 family (mitochondrial)(ALDH2) Oryctolagus cuniculus,enoyl-CoA hydratase, short chain 1(ECHS1) Oryctolagus cuniculus,-,-,branched chain keto acid dehydrogenase E1, alpha polypeptide(BCKDHA) Oryctolagus cuniculus
map05152	Tuberculosis	0.937305	1	6	34	188	1198	Over	ENSOCUP00000010958 ENSOCUP00000007209 ENSOCUP00000022899 ENSOCUP00000000339 ENSOCUP00000011445 ENSOCUP00000020628	heat shock protein family D (Hsp60) member 1(HSPD1) Oryctolagus cuniculus,-,protein phosphatase 3 catalytic subunit alpha(PPP3CA) Oryctolagus cuniculus,dual specificity tyrosine phosphorylation regulated kinase 1B(DYRK1B) Oryctolagus cuniculus,RAB5C, member RAS oncogene family(RAB5C) Oryctolagus cuniculus,cathepsin D(CTSD) Oryctolagus cuniculus
map04530	Tight junction	1	1	8	50	188	1198	Over	ENSOCUP00000008830 ENSOCUP00000018650 ENSOCUP00000003592 ENSOCUP00000024188 ENSOCUP00000012567 ENSOCUP00000008002 ENSOCUP00000003800 ENSOCUP00000022038	myosin-8(LOC100303760) Oryctolagus cuniculus,tubulin alpha-1C chain(LOC100357567) Oryctolagus cuniculus,myosin heavy chain 9(MYH9) Oryctolagus cuniculus,myosin heavy chain 11(MYH11) Oryctolagus cuniculus,myosin regulatory light chain 12B(LOC100345591) Oryctolagus cuniculus,-,ARP3 actin related protein 3 homolog(ACTR3) Oryctolagus cuniculus,Rho associated coiled-coil containing protein kinase 2(RO…
