# Supplementary material for: Comparative Analysis of Meat Quality in Minxinan Black Rabbit and Hyla Rabbit Using Integrated Transcriptomics and Proteomics
Source: Animals (Basel). 2025 Dec 16;15(24):3616. doi: 10.3390/ani15243616 (PMC12730085; doi:10.3390/ani15243616)
Supplement: Supplementary file 1 [file animals-15-03616-s001.zip › Supplementary Table S4 Data of GO enrichment analysis.xlsx]

## Sheet: Figure3A_GO_transcriptomics
Table S4: Data of GO enrichment analysis
Description	GeneRatio	pvalue	Count	Class
cell adhesion	0.0446429	0.000440011	15	BP
negative regulation of cellular process	0.0238095	0.0106003	8	BP
Rho protein signal transduction	0.0238095	0.0116377	8	BP
regulation of response to stimulus	0.0357143	0.0338917	12	BP
regulation of organelle organization	0.014881	0.0373194	5	BP
peptidyl-proline modification	0.0119048	0.0521245	4	BP
cell cycle process	0.014881	0.0587534	5	BP
regulation of small GTPase mediated signal transduction	0.0238095	0.0606631	8	BP
response to oxidative stress	0.00892857	0.0819133	3	BP
negative regulation of biosynthetic process	0.00595238	0.0993841	2	BP
lipid modification	0.00595238	0.0993841	2	BP
chromosome, centromeric region	0.0277778	0.000172208	5	CC
cytoskeleton	0.0666667	0.00170801	12	CC
actin cytoskeleton	0.0333333	0.0178299	6	CC
MHC protein complex	0.0111111	0.0537438	2	CC
MHC class II protein complex	0.0111111	0.0537438	2	CC
calcium ion binding	0.0677656	2.19e-07	37	MF
protein kinase activity	0.0824176	6.11e-05	45	MF
nucleoside-triphosphatase activity	0.0695971	0.00043975	38	MF
pyrophosphatase activity	0.0695971	0.000730677	38	MF
insulin-like growth factor binding	0.00732601	0.0036356	4	MF
Rho GTPase binding	0.018315	0.00407735	10	MF
Ras GTPase binding	0.018315	0.0120258	10	MF
Ras guanyl-nucleotide exchange factor activity	0.014652	0.0164082	8	MF
organic acid binding	0.00549451	0.0405514	3	MF
peroxidase activity	0.00549451	0.0740911	3	MF
GTPase binding	0.0201465	0.0888092	11	MF
oxidoreductase activity, acting on peroxide as acceptor	0.00549451	0.128132	3	MF
guanyl-nucleotide exchange factor activity	0.0164835	0.13208	9	MF
antioxidant activity	0.00549451	0.140262	3	MF

## Sheet: Figure3B_GO_proteomics
Table S4: Data of GO enrichment analysis
Description	GeneRatio	pvalue	Count	Class
peptide biosynthetic process	0.135036	2.19e-07	37	BP
biosynthetic process	0.20073	3.82e-07	55	BP
gene expression	0.142336	1.88e-06	39	BP
platelet activation	0.0109489	0.00423777	3	BP
nucleobase-containing compound biosynthetic process	0.0364964	0.00925673	10	BP
nucleotide biosynthetic process	0.0291971	0.012803	8	BP
pyrimidine nucleotide biosynthetic process	0.0109489	0.0149064	3	BP
guanosine-containing compound biosynthetic process	0.0109489	0.0149064	3	BP
cellular amino acid catabolic process	0.0109489	0.0149064	3	BP
glutamine family amino acid metabolic process	0.0109489	0.0149064	3	BP
positive regulation of response to stimulus	0.0109489	0.0893456	3	BP
purine nucleotide biosynthetic process	0.0255474	0.0174267	7	BP
reactive oxygen species metabolic process	0.0109489	0.0578443	3	BP
purine nucleotide metabolic process	0.0437956	0.058275	12	BP
nucleotide metabolic process	0.0474453	0.0615078	13	BP
purine ribonucleoside biosynthetic process	0.0182482	0.0618652	5	BP
GTP biosynthetic process	0.00729927	0.0703282	2	BP
UTP biosynthetic process	0.00729927	0.0703282	2	BP
CTP biosynthetic process	0.00729927	0.0703282	2	BP
regulation of response to stimulus	0.0145985	0.115345	4	BP
macromolecular complex	0.226277	1.44e-05	62	CC
cytoplasmic part	0.175182	0.000795307	48	CC
intracellular organelle	0.218978	0.0165527	60	CC
structural molecule activity	0.138686	4.88e-06	38	MF
transcription coactivator activity	0.0109489	0.00423777	3	MF
intramolecular oxidoreductase activity, interconverting aldoses and ketoses	0.0109489	0.0149064	3	MF
glutathione transferase activity	0.0145985	0.0876455	4	MF
actin binding	0.0437956	0.102031	12	MF
peroxiredoxin activity	0.00729927	0.12575	2	MF
protein tyrosine/serine/threonine phosphatase activity	0.0109489	0.126338	3	MF

## Sheet: Figure3C_GO_integrated
Table S4: Data of GO enrichment analysis
Class	Description	GeneRatio	pvalue	Count
Prot	actin binding	0.0437956	0.102031	12
Prot	ribosome	0.124088	8.52e-15	34
Prot	nucleotide biosynthetic process	0.0291971	0.012803	8
Prot	small molecule catabolic process	0.0182482	0.0135591	5
Prot	serine-type endopeptidase inhibitor activity	0.0145985	0.0276922	4
Prot	positive regulation of biological process	0.0291971	0.043554	8
Prot	actin filament binding	0.0182482	0.160734	5
Prot	nucleotide metabolic process	0.0474453	0.0615078	13
Prot	regulation of response to stimulus	0.0145985	0.115345	4
Prot	regulation of actin cytoskeleton organization	0.0182482	0.216746	5
Prot	nucleotidyltransferase activity	0.00729927	0.252643	2
Prot	immune response	0.00729927	0.317962	2
Prot	cellular amino acid metabolic process	0.0291971	0.351969	8
Prot	lipid binding	0.0218978	0.438589	6
Prot	actin cytoskeleton	0.0291971	0.449184	8
Prot	myosin complex	0.0145985	0.2855	4
Prot	Rho GTPase binding	0.00364964	0.298377	1
Prot	oxidoreductase activity, acting on the CH-OH group of donors, NAD or NADP as acceptor	0.00729927	0.669941	2
Prot	phospholipid binding	0.0109489	0.734321	3
Prot	peroxidase activity	0.00729927	0.12575	2
Tran	actin binding	0.0128205	0.0561996	7
Tran	ribosome	0.0722222	0.952691	13
Tran	nucleotide biosynthetic process	0.00595238	0.89959	2
Tran	small molecule catabolic process	0.00595238	0.115511	2
Tran	serine-type endopeptidase inhibitor activity	0.0018315	0.640312	1
Tran	positive regulation of biological process	0.00297619	0.903095	1
Tran	actin filament binding	0.0018315	0.446642	1
Tran	nucleotide metabolic process	0.00595238	0.959913	2
Tran	regulation of response to stimulus	0.0357143	0.0338917	12
Tran	regulation of actin cytoskeleton organization	0.00297619	0.703505	1
Tran	nucleotidyltransferase activity	0.00549451	0.579749	3
Tran	immune response	0.014881	0.42933	5
Tran	cellular amino acid metabolic process	0.00595238	0.77969	2
Tran	lipid binding	0.014652	0.211095	8
Tran	actin cytoskeleton	0.0333333	0.0178299	6
Tran	myosin complex	0.0222222	0.0473721	4
Tran	Rho GTPase binding	0.018315	0.00407735	10
Tran	oxidoreductase activity, acting on the CH-OH group of donors, NAD or NADP as acceptor	0.00732601	0.175695	4
Tran	phospholipid binding	0.00915751	0.303854	5
Tran	peroxidase activity	0.00549451	0.0740911	3

## Sheet: Figure3D_GO_Heatmap
Table S4: Data of GO enrichment analysis
Gene_id	Tran_id	Prot_id	Gene name	GO_fun	Protein(log2fc)	Protein(pval)	Tran(log2fc)	Tran(pval)
ENSOCUG00000000245	ENSOCUG00000000245	ENSOCUP00000000213	ABCF2	carbohydrate derivative binding	0.780925	0.00385602	2.2408	2.35e-28
ENSOCUG00000013062	ENSOCUG00000013062	ENSOCUP00000011249	ACSL6	metabolic process	0.509741	0.0189587	1.08523	6.45e-06
ENSOCUG00000008325	ENSOCUG00000008325	ENSOCUP00000007195	ALDH2	metabolic process	0.381283	0.0127115	1.04834	5.65e-07
ENSOCUG00000003372	ENSOCUG00000003372	ENSOCUP00000002924	ART3	metabolic process	0.465324	0.034968	1.01271	0.00657565
ENSOCUG00000010594	ENSOCUG00000010594	ENSOCUP00000009133	CASQ2	-	-1.02371	0.0320457	-2.29741	1.51e-15
ENSOCUG00000026152	ENSOCUG00000026152	ENSOCUP00000021246	DBN1	cellular process	-0.60138	0.00329503	-1.21557	0.00022784
ENSOCUG00000010086	ENSOCUG00000010086	ENSOCUP00000008689	ENO1	macromolecular complex	0.278793	0.00441685	-1.07636	3.06e-07
ENSOCUG00000010039	ENSOCUG00000010039	ENSOCUP00000018787	FHOD1	0	0.268858	0.0403373	1.10832	1.43e-06
ENSOCUG00000027378	ENSOCUG00000027378	ENSOCUP00000016415	FSCN1	cellular process	-0.274185	0.00455438	-1.76722	2.51e-09
ENSOCUG00000005088	ENSOCUG00000005088	ENSOCUP00000004407	G1SN67	extracellular region	-0.287763	0.00185023	-1.2222	0.00311911
ENSOCUG00000023703	ENSOCUG00000023703	ENSOCUP00000009606	GSTM3	metabolic process	-0.425747	0.00505544	-1.16969	9.34e-07
ENSOCUG00000014535	ENSOCUG00000014535	ENSOCUP00000012497	IMPA1	metabolic process	-0.305872	0.00152421	-1.07785	0.000112997
ENSOCUG00000016643	ENSOCUG00000016643	ENSOCUP00000014308	ITGB1BP2	-	-0.811014	0.00643291	-1.80461	8.96e-12
ENSOCUG00000024302	ENSOCUG00000024302	ENSOCUP00000019081	LGALS1	carbohydrate binding	-0.516882	0.000257428	-1.00337	2.2e-06
ENSOCUG00000007499	ENSOCUG00000007499	ENSOCUP00000006488	LMNB1	structural molecule activity	-0.280493	0.00411462	-1.99403	2.04e-12
ENSOCUG00000007028	ENSOCUG00000007028	ENSOCUP00000006075	MARCKS	calmodulin binding	-0.78788	0.000752742	-1.29687	2.38e-08
ENSOCUG00000013549	ENSOCUG00000013549	ENSOCUP00000011655	MLF1	-	-0.738944	0.0361026	-1.13744	2.84e-06
ENSOCUG00000010229	ENSOCUG00000010229	ENSOCUP00000008830	MYH8	macromolecular complex	-1.10304	0.0492582	-3.33959	8.22e-07
ENSOCUG00000024048	ENSOCUG00000024048	ENSOCUP00000020513	MYL10	-	2.32462	0.0074983	4.29513	0.00250964
ENSOCUG00000012012	ENSOCUG00000012012	ENSOCUP00000010329	PPIB	metabolic process	-0.694466	0.0103338	-1.00379	4.2e-05
ENSOCUG00000005489	ENSOCUG00000005489	ENSOCUP00000004761	PRKRA	metabolic process	0.323538	0.0482954	1.13519	1.72e-05
ENSOCUG00000016268	ENSOCUG00000016268	ENSOCUP00000013981	RCN1	-	-0.802649	0.00240918	-1.16971	2.7e-08
ENSOCUG00000012485	ENSOCUG00000012485	ENSOCUP00000021175	RPL17	structural molecule activity	-0.476121	0.00744677	-3.8074	5.47e-64
ENSOCUG00000002506	ENSOCUG00000002506	ENSOCUP00000002166	RPL21	structural molecule activity	-0.439124	0.00347994	-2.92036	0.00015297
ENSOCUG00000021541	ENSOCUG00000021541	ENSOCUP00000017814	SHMT1	transferase activity	-0.648751	0.00482854	-1.68104	2.77e-10
ENSOCUG00000009270	ENSOCUG00000009270	ENSOCUP00000008002	SYNPO	cellular process	0.514825	0.00753839	1.80332	1.87e-20
ENSOCUG00000010198	ENSOCUG00000010198	ENSOCUP00000017688	TPM2	-	-0.285607	0.0251602	-1.61373	2.71e-09
ENSOCUG00000028032	ENSOCUG00000028032	ENSOCUP00000018650	TUBA1C	structural molecule activity	-0.436411	0.00383103	-1.1634	7.46e-06
ENSOCUG00000024443	ENSOCUG00000024443	ENSOCUP00000021965		metabolic process	2.63588	0.0460955	4.00033	1.69e-20
ENSOCUG00000024506	ENSOCUG00000024506	ENSOCUP00000022197		metabolic process	0.876052	0.0414009	2.24736	0.000211304
ENSOCUG00000009681	ENSOCUG00000009681	ENSOCUP00000017822		metabolic process	0.407419	0.0096897	-1.02079	1.07e-05
ENSOCUG00000022385	ENSOCUG00000022385	ENSOCUP00000024021		cell-matrix adhesion	-0.354182	0.0164453	-1.77356	7.98e-08

## Sheet: transcriptomics_go
GOID	Category	Description	GeneRatio	BgRatio	pvalue	padj	geneID	geneName	Count
GO:0007017	BP	microtubule-based process	18/336	84/6814	9.12e-08	2.75e-05	ENSOCUG00000008012/ENSOCUG00000006493/ENSOCUG00000015790/ENSOCUG00000017111/ENSOCUG00000015068/ENSOCUG00000010708/ENSOCUG00000003277/ENSOCUG00000016706/ENSOCUG00000000930/ENSOCUG00000027371/ENSOCUG00000006899/ENSOCUG00000013088/ENSOCUG00000016491/novel.471/ENSOCUG00000008312/ENSOCUG00000008220/ENSOCUG00000002468/ENSOCUG00000025456	-/-/-/-/-/-/-/-/-/-/-/-/-/-/-/-/-/-	18
GO:0016310	BP	phosphorylation	47/336	490/6814	5.8e-06	0.000628967	ENSOCUG00000002624/ENSOCUG00000011141/ENSOCUG00000002858/novel.1145/ENSOCUG00000004311/ENSOCUG00000008180/ENSOCUG00000016324/ENSOCUG00000011427/ENSOCUG00000005098/ENSOCUG00000009715/ENSOCUG00000005009/ENSOCUG00000007124/ENSOCUG00000010538/ENSOCUG00000012028/ENSOCUG00000007089/ENSOCUG00000005838/ENSOCUG00000002874/ENSOCUG00000012189/ENSOCUG00000002640/ENSOCUG00000014003/ENSOCUG00000003254/ENSOCUG0…	-/-/-/-/-/-/-/-/-/-/-/-/-/-/-/-/-/-/-/-/-/-/-/-/-/-/-/-/-/-/-/-/-/-/-/-/-/-/-/-/-/-/-/-/-/-/-	47
GO:0006468	BP	protein phosphorylation	45/336	462/6814	6.27e-06	0.000628967	ENSOCUG00000002624/ENSOCUG00000011141/ENSOCUG00000002858/ENSOCUG00000004311/ENSOCUG00000008180/ENSOCUG00000016324/ENSOCUG00000011427/ENSOCUG00000005098/ENSOCUG00000009715/ENSOCUG00000005009/ENSOCUG00000007124/ENSOCUG00000010538/ENSOCUG00000012028/ENSOCUG00000007089/ENSOCUG00000005838/ENSOCUG00000002874/ENSOCUG00000012189/ENSOCUG00000002640/ENSOCUG00000014003/ENSOCUG00000003254/ENSOCUG00000002315/…	-/-/-/-/-/-/-/-/-/-/-/-/-/-/-/-/-/-/-/-/-/-/-/-/-/-/-/-/-/-/-/-/-/-/-/-/-/-/-/-/-/-/-/-/-	45
GO:0006260	BP	DNA replication	10/336	40/6814	1.67e-05	0.00105804	ENSOCUG00000001710/ENSOCUG00000004273/ENSOCUG00000016538/ENSOCUG00000010637/ENSOCUG00000015924/ENSOCUG00000006801/ENSOCUG00000006396/ENSOCUG00000017745/ENSOCUG00000003359/ENSOCUG00000008077	-/-/-/-/-/-/-/-/-/-	10
GO:0006261	BP	DNA-dependent DNA replication	6/336	13/6814	1.76e-05	0.00105804	ENSOCUG00000001710/ENSOCUG00000004273/ENSOCUG00000016538/ENSOCUG00000010637/ENSOCUG00000015924/ENSOCUG00000006396	-/-/-/-/-/-	6
GO:0007018	BP	microtubule-based movement	12/336	59/6814	2.33e-05	0.00109324	ENSOCUG00000015790/ENSOCUG00000017111/ENSOCUG00000015068/ENSOCUG00000010708/ENSOCUG00000016706/ENSOCUG00000000930/ENSOCUG00000027371/ENSOCUG00000006899/ENSOCUG00000016491/novel.471/ENSOCUG00000008220/ENSOCUG00000002468	-/-/-/-/-/-/-/-/-/-/-/-	12
GO:0006928	BP	movement of cell or subcellular component	13/336	69/6814	2.54e-05	0.00109324	ENSOCUG00000015790/ENSOCUG00000017111/ENSOCUG00000015068/ENSOCUG00000009655/ENSOCUG00000010708/ENSOCUG00000016706/ENSOCUG00000000930/ENSOCUG00000027371/ENSOCUG00000006899/ENSOCUG00000016491/novel.471/ENSOCUG00000008220/ENSOCUG00000002468	-/-/-/-/-/-/-/-/-/-/-/-/-	13
GO:0007155	BP	cell adhesion	15/336	114/6814	0.000440011	0.0147159	ENSOCUG00000011141/ENSOCUG00000009655/ENSOCUG00000022385/ENSOCUG00000000715/ENSOCUG00000006606/ENSOCUG00000017019/ENSOCUG00000005371/ENSOCUG00000013688/ENSOCUG00000028026/ENSOCUG00000009244/ENSOCUG00000013993/ENSOCUG00000009057/ENSOCUG00000005237/ENSOCUG00000004558/ENSOCUG00000010772	-/-/-/-/-/-/-/-/-/-/-/-/-/-/-	15
GO:0022610	BP	biological adhesion	15/336	114/6814	0.000440011	0.0147159	ENSOCUG00000011141/ENSOCUG00000009655/ENSOCUG00000022385/ENSOCUG00000000715/ENSOCUG00000006606/ENSOCUG00000017019/ENSOCUG00000005371/ENSOCUG00000013688/ENSOCUG00000028026/ENSOCUG00000009244/ENSOCUG00000013993/ENSOCUG00000009057/ENSOCUG00000005237/ENSOCUG00000004558/ENSOCUG00000010772	-/-/-/-/-/-/-/-/-/-/-/-/-/-/-	15
GO:0000226	BP	microtubule cytoskeleton organization	6/336	23/6814	0.000679147	0.0204423	ENSOCUG00000008012/ENSOCUG00000006493/ENSOCUG00000003277/ENSOCUG00000013088/ENSOCUG00000008312/ENSOCUG00000025456	-/-/-/-/-/-	6
GO:0006259	BP	DNA metabolic process	15/336	120/6814	0.000763436	0.0208904	ENSOCUG00000002814/ENSOCUG00000001710/ENSOCUG00000004273/ENSOCUG00000016538/ENSOCUG00000010637/ENSOCUG00000015924/ENSOCUG00000002106/ENSOCUG00000001040/ENSOCUG00000002802/ENSOCUG00000006801/ENSOCUG00000006396/ENSOCUG00000016878/ENSOCUG00000017745/ENSOCUG00000003359/ENSOCUG00000008077	-/-/-/-/-/-/-/-/-/-/-/-/-/-/-	15
GO:0007010	BP	cytoskeleton organization	11/336	77/6814	0.00127466	0.0319727	ENSOCUG00000008012/ENSOCUG00000006493/ENSOCUG00000021196/ENSOCUG00000003277/ENSOCUG00000017131/ENSOCUG00000001719/ENSOCUG00000013088/novel.937/ENSOCUG00000008312/ENSOCUG00000013216/ENSOCUG00000025456	-/-/-/-/-/-/-/-/-/-/-	11
GO:0006996	BP	organelle organization	21/336	214/6814	0.00190223	0.044044	ENSOCUG00000002814/ENSOCUG00000008012/ENSOCUG00000006493/ENSOCUG00000007972/ENSOCUG00000009882/ENSOCUG00000021196/ENSOCUG00000015924/ENSOCUG00000003277/ENSOCUG00000011953/ENSOCUG00000006050/ENSOCUG00000017131/ENSOCUG00000001719/ENSOCUG00000013088/novel.937/ENSOCUG00000014835/novel.471/ENSOCUG00000000024/ENSOCUG00000008312/ENSOCUG00000014877/ENSOCUG00000013216/ENSOCUG00000025456	-/-/-/-/-/-/-/-/-/-/-/-/-/-/-/-/-/-/-/-/-	21
GO:0016043	BP	cellular component organization	28/336	334/6814	0.00386429	0.0830823	ENSOCUG00000002814/ENSOCUG00000008012/ENSOCUG00000006493/ENSOCUG00000024108/ENSOCUG00000007972/ENSOCUG00000009882/ENSOCUG00000021196/ENSOCUG00000015924/ENSOCUG00000003277/ENSOCUG00000002089/ENSOCUG00000000475/ENSOCUG00000022132/ENSOCUG00000011953/ENSOCUG00000010464/ENSOCUG00000006050/ENSOCUG00000024555/ENSOCUG00000017131/ENSOCUG00000001719/novel.1181/ENSOCUG00000013088/novel.937/ENSOCUG0000001483…	-/-/-/-/-/-/-/-/-/-/-/-/-/-/-/-/-/-/-/-/-/-/-/-/-/-/-/-	28
GO:0071840	BP	cellular component organization or biogenesis	28/336	360/6814	0.0105713	0.194609	ENSOCUG00000002814/ENSOCUG00000008012/ENSOCUG00000006493/ENSOCUG00000024108/ENSOCUG00000007972/ENSOCUG00000009882/ENSOCUG00000021196/ENSOCUG00000015924/ENSOCUG00000003277/ENSOCUG00000002089/ENSOCUG00000000475/ENSOCUG00000022132/ENSOCUG00000011953/ENSOCUG00000010464/ENSOCUG00000006050/ENSOCUG00000024555/ENSOCUG00000017131/ENSOCUG00000001719/novel.1181/ENSOCUG00000013088/novel.937/ENSOCUG0000001483…	-/-/-/-/-/-/-/-/-/-/-/-/-/-/-/-/-/-/-/-/-/-/-/-/-/-/-/-	28
GO:0048523	BP	negative regulation of cellular process	8/336	62/6814	0.0106003	0.194609	ENSOCUG00000015924/ENSOCUG00000006750/ENSOCUG00000016259/ENSOCUG00000005392/ENSOCUG00000017131/ENSOCUG00000008800/ENSOCUG00000016772/ENSOCUG00000024399	-/-/-/-/-/-/-/-	8
GO:0007266	BP	Rho protein signal transduction	8/336	63/6814	0.0116377	0.194609	ENSOCUG00000009484/ENSOCUG00000016898/ENSOCUG00000013280/ENSOCUG00000008674/ENSOCUG00000012654/ENSOCUG00000025920/ENSOCUG00000011267/ENSOCUG00000000629	-/-/-/-/-/-/-/-	8
GO:0035023	BP	regulation of Rho protein signal transduction	8/336	63/6814	0.0116377	0.194609	ENSOCUG00000009484/ENSOCUG00000016898/ENSOCUG00000013280/ENSOCUG00000008674/ENSOCUG00000012654/ENSOCUG00000025920/ENSOCUG00000011267/ENSOCUG00000000629	-/-/-/-/-/-/-/-	8
GO:0007156	BP	homophilic cell adhesion via plasma membrane adhesion molecules	8/336	69/6814	0.0194919	0.279384	ENSOCUG00000011141/ENSOCUG00000006606/ENSOCUG00000017019/ENSOCUG00000013993/ENSOCUG00000009057/ENSOCUG00000005237/ENSOCUG00000004558/ENSOCUG00000010772	-/-/-/-/-/-/-/-	8
GO:0048519	BP	negative regulation of biological process	8/336	69/6814	0.0194919	0.279384	ENSOCUG00000015924/ENSOCUG00000006750/ENSOCUG00000016259/ENSOCUG00000005392/ENSOCUG00000017131/ENSOCUG00000008800/ENSOCUG00000016772/ENSOCUG00000024399	-/-/-/-/-/-/-/-	8
GO:0098742	BP	cell-cell adhesion via plasma-membrane adhesion molecules	8/336	69/6814	0.0194919	0.279384	ENSOCUG00000011141/ENSOCUG00000006606/ENSOCUG00000017019/ENSOCUG00000013993/ENSOCUG00000009057/ENSOCUG00000005237/ENSOCUG00000004558/ENSOCUG00000010772	-/-/-/-/-/-/-/-	8
GO:0098609	BP	cell-cell adhesion	8/336	70/6814	0.0210977	0.279821	ENSOCUG00000011141/ENSOCUG00000006606/ENSOCUG00000017019/ENSOCUG00000013993/ENSOCUG00000009057/ENSOCUG00000005237/ENSOCUG00000004558/ENSOCUG00000010772	-/-/-/-/-/-/-/-	8
GO:0009966	BP	regulation of signal transduction	12/336	127/6814	0.0223113	0.279821	ENSOCUG00000009498/ENSOCUG00000009484/ENSOCUG00000016898/ENSOCUG00000016259/ENSOCUG00000013280/ENSOCUG00000008674/ENSOCUG00000012654/ENSOCUG00000003215/ENSOCUG00000016772/ENSOCUG00000025920/ENSOCUG00000011267/ENSOCUG00000000629	-/-/-/-/-/-/-/-/-/-/-/-	12
GO:0010646	BP	regulation of cell communication	12/336	127/6814	0.0223113	0.279821	ENSOCUG00000009498/ENSOCUG00000009484/ENSOCUG00000016898/ENSOCUG00000016259/ENSOCUG00000013280/ENSOCUG00000008674/ENSOCUG00000012654/ENSOCUG00000003215/ENSOCUG00000016772/ENSOCUG00000025920/ENSOCUG00000011267/ENSOCUG00000000629	-/-/-/-/-/-/-/-/-/-/-/-	12
GO:0023051	BP	regulation of signaling	12/336	128/6814	0.0235705	0.283789	ENSOCUG00000009498/ENSOCUG00000009484/ENSOCUG00000016898/ENSOCUG00000016259/ENSOCUG00000013280/ENSOCUG00000008674/ENSOCUG00000012654/ENSOCUG00000003215/ENSOCUG00000016772/ENSOCUG00000025920/ENSOCUG00000011267/ENSOCUG00000000629	-/-/-/-/-/-/-/-/-/-/-/-	12
GO:0032879	BP	regulation of localization	3/336	14/6814	0.0288411	0.333891	ENSOCUG00000009655/ENSOCUG00000005593/ENSOCUG00000004067	-/-/-	3
GO:0007265	BP	Ras protein signal transduction	8/336	76/6814	0.0327384	0.351772	ENSOCUG00000009484/ENSOCUG00000016898/ENSOCUG00000013280/ENSOCUG00000008674/ENSOCUG00000012654/ENSOCUG00000025920/ENSOCUG00000011267/ENSOCUG00000000629	-/-/-/-/-/-/-/-	8
GO:0046578	BP	regulation of Ras protein signal transduction	8/336	76/6814	0.0327384	0.351772	ENSOCUG00000009484/ENSOCUG00000016898/ENSOCUG00000013280/ENSOCUG00000008674/ENSOCUG00000012654/ENSOCUG00000025920/ENSOCUG00000011267/ENSOCUG00000000629	-/-/-/-/-/-/-/-	8
GO:0048583	BP	regulation of response to stimulus	12/336	135/6814	0.0338917	0.351772	ENSOCUG00000009498/ENSOCUG00000009484/ENSOCUG00000016898/ENSOCUG00000016259/ENSOCUG00000013280/ENSOCUG00000008674/ENSOCUG00000012654/ENSOCUG00000003215/ENSOCUG00000016772/ENSOCUG00000025920/ENSOCUG00000011267/ENSOCUG00000000629	-/-/-/-/-/-/-/-/-/-/-/-	12
GO:0033043	BP	regulation of organelle organization	5/336	38/6814	0.0373194	0.374438	ENSOCUG00000008012/ENSOCUG00000006493/ENSOCUG00000015924/ENSOCUG00000017131/ENSOCUG00000008312	-/-/-/-/-	5
GO:0000413	BP	protein peptidyl-prolyl isomerization	4/336	29/6814	0.0521245	0.478101	ENSOCUG00000012012/ENSOCUG00000012631/ENSOCUG00000008228/ENSOCUG00000012345	-/-/-/-	4
GO:0018208	BP	peptidyl-proline modification	4/336	29/6814	0.0521245	0.478101	ENSOCUG00000012012/ENSOCUG00000012631/ENSOCUG00000008228/ENSOCUG00000012345	-/-/-/-	4
GO:0030029	BP	actin filament-based process	5/336	42/6814	0.0540047	0.478101	ENSOCUG00000021196/ENSOCUG00000017131/ENSOCUG00000001719/novel.937/ENSOCUG00000013216	-/-/-/-/-	5
GO:0030036	BP	actin cytoskeleton organization	5/336	42/6814	0.0540047	0.478101	ENSOCUG00000021196/ENSOCUG00000017131/ENSOCUG00000001719/novel.937/ENSOCUG00000013216	-/-/-/-/-	5
GO:0051493	BP	regulation of cytoskeleton organization	4/336	30/6814	0.0579013	0.480516	ENSOCUG00000008012/ENSOCUG00000006493/ENSOCUG00000017131/ENSOCUG00000008312	-/-/-/-	4
GO:0022402	BP	cell cycle process	5/336	43/6814	0.0587534	0.480516	ENSOCUG00000009882/ENSOCUG00000003277/ENSOCUG00000006050/ENSOCUG00000013088/ENSOCUG00000008800	-/-/-/-/-	5
GO:0007275	BP	multicellular organism development	7/336	71/6814	0.0595126	0.480516	ENSOCUG00000009526/ENSOCUG00000009498/ENSOCUG00000009655/ENSOCUG00000013686/ENSOCUG00000010756/ENSOCUG00000003215/ENSOCUG00000000380	-/-/-/-/-/-/-	7
GO:0051056	BP	regulation of small GTPase mediated signal transduction	8/336	86/6814	0.0606631	0.480516	ENSOCUG00000009484/ENSOCUG00000016898/ENSOCUG00000013280/ENSOCUG00000008674/ENSOCUG00000012654/ENSOCUG00000025920/ENSOCUG00000011267/ENSOCUG00000000629	-/-/-/-/-/-/-/-	8
GO:0051128	BP	regulation of cellular component organization	5/336	44/6814	0.0637333	0.49189	ENSOCUG00000008012/ENSOCUG00000006493/ENSOCUG00000015924/ENSOCUG00000017131/ENSOCUG00000008312	-/-/-/-/-	5
GO:1903047	BP	mitotic cell cycle process	3/336	20/6814	0.0727615	0.54753	ENSOCUG00000009882/ENSOCUG00000003277/ENSOCUG00000008800	-/-/-	3
GO:1902531	BP	regulation of intracellular signal transduction	8/336	91/6814	0.0789608	0.553975	ENSOCUG00000009484/ENSOCUG00000016898/ENSOCUG00000013280/ENSOCUG00000008674/ENSOCUG00000012654/ENSOCUG00000025920/ENSOCUG00000011267/ENSOCUG00000000629	-/-/-/-/-/-/-/-	8
GO:0006979	BP	response to oxidative stress	3/336	21/6814	0.0819133	0.553975	ENSOCUG00000006497/ENSOCUG00000015267/ENSOCUG00000007319	-/-/-	3
GO:2000026	BP	regulation of multicellular organismal development	2/336	10/6814	0.0839664	0.553975	ENSOCUG00000009526/ENSOCUG00000009655	-/-	2
GO:0000278	BP	mitotic cell cycle	3/336	22/6814	0.0915326	0.553975	ENSOCUG00000009882/ENSOCUG00000003277/ENSOCUG00000008800	-/-/-	3
GO:0007059	BP	chromosome segregation	3/336	22/6814	0.0915326	0.553975	ENSOCUG00000009882/ENSOCUG00000006050/ENSOCUG00000000024	-/-/-	3
GO:0048856	BP	anatomical structure development	7/336	79/6814	0.0935713	0.553975	ENSOCUG00000009526/ENSOCUG00000009498/ENSOCUG00000009655/ENSOCUG00000013686/ENSOCUG00000010756/ENSOCUG00000003215/ENSOCUG00000000380	-/-/-/-/-/-/-	7
GO:0051260	BP	protein homooligomerization	5/336	50/6814	0.0983751	0.553975	ENSOCUG00000024108/ENSOCUG00000002089/ENSOCUG00000000475/ENSOCUG00000022132/ENSOCUG00000024555	-/-/-/-/-	5
GO:0009890	BP	negative regulation of biosynthetic process	2/336	11/6814	0.0993841	0.553975	ENSOCUG00000006750/ENSOCUG00000024399	-/-	2
GO:0010558	BP	negative regulation of macromolecule biosynthetic process	2/336	11/6814	0.0993841	0.553975	ENSOCUG00000006750/ENSOCUG00000024399	-/-	2
GO:0016054	BP	organic acid catabolic process	2/336	11/6814	0.0993841	0.553975	ENSOCUG00000003344/ENSOCUG00000004155	-/-	2
GO:0030258	BP	lipid modification	2/336	11/6814	0.0993841	0.553975	ENSOCUG00000014535/ENSOCUG00000004155	-/-	2
GO:0031327	BP	negative regulation of cellular biosynthetic process	2/336	11/6814	0.0993841	0.553975	ENSOCUG00000006750/ENSOCUG00000024399	-/-	2
GO:0046395	BP	carboxylic acid catabolic process	2/336	11/6814	0.0993841	0.553975	ENSOCUG00000003344/ENSOCUG00000004155	-/-	2
GO:2000113	BP	negative regulation of cellular macromolecule biosynthetic process	2/336	11/6814	0.0993841	0.553975	ENSOCUG00000006750/ENSOCUG00000024399	-/-	2
GO:0032502	BP	developmental process	7/336	81/6814	0.103492	0.566382	ENSOCUG00000009526/ENSOCUG00000009498/ENSOCUG00000009655/ENSOCUG00000013686/ENSOCUG00000010756/ENSOCUG00000003215/ENSOCUG00000000380	-/-/-/-/-/-/-	7
GO:0044282	BP	small molecule catabolic process	2/336	12/6814	0.115511	0.620872	ENSOCUG00000003344/ENSOCUG00000004155	-/-	2
GO:0051336	BP	regulation of hydrolase activity	3/336	25/6814	0.122948	0.649251	ENSOCUG00000012177/ENSOCUG00000015924/ENSOCUG00000013633	-/-/-	3
GO:0007049	BP	cell cycle	5/336	56/6814	0.140666	0.702992	ENSOCUG00000009882/ENSOCUG00000003277/ENSOCUG00000006050/ENSOCUG00000013088/ENSOCUG00000008800	-/-/-/-/-	5
GO:0007166	BP	cell surface receptor signaling pathway	6/336	72/6814	0.143013	0.702992	ENSOCUG00000013686/ENSOCUG00000005392/ENSOCUG00000010756/ENSOCUG00000000380/ENSOCUG00000013176/ENSOCUG00000003249	-/-/-/-/-/-	6
GO:0018193	BP	peptidyl-amino acid modification	5/336	57/6814	0.148385	0.702992	ENSOCUG00000012012/ENSOCUG00000012631/ENSOCUG00000008228/ENSOCUG00000012345/ENSOCUG00000006273	-/-/-/-/-	5
GO:0019882	BP	antigen processing and presentation	2/336	14/6814	0.149473	0.702992	ENSOCUG00000001396/ENSOCUG00000002480	-/-	2
GO:0043087	BP	regulation of GTPase activity	2/336	14/6814	0.149473	0.702992	ENSOCUG00000012177/ENSOCUG00000013633	-/-	2
GO:0051172	BP	negative regulation of nitrogen compound metabolic process	2/336	14/6814	0.149473	0.702992	ENSOCUG00000006750/ENSOCUG00000024399	-/-	2
GO:1901605	BP	alpha-amino acid metabolic process	2/336	14/6814	0.149473	0.702992	ENSOCUG00000003344/ENSOCUG00000022945	-/-	2
GO:0051259	BP	protein complex oligomerization	5/336	59/6814	0.164346	0.752198	ENSOCUG00000024108/ENSOCUG00000002089/ENSOCUG00000000475/ENSOCUG00000022132/ENSOCUG00000024555	-/-/-/-/-	5
GO:0031324	BP	negative regulation of cellular metabolic process	2/336	15/6814	0.167121	0.752198	ENSOCUG00000006750/ENSOCUG00000024399	-/-	2
GO:0007264	BP	small GTPase mediated signal transduction	9/336	126/6814	0.168571	0.752198	ENSOCUG00000009484/ENSOCUG00000016898/ENSOCUG00000013280/ENSOCUG00000008674/ENSOCUG00000012654/ENSOCUG00000005161/ENSOCUG00000025920/ENSOCUG00000011267/ENSOCUG00000000629	-/-/-/-/-/-/-/-/-	9
GO:0055114	BP	oxidation-reduction process	24/336	396/6814	0.169932	0.752198	ENSOCUG00000016942/ENSOCUG00000006497/ENSOCUG00000007960/ENSOCUG00000005428/ENSOCUG00000014596/ENSOCUG00000012005/ENSOCUG00000015071/ENSOCUG00000022015/ENSOCUG00000008325/ENSOCUG00000015267/ENSOCUG00000005820/ENSOCUG00000011212/ENSOCUG00000007319/ENSOCUG00000007899/ENSOCUG00000027406/ENSOCUG00000003015/ENSOCUG00000026540/ENSOCUG00000016685/ENSOCUG00000014718/ENSOCUG00000011014/ENSOCUG00000010111/…	-/-/-/-/-/-/-/-/-/-/-/-/-/-/-/-/-/-/-/-/-/-/-/-	24
GO:0010629	BP	negative regulation of gene expression	2/336	16/6814	0.1851	0.784718	ENSOCUG00000006750/ENSOCUG00000024399	-/-	2
GO:0050793	BP	regulation of developmental process	2/336	16/6814	0.1851	0.784718	ENSOCUG00000009526/ENSOCUG00000009655	-/-	2
GO:0051239	BP	regulation of multicellular organismal process	2/336	16/6814	0.1851	0.784718	ENSOCUG00000009526/ENSOCUG00000009655	-/-	2
GO:0005975	BP	carbohydrate metabolic process	10/336	148/6814	0.194031	0.811157	ENSOCUG00000005464/ENSOCUG00000022015/ENSOCUG00000024714/ENSOCUG00000027406/ENSOCUG00000026849/ENSOCUG00000013740/ENSOCUG00000027809/ENSOCUG00000001334/ENSOCUG00000003059/ENSOCUG00000015772	-/-/-/-/-/-/-/-/-/-	10
GO:0070925	BP	organelle assembly	2/336	17/6814	0.203335	0.83404	ENSOCUG00000013088/ENSOCUG00000000024	-/-	2
GO:0050790	BP	regulation of catalytic activity	3/336	32/6814	0.207817	0.83404	ENSOCUG00000012177/ENSOCUG00000015924/ENSOCUG00000013633	-/-/-	3
GO:0065009	BP	regulation of molecular function	3/336	32/6814	0.207817	0.83404	ENSOCUG00000012177/ENSOCUG00000015924/ENSOCUG00000013633	-/-/-	3
GO:0051276	BP	chromosome organization	7/336	99/6814	0.215383	0.853031	ENSOCUG00000002814/ENSOCUG00000009882/ENSOCUG00000015924/ENSOCUG00000011953/ENSOCUG00000014835/ENSOCUG00000000024/ENSOCUG00000014877	-/-/-/-/-/-/-	7
GO:0032501	BP	multicellular organismal process	8/336	117/6814	0.21925	0.855757	ENSOCUG00000009526/ENSOCUG00000009498/ENSOCUG00000009655/ENSOCUG00000013686/ENSOCUG00000010756/ENSOCUG00000003215/ENSOCUG00000016314/ENSOCUG00000000380	-/-/-/-/-/-/-/-	8
GO:0098813	BP	nuclear chromosome segregation	2/336	18/6814	0.221758	0.855757	ENSOCUG00000009882/ENSOCUG00000006050	-/-	2
GO:0035556	BP	intracellular signal transduction	16/336	263/6814	0.225346	0.858598	ENSOCUG00000012286/ENSOCUG00000000242/ENSOCUG00000009484/ENSOCUG00000016898/ENSOCUG00000002264/ENSOCUG00000007904/ENSOCUG00000010937/ENSOCUG00000013280/ENSOCUG00000008674/ENSOCUG00000012654/ENSOCUG00000015681/ENSOCUG00000005161/ENSOCUG00000007362/ENSOCUG00000025920/ENSOCUG00000011267/ENSOCUG00000000629	-/-/-/-/-/-/-/-/-/-/-/-/-/-/-/-	16
GO:0009190	BP	cyclic nucleotide biosynthetic process	2/336	19/6814	0.240306	0.90415	ENSOCUG00000002264/ENSOCUG00000007904	-/-	2
GO:0065003	BP	protein-containing complex assembly	10/336	158/6814	0.252232	0.933503	ENSOCUG00000024108/ENSOCUG00000002089/ENSOCUG00000000475/ENSOCUG00000022132/ENSOCUG00000011953/ENSOCUG00000010464/ENSOCUG00000024555/ENSOCUG00000017131/novel.1181/ENSOCUG00000000024	-/-/-/-/-/-/-/-/-/-	10
GO:0009187	BP	cyclic nucleotide metabolic process	2/336	20/6814	0.258922	0.933503	ENSOCUG00000002264/ENSOCUG00000007904	-/-	2
GO:0010605	BP	negative regulation of macromolecule metabolic process	2/336	20/6814	0.258922	0.933503	ENSOCUG00000006750/ENSOCUG00000024399	-/-	2
GO:0022607	BP	cellular component assembly	11/336	179/6814	0.268199	0.933503	ENSOCUG00000024108/ENSOCUG00000002089/ENSOCUG00000000475/ENSOCUG00000022132/ENSOCUG00000011953/ENSOCUG00000010464/ENSOCUG00000024555/ENSOCUG00000017131/novel.1181/ENSOCUG00000013088/ENSOCUG00000000024	-/-/-/-/-/-/-/-/-/-/-	11
GO:0000280	BP	nuclear division	2/336	21/6814	0.277554	0.933503	ENSOCUG00000009882/ENSOCUG00000006050	-/-	2
GO:0009892	BP	negative regulation of metabolic process	2/336	21/6814	0.277554	0.933503	ENSOCUG00000006750/ENSOCUG00000024399	-/-	2
GO:0010033	BP	response to organic substance	2/336	21/6814	0.277554	0.933503	ENSOCUG00000005392/ENSOCUG00000021234	-/-	2
GO:0071103	BP	DNA conformation change	3/336	38/6814	0.28814	0.933503	ENSOCUG00000002814/ENSOCUG00000009882/ENSOCUG00000015924	-/-/-	3
GO:0048285	BP	organelle fission	2/336	22/6814	0.296156	0.933503	ENSOCUG00000009882/ENSOCUG00000006050	-/-	2
GO:0010639	BP	negative regulation of organelle organization	2/336	23/6814	0.314686	0.933503	ENSOCUG00000015924/ENSOCUG00000017131	-/-	2
GO:0043933	BP	protein-containing complex subunit organization	10/336	168/6814	0.315561	0.933503	ENSOCUG00000024108/ENSOCUG00000002089/ENSOCUG00000000475/ENSOCUG00000022132/ENSOCUG00000011953/ENSOCUG00000010464/ENSOCUG00000024555/ENSOCUG00000017131/novel.1181/ENSOCUG00000000024	-/-/-/-/-/-/-/-/-/-	10
GO:0015698	BP	inorganic anion transport	2/336	25/6814	0.35138	0.933503	ENSOCUG00000012051/ENSOCUG00000000624	-/-	2
GO:0016055	BP	Wnt signaling pathway	2/336	25/6814	0.35138	0.933503	ENSOCUG00000013686/ENSOCUG00000000380	-/-	2
GO:0051129	BP	negative regulation of cellular component organization	2/336	25/6814	0.35138	0.933503	ENSOCUG00000015924/ENSOCUG00000017131	-/-	2
GO:0198738	BP	cell-cell signaling by wnt	2/336	25/6814	0.35138	0.933503	ENSOCUG00000013686/ENSOCUG00000000380	-/-	2
GO:1905114	BP	cell surface receptor signaling pathway involved in cell-cell signaling	2/336	25/6814	0.35138	0.933503	ENSOCUG00000013686/ENSOCUG00000000380	-/-	2
GO:0032787	BP	monocarboxylic acid metabolic process	2/336	26/6814	0.369479	0.933503	ENSOCUG00000022945/ENSOCUG00000004155	-/-	2
GO:0010941	BP	regulation of cell death	3/336	45/6814	0.383968	0.933503	ENSOCUG00000005392/ENSOCUG00000010013/ENSOCUG00000007503	-/-/-	3
GO:0042981	BP	regulation of apoptotic process	3/336	45/6814	0.383968	0.933503	ENSOCUG00000005392/ENSOCUG00000010013/ENSOCUG00000007503	-/-/-	3
GO:0043067	BP	regulation of programmed cell death	3/336	45/6814	0.383968	0.933503	ENSOCUG00000005392/ENSOCUG00000010013/ENSOCUG00000007503	-/-/-	3
GO:0006950	BP	response to stress	8/336	140/6814	0.386263	0.933503	ENSOCUG00000006497/ENSOCUG00000015267/ENSOCUG00000002106/ENSOCUG00000001040/ENSOCUG00000002802/ENSOCUG00000007319/ENSOCUG00000016878/ENSOCUG00000003229	-/-/-/-/-/-/-/-	8
GO:0007219	BP	Notch signaling pathway	1/336	10/6814	0.397108	0.933503	ENSOCUG00000010756	-	1
GO:0007346	BP	regulation of mitotic cell cycle	1/336	10/6814	0.397108	0.933503	ENSOCUG00000008800	-	1
GO:0040011	BP	locomotion	1/336	10/6814	0.397108	0.933503	ENSOCUG00000009655	-	1
GO:0044242	BP	cellular lipid catabolic process	1/336	10/6814	0.397108	0.933503	ENSOCUG00000004155	-	1
GO:0051321	BP	meiotic cell cycle	1/336	10/6814	0.397108	0.933503	ENSOCUG00000006050	-	1
GO:0006281	BP	DNA repair	4/336	65/6814	0.399924	0.933503	ENSOCUG00000002106/ENSOCUG00000001040/ENSOCUG00000002802/ENSOCUG00000016878	-/-/-/-	4
GO:0007015	BP	actin filament organization	2/336	28/6814	0.405047	0.933503	ENSOCUG00000017131/novel.937	-/-	2
GO:0006508	BP	proteolysis	23/336	440/6814	0.416184	0.933503	ENSOCUG00000005540/ENSOCUG00000015227/ENSOCUG00000000109/ENSOCUG00000006186/ENSOCUG00000005115/ENSOCUG00000001235/ENSOCUG00000006357/ENSOCUG00000008781/ENSOCUG00000012853/ENSOCUG00000000370/ENSOCUG00000026922/ENSOCUG00000009507/ENSOCUG00000004137/ENSOCUG00000001035/ENSOCUG00000010244/ENSOCUG00000005471/ENSOCUG00000024308/ENSOCUG00000011230/ENSOCUG00000013625/ENSOCUG00000009058/ENSOCUG00000010592/…	-/-/-/-/-/-/-/-/-/-/-/-/-/-/-/-/-/-/-/-/-/-/-	23
GO:0046488	BP	phosphatidylinositol metabolic process	2/336	29/6814	0.422471	0.933503	ENSOCUG00000005271/ENSOCUG00000014535	-/-	2
GO:0097435	BP	supramolecular fiber organization	2/336	29/6814	0.422471	0.933503	ENSOCUG00000017131/novel.937	-/-	2
GO:0006302	BP	double-strand break repair	1/336	11/6814	0.426881	0.933503	ENSOCUG00000016878	-	1
GO:0006879	BP	cellular iron ion homeostasis	1/336	11/6814	0.426881	0.933503	ENSOCUG00000009692	-	1
GO:0046916	BP	cellular transition metal ion homeostasis	1/336	11/6814	0.426881	0.933503	ENSOCUG00000009692	-	1
GO:0055072	BP	iron ion homeostasis	1/336	11/6814	0.426881	0.933503	ENSOCUG00000009692	-	1
GO:0072657	BP	protein localization to membrane	1/336	11/6814	0.426881	0.933503	ENSOCUG00000004067	-	1
GO:0090150	BP	establishment of protein localization to membrane	1/336	11/6814	0.426881	0.933503	ENSOCUG00000004067	-	1
GO:0006955	BP	immune response	5/336	87/6814	0.42933	0.933503	ENSOCUG00000013534/ENSOCUG00000007488/ENSOCUG00000001396/novel.101/ENSOCUG00000002480	-/-/-/-/-	5
GO:0044085	BP	cellular component biogenesis	11/336	205/6814	0.430974	0.933503	ENSOCUG00000024108/ENSOCUG00000002089/ENSOCUG00000000475/ENSOCUG00000022132/ENSOCUG00000011953/ENSOCUG00000010464/ENSOCUG00000024555/ENSOCUG00000017131/novel.1181/ENSOCUG00000013088/ENSOCUG00000000024	-/-/-/-/-/-/-/-/-/-/-	11
GO:0007267	BP	cell-cell signaling	2/336	30/6814	0.439628	0.933503	ENSOCUG00000013686/ENSOCUG00000000380	-/-	2
GO:0000070	BP	mitotic sister chromatid segregation	1/336	12/6814	0.455187	0.933503	ENSOCUG00000009882	-	1
GO:0000075	BP	cell cycle checkpoint	1/336	12/6814	0.455187	0.933503	ENSOCUG00000008800	-	1
GO:0000819	BP	sister chromatid segregation	1/336	12/6814	0.455187	0.933503	ENSOCUG00000009882	-	1
GO:0006289	BP	nucleotide-excision repair	1/336	12/6814	0.455187	0.933503	ENSOCUG00000001040	-	1
GO:0009116	BP	nucleoside metabolic process	1/336	12/6814	0.455187	0.933503	ENSOCUG00000013452	-	1
GO:0009653	BP	anatomical structure morphogenesis	1/336	12/6814	0.455187	0.933503	ENSOCUG00000009526	-	1
GO:0019220	BP	regulation of phosphate metabolic process	1/336	12/6814	0.455187	0.933503	novel.1145	-	1
GO:0031503	BP	protein-containing complex localization	1/336	12/6814	0.455187	0.933503	novel.471	-	1
GO:0051174	BP	regulation of phosphorus metabolic process	1/336	12/6814	0.455187	0.933503	novel.1145	-	1
GO:0055076	BP	transition metal ion homeostasis	1/336	12/6814	0.455187	0.933503	ENSOCUG00000009692	-	1
GO:0070972	BP	protein localization to endoplasmic reticulum	1/336	12/6814	0.455187	0.933503	ENSOCUG00000004979	-	1
GO:1901657	BP	glycosyl compound metabolic process	1/336	12/6814	0.455187	0.933503	ENSOCUG00000013452	-	1
GO:0006650	BP	glycerophospholipid metabolic process	2/336	32/6814	0.473082	0.933503	ENSOCUG00000005271/ENSOCUG00000014535	-/-	2
GO:0046486	BP	glycerolipid metabolic process	2/336	32/6814	0.473082	0.933503	ENSOCUG00000005271/ENSOCUG00000014535	-/-	2
GO:0006974	BP	cellular response to DNA damage stimulus	4/336	72/6814	0.477749	0.933503	ENSOCUG00000002106/ENSOCUG00000001040/ENSOCUG00000002802/ENSOCUG00000016878	-/-/-/-	4
GO:0002376	BP	immune system process	5/336	92/6814	0.478019	0.933503	ENSOCUG00000013534/ENSOCUG00000007488/ENSOCUG00000001396/novel.101/ENSOCUG00000002480	-/-/-/-/-	5
GO:0033554	BP	cellular response to stress	4/336	73/6814	0.488574	0.933503	ENSOCUG00000002106/ENSOCUG00000001040/ENSOCUG00000002802/ENSOCUG00000016878	-/-/-/-	4
GO:0006486	BP	protein glycosylation	3/336	54/6814	0.501972	0.933503	ENSOCUG00000010126/ENSOCUG00000020994/ENSOCUG00000002903	-/-/-	3
GO:0009101	BP	glycoprotein biosynthetic process	3/336	54/6814	0.501972	0.933503	ENSOCUG00000010126/ENSOCUG00000020994/ENSOCUG00000002903	-/-/-	3
GO:0043413	BP	macromolecule glycosylation	3/336	54/6814	0.501972	0.933503	ENSOCUG00000010126/ENSOCUG00000020994/ENSOCUG00000002903	-/-/-	3
GO:0070085	BP	glycosylation	3/336	54/6814	0.501972	0.933503	ENSOCUG00000010126/ENSOCUG00000020994/ENSOCUG00000002903	-/-/-	3
GO:0006310	BP	DNA recombination	1/336	14/6814	0.507686	0.933503	ENSOCUG00000016878	-	1
GO:0006471	BP	protein ADP-ribosylation	1/336	14/6814	0.507686	0.933503	ENSOCUG00000003372	-	1
GO:0006497	BP	protein lipidation	1/336	14/6814	0.507686	0.933503	ENSOCUG00000005271	-	1
GO:0006505	BP	GPI anchor metabolic process	1/336	14/6814	0.507686	0.933503	ENSOCUG00000005271	-	1
GO:0006506	BP	GPI anchor biosynthetic process	1/336	14/6814	0.507686	0.933503	ENSOCUG00000005271	-	1
GO:0006661	BP	phosphatidylinositol biosynthetic process	1/336	14/6814	0.507686	0.933503	ENSOCUG00000005271	-	1
GO:0006873	BP	cellular ion homeostasis	1/336	14/6814	0.507686	0.933503	ENSOCUG00000009692	-	1
GO:0006875	BP	cellular metal ion homeostasis	1/336	14/6814	0.507686	0.933503	ENSOCUG00000009692	-	1
GO:0030003	BP	cellular cation homeostasis	1/336	14/6814	0.507686	0.933503	ENSOCUG00000009692	-	1
GO:0042158	BP	lipoprotein biosynthetic process	1/336	14/6814	0.507686	0.933503	ENSOCUG00000005271	-	1
GO:0055082	BP	cellular chemical homeostasis	1/336	14/6814	0.507686	0.933503	ENSOCUG00000009692	-	1
GO:0140014	BP	mitotic nuclear division	1/336	14/6814	0.507686	0.933503	ENSOCUG00000009882	-	1
GO:0009100	BP	glycoprotein metabolic process	3/336	55/6814	0.514399	0.933503	ENSOCUG00000010126/ENSOCUG00000020994/ENSOCUG00000002903	-/-/-	3
GO:0042221	BP	response to chemical	2/336	35/6814	0.520933	0.933503	ENSOCUG00000005392/ENSOCUG00000021234	-/-	2
GO:0030042	BP	actin filament depolymerization	1/336	15/6814	0.532012	0.933503	ENSOCUG00000017131	-	1
GO:0030834	BP	regulation of actin filament depolymerization	1/336	15/6814	0.532012	0.933503	ENSOCUG00000017131	-	1
GO:0030835	BP	negative regulation of actin filament depolymerization	1/336	15/6814	0.532012	0.933503	ENSOCUG00000017131	-	1
GO:0030837	BP	negative regulation of actin filament polymerization	1/336	15/6814	0.532012	0.933503	ENSOCUG00000017131	-	1
GO:0031333	BP	negative regulation of protein complex assembly	1/336	15/6814	0.532012	0.933503	ENSOCUG00000017131	-	1
GO:0032272	BP	negative regulation of protein polymerization	1/336	15/6814	0.532012	0.933503	ENSOCUG00000017131	-	1
GO:0043242	BP	negative regulation of protein complex disassembly	1/336	15/6814	0.532012	0.933503	ENSOCUG00000017131	-	1
GO:0050801	BP	ion homeostasis	1/336	15/6814	0.532012	0.933503	ENSOCUG00000009692	-	1
GO:0051261	BP	protein depolymerization	1/336	15/6814	0.532012	0.933503	ENSOCUG00000017131	-	1
GO:0051693	BP	actin filament capping	1/336	15/6814	0.532012	0.933503	ENSOCUG00000017131	-	1
GO:0055065	BP	metal ion homeostasis	1/336	15/6814	0.532012	0.933503	ENSOCUG00000009692	-	1
GO:0055080	BP	cation homeostasis	1/336	15/6814	0.532012	0.933503	ENSOCUG00000009692	-	1
GO:0098771	BP	inorganic ion homeostasis	1/336	15/6814	0.532012	0.933503	ENSOCUG00000009692	-	1
GO:1901879	BP	regulation of protein depolymerization	1/336	15/6814	0.532012	0.933503	ENSOCUG00000017131	-	1
GO:1901880	BP	negative regulation of protein depolymerization	1/336	15/6814	0.532012	0.933503	ENSOCUG00000017131	-	1
GO:1902904	BP	negative regulation of supramolecular fiber organization	1/336	15/6814	0.532012	0.933503	ENSOCUG00000017131	-	1
GO:0034622	BP	cellular protein-containing complex assembly	5/336	98/6814	0.534495	0.933503	ENSOCUG00000011953/ENSOCUG00000010464/ENSOCUG00000017131/novel.1181/ENSOCUG00000000024	-/-/-/-/-	5
GO:0006915	BP	apoptotic process	3/336	58/6814	0.550656	0.933503	ENSOCUG00000005392/ENSOCUG00000010013/ENSOCUG00000007503	-/-/-	3
GO:0008219	BP	cell death	3/336	58/6814	0.550656	0.933503	ENSOCUG00000005392/ENSOCUG00000010013/ENSOCUG00000007503	-/-/-	3
GO:0012501	BP	programmed cell death	3/336	58/6814	0.550656	0.933503	ENSOCUG00000005392/ENSOCUG00000010013/ENSOCUG00000007503	-/-/-	3
GO:0009719	BP	response to endogenous stimulus	1/336	16/6814	0.55514	0.933503	ENSOCUG00000021234	-	1
GO:0048878	BP	chemical homeostasis	1/336	16/6814	0.55514	0.933503	ENSOCUG00000009692	-	1
GO:0070887	BP	cellular response to chemical stimulus	1/336	16/6814	0.55514	0.933503	ENSOCUG00000005392	-	1
GO:0071310	BP	cellular response to organic substance	1/336	16/6814	0.55514	0.933503	ENSOCUG00000005392	-	1
GO:0006820	BP	anion transport	3/336	59/6814	0.562384	0.94043	ENSOCUG00000012051/ENSOCUG00000000624/ENSOCUG00000006500	-/-/-	3
GO:0045017	BP	glycerolipid biosynthetic process	1/336	17/6814	0.577127	0.94891	ENSOCUG00000005271	-	1
GO:0046474	BP	glycerophospholipid biosynthetic process	1/336	17/6814	0.577127	0.94891	ENSOCUG00000005271	-	1
GO:0051494	BP	negative regulation of cytoskeleton organization	1/336	17/6814	0.577127	0.94891	ENSOCUG00000017131	-	1
GO:0065004	BP	protein-DNA complex assembly	2/336	39/6814	0.580065	0.94891	ENSOCUG00000011953/ENSOCUG00000000024	-/-	2
GO:0071824	BP	protein-DNA complex subunit organization	2/336	40/6814	0.593987	0.948926	ENSOCUG00000011953/ENSOCUG00000000024	-/-	2
GO:0009247	BP	glycolipid biosynthetic process	1/336	18/6814	0.598032	0.948926	ENSOCUG00000005271	-	1
GO:0043244	BP	regulation of protein complex disassembly	1/336	18/6814	0.598032	0.948926	ENSOCUG00000017131	-	1
GO:0045786	BP	negative regulation of cell cycle	1/336	18/6814	0.598032	0.948926	ENSOCUG00000008800	-	1
GO:0046467	BP	membrane lipid biosynthetic process	1/336	18/6814	0.598032	0.948926	ENSOCUG00000005271	-	1
GO:0006664	BP	glycolipid metabolic process	1/336	19/6814	0.617905	0.948926	ENSOCUG00000005271	-	1
GO:0007005	BP	mitochondrion organization	1/336	19/6814	0.617905	0.948926	ENSOCUG00000007972	-	1
GO:0016042	BP	lipid catabolic process	1/336	19/6814	0.617905	0.948926	ENSOCUG00000004155	-	1
GO:0048193	BP	Golgi vesicle transport	1/336	19/6814	0.617905	0.948926	ENSOCUG00000004067	-	1
GO:0051640	BP	organelle localization	1/336	19/6814	0.617905	0.948926	ENSOCUG00000003277	-	1
GO:0072330	BP	monocarboxylic acid biosynthetic process	1/336	19/6814	0.617905	0.948926	ENSOCUG00000022945	-	1
GO:1903509	BP	liposaccharide metabolic process	1/336	19/6814	0.617905	0.948926	ENSOCUG00000005271	-	1
GO:0006629	BP	lipid metabolic process	7/336	151/6814	0.621688	0.949889	ENSOCUG00000005271/ENSOCUG00000014558/ENSOCUG00000014535/ENSOCUG00000006133/ENSOCUG00000007899/ENSOCUG00000004155/ENSOCUG00000005937	-/-/-/-/-/-/-	7
GO:0019318	BP	hexose metabolic process	1/336	20/6814	0.636799	0.952297	ENSOCUG00000024714	-	1
GO:0043414	BP	macromolecule methylation	1/336	20/6814	0.636799	0.952297	ENSOCUG00000014028	-	1
GO:0061024	BP	membrane organization	1/336	20/6814	0.636799	0.952297	ENSOCUG00000007972	-	1
GO:0008610	BP	lipid biosynthetic process	2/336	45/6814	0.658409	0.952297	ENSOCUG00000005271/ENSOCUG00000007899	-/-	2
GO:0005996	BP	monosaccharide metabolic process	1/336	22/6814	0.671838	0.952297	ENSOCUG00000024714	-	1
GO:0006643	BP	membrane lipid metabolic process	1/336	22/6814	0.671838	0.952297	ENSOCUG00000005271	-	1
GO:0048731	BP	system development	1/336	22/6814	0.671838	0.952297	ENSOCUG00000009526	-	1
GO:0008654	BP	phospholipid biosynthetic process	1/336	23/6814	0.688072	0.952297	ENSOCUG00000005271	-	1
GO:0042157	BP	lipoprotein metabolic process	1/336	23/6814	0.688072	0.952297	ENSOCUG00000005271	-	1
GO:0000003	BP	reproduction	1/336	24/6814	0.703505	0.952297	ENSOCUG00000006050	-	1
GO:0008064	BP	regulation of actin polymerization or depolymerization	1/336	24/6814	0.703505	0.952297	ENSOCUG00000017131	-	1
GO:0008154	BP	actin polymerization or depolymerization	1/336	24/6814	0.703505	0.952297	ENSOCUG00000017131	-	1
GO:0022414	BP	reproductive process	1/336	24/6814	0.703505	0.952297	ENSOCUG00000006050	-	1
GO:0030041	BP	actin filament polymerization	1/336	24/6814	0.703505	0.952297	ENSOCUG00000017131	-	1
GO:0030832	BP	regulation of actin filament length	1/336	24/6814	0.703505	0.952297	ENSOCUG00000017131	-	1
GO:0030833	BP	regulation of actin filament polymerization	1/336	24/6814	0.703505	0.952297	ENSOCUG00000017131	-	1
GO:0032271	BP	regulation of protein polymerization	1/336	24/6814	0.703505	0.952297	ENSOCUG00000017131	-	1
GO:0032535	BP	regulation of cellular component size	1/336	24/6814	0.703505	0.952297	ENSOCUG00000017131	-	1
GO:0032956	BP	regulation of actin cytoskeleton organization	1/336	24/6814	0.703505	0.952297	ENSOCUG00000017131	-	1
GO:0032970	BP	regulation of actin filament-based process	1/336	24/6814	0.703505	0.952297	ENSOCUG00000017131	-	1
GO:0032984	BP	protein-containing complex disassembly	1/336	24/6814	0.703505	0.952297	ENSOCUG00000017131	-	1
GO:0043254	BP	regulation of protein complex assembly	1/336	24/6814	0.703505	0.952297	ENSOCUG00000017131	-	1
GO:0043624	BP	cellular protein complex disassembly	1/336	24/6814	0.703505	0.952297	ENSOCUG00000017131	-	1
GO:0110053	BP	regulation of actin filament organization	1/336	24/6814	0.703505	0.952297	ENSOCUG00000017131	-	1
GO:1902903	BP	regulation of supramolecular fiber organization	1/336	24/6814	0.703505	0.952297	ENSOCUG00000017131	-	1
GO:0006357	BP	regulation of transcription by RNA polymerase II	1/336	25/6814	0.718177	0.952297	ENSOCUG00000006750	-	1
GO:0016053	BP	organic acid biosynthetic process	1/336	25/6814	0.718177	0.952297	ENSOCUG00000022945	-	1
GO:0022411	BP	cellular component disassembly	1/336	25/6814	0.718177	0.952297	ENSOCUG00000017131	-	1
GO:0044087	BP	regulation of cellular component biogenesis	1/336	25/6814	0.718177	0.952297	ENSOCUG00000017131	-	1
GO:0046394	BP	carboxylic acid biosynthetic process	1/336	25/6814	0.718177	0.952297	ENSOCUG00000022945	-	1
GO:0008033	BP	tRNA processing	1/336	26/6814	0.732125	0.965079	ENSOCUG00000027202	-	1
GO:0019752	BP	carboxylic acid metabolic process	4/336	100/6814	0.73423	0.965079	ENSOCUG00000003344/ENSOCUG00000022945/ENSOCUG00000004155/ENSOCUG00000001419	-/-/-/-	4
GO:0006082	BP	organic acid metabolic process	4/336	101/6814	0.741345	0.965995	ENSOCUG00000003344/ENSOCUG00000022945/ENSOCUG00000004155/ENSOCUG00000001419	-/-/-/-	4
GO:0043436	BP	oxoacid metabolic process	4/336	101/6814	0.741345	0.965995	ENSOCUG00000003344/ENSOCUG00000022945/ENSOCUG00000004155/ENSOCUG00000001419	-/-/-/-	4
GO:0051258	BP	protein polymerization	1/336	27/6814	0.745385	0.967072	ENSOCUG00000017131	-	1
GO:0033365	BP	protein localization to organelle	1/336	28/6814	0.75799	0.970872	ENSOCUG00000004979	-	1
GO:0051726	BP	regulation of cell cycle	1/336	28/6814	0.75799	0.970872	ENSOCUG00000008800	-	1
GO:0090066	BP	regulation of anatomical structure size	1/336	28/6814	0.75799	0.970872	ENSOCUG00000017131	-	1
GO:0009451	BP	RNA modification	1/336	29/6814	0.769973	0.977898	ENSOCUG00000014028	-	1
GO:0032259	BP	methylation	1/336	29/6814	0.769973	0.977898	ENSOCUG00000014028	-	1
GO:0006520	BP	cellular amino acid metabolic process	2/336	57/6814	0.77969	0.986078	ENSOCUG00000003344/ENSOCUG00000022945	-/-	2
GO:0044255	BP	cellular lipid metabolic process	3/336	84/6814	0.791108	0.994726	ENSOCUG00000005271/ENSOCUG00000014535/ENSOCUG00000004155	-/-/-	3
GO:0065008	BP	regulation of biological quality	4/336	109/6814	0.793137	0.994726	ENSOCUG00000004979/ENSOCUG00000017131/ENSOCUG00000014718/ENSOCUG00000009692	-/-/-/-	4
GO:0006323	BP	DNA packaging	1/336	32/6814	0.802486	0.99931	ENSOCUG00000009882	-	1
GO:0006644	BP	phospholipid metabolic process	2/336	60/6814	0.803432	0.99931	ENSOCUG00000005271/ENSOCUG00000014535	-/-	2
GO:0006869	BP	lipid transport	1/336	35/6814	0.830416	0.999331	ENSOCUG00000005329	-	1
GO:0006952	BP	defense response	1/336	36/6814	0.838821	0.999331	ENSOCUG00000003229	-	1
GO:0044270	BP	cellular nitrogen compound catabolic process	1/336	36/6814	0.838821	0.999331	ENSOCUG00000003344	-	1
GO:0046700	BP	heterocycle catabolic process	1/336	36/6814	0.838821	0.999331	ENSOCUG00000003344	-	1
GO:0010876	BP	lipid localization	1/336	37/6814	0.846811	0.999331	ENSOCUG00000005329	-	1
GO:0019439	BP	aromatic compound catabolic process	1/336	37/6814	0.846811	0.999331	ENSOCUG00000003344	-	1
GO:0006811	BP	ion transport	14/336	358/6814	0.852324	0.999331	ENSOCUG00000024108/ENSOCUG00000010053/ENSOCUG00000012051/ENSOCUG00000000624/ENSOCUG00000005809/ENSOCUG00000005593/ENSOCUG00000006500/ENSOCUG00000022132/ENSOCUG00000001808/ENSOCUG00000004184/ENSOCUG00000023061/ENSOCUG00000006114/ENSOCUG00000024814/ENSOCUG00000009487	-/-/-/-/-/-/-/-/-/-/-/-/-/-	14
GO:1901361	BP	organic cyclic compound catabolic process	1/336	38/6814	0.854406	0.999331	ENSOCUG00000003344	-	1
GO:0006457	BP	protein folding	1/336	39/6814	0.861626	0.999331	ENSOCUG00000008290	-	1
GO:1901137	BP	carbohydrate derivative biosynthetic process	4/336	123/6814	0.863498	0.999331	ENSOCUG00000005271/ENSOCUG00000010126/ENSOCUG00000020994/ENSOCUG00000002903	-/-/-/-	4
GO:0034470	BP	ncRNA processing	1/336	41/6814	0.875012	0.999331	ENSOCUG00000027202	-	1
GO:0048522	BP	positive regulation of cellular process	1/336	41/6814	0.875012	0.999331	ENSOCUG00000004067	-	1
GO:0006470	BP	protein dephosphorylation	1/336	42/6814	0.881212	0.999331	ENSOCUG00000000847	-	1
GO:0006366	BP	transcription by RNA polymerase II	1/336	44/6814	0.892708	0.999331	ENSOCUG00000006750	-	1
GO:0009165	BP	nucleotide biosynthetic process	2/336	77/6814	0.89959	0.999331	ENSOCUG00000002264/ENSOCUG00000007904	-/-	2
GO:1901293	BP	nucleoside phosphate biosynthetic process	2/336	77/6814	0.89959	0.999331	ENSOCUG00000002264/ENSOCUG00000007904	-/-	2
GO:0048518	BP	positive regulation of biological process	1/336	46/6814	0.903095	0.999331	ENSOCUG00000004067	-	1
GO:0044283	BP	small molecule biosynthetic process	1/336	48/6814	0.912478	0.999331	ENSOCUG00000022945	-	1
GO:0044281	BP	small molecule metabolic process	8/336	240/6814	0.912548	0.999331	ENSOCUG00000003344/ENSOCUG00000024714/ENSOCUG00000002264/ENSOCUG00000022945/ENSOCUG00000007904/ENSOCUG00000013452/ENSOCUG00000004155/ENSOCUG00000001419	-/-/-/-/-/-/-/-	8
GO:1901135	BP	carbohydrate derivative metabolic process	5/336	165/6814	0.916011	0.999331	ENSOCUG00000005271/ENSOCUG00000010126/ENSOCUG00000020994/ENSOCUG00000013452/ENSOCUG00000002903	-/-/-/-/-	5
GO:0090407	BP	organophosphate biosynthetic process	3/336	112/6814	0.920055	0.999331	ENSOCUG00000005271/ENSOCUG00000002264/ENSOCUG00000007904	-/-/-	3
GO:0055086	BP	nucleobase-containing small molecule metabolic process	3/336	115/6814	0.928314	0.999331	ENSOCUG00000002264/ENSOCUG00000007904/ENSOCUG00000013452	-/-/-	3
GO:0019725	BP	cellular homeostasis	1/336	54/6814	0.935533	0.999331	ENSOCUG00000009692	-	1
GO:0051641	BP	cellular localization	4/336	148/6814	0.939136	0.999331	ENSOCUG00000004979/ENSOCUG00000003277/ENSOCUG00000004067/novel.471	-/-/-/-	4
GO:0055085	BP	transmembrane transport	15/336	428/6814	0.942028	0.999331	ENSOCUG00000001685/ENSOCUG00000024108/ENSOCUG00000010053/ENSOCUG00000012051/ENSOCUG00000008164/ENSOCUG00000022132/ENSOCUG00000026004/ENSOCUG00000001808/ENSOCUG00000008520/ENSOCUG00000010854/ENSOCUG00000004184/ENSOCUG00000013648/ENSOCUG00000023061/ENSOCUG00000009487/ENSOCUG00000004019	-/-/-/-/-/-/-/-/-/-/-/-/-/-/-	15
GO:0098660	BP	inorganic ion transmembrane transport	1/336	58/6814	0.947428	0.999331	ENSOCUG00000012051	-	1
GO:0016579	BP	protein deubiquitination	1/336	60/6814	0.952527	0.999331	ENSOCUG00000012853	-	1
GO:0017144	BP	drug metabolic process	1/336	60/6814	0.952527	0.999331	ENSOCUG00000014718	-	1
GO:0042592	BP	homeostatic process	1/336	60/6814	0.952527	0.999331	ENSOCUG00000009692	-	1
GO:0070646	BP	protein modification by small protein removal	1/336	60/6814	0.952527	0.999331	ENSOCUG00000012853	-	1
GO:0006399	BP	tRNA metabolic process	1/336	61/6814	0.954889	0.999331	ENSOCUG00000027202	-	1
GO:0006396	BP	RNA processing	3/336	129/6814	0.957452	0.999331	ENSOCUG00000027202/ENSOCUG00000014028/ENSOCUG00000012149	-/-/-	3
GO:0034220	BP	ion transmembrane transport	1/336	63/6814	0.959267	0.999331	ENSOCUG00000012051	-	1
GO:0009117	BP	nucleotide metabolic process	2/336	99/6814	0.959913	0.999331	ENSOCUG00000002264/ENSOCUG00000007904	-/-	2
GO:0006812	BP	cation transport	4/336	162/6814	0.962435	0.999331	ENSOCUG00000010053/ENSOCUG00000005809/ENSOCUG00000004184/ENSOCUG00000023061	-/-/-/-	4
GO:0006753	BP	nucleoside phosphate metabolic process	2/336	102/6814	0.964748	0.999331	ENSOCUG00000002264/ENSOCUG00000007904	-/-	2
GO:0034613	BP	cellular protein localization	2/336	111/6814	0.976121	0.999331	ENSOCUG00000004979/ENSOCUG00000004067	-/-	2
GO:0070727	BP	cellular macromolecule localization	2/336	111/6814	0.976121	0.999331	ENSOCUG00000004979/ENSOCUG00000004067	-/-	2
GO:0019637	BP	organophosphate metabolic process	4/336	175/6814	0.976392	0.999331	ENSOCUG00000005271/ENSOCUG00000002264/ENSOCUG00000007904/ENSOCUG00000014535	-/-/-/-	4
GO:0034660	BP	ncRNA metabolic process	1/336	76/6814	0.979037	0.999331	ENSOCUG00000027202	-	1
GO:1901565	BP	organonitrogen compound catabolic process	1/336	77/6814	0.980082	0.999331	ENSOCUG00000003344	-	1
GO:0044248	BP	cellular catabolic process	2/336	118/6814	0.982429	0.999331	ENSOCUG00000003344/ENSOCUG00000004155	-/-	2
GO:0070647	BP	protein modification by small protein conjugation or removal	1/336	80/6814	0.982917	0.999331	ENSOCUG00000012853	-	1
GO:0030001	BP	metal ion transport	1/336	81/6814	0.983769	0.999331	ENSOCUG00000004184	-	1
GO:0015672	BP	monovalent inorganic cation transport	1/336	83/6814	0.985349	0.999331	ENSOCUG00000005809	-	1
GO:0008104	BP	protein localization	2/336	127/6814	0.988207	0.999331	ENSOCUG00000004979/ENSOCUG00000004067	-/-	2
GO:0051649	BP	establishment of localization in cell	2/336	127/6814	0.988207	0.999331	ENSOCUG00000003277/novel.471	-/-	2
GO:1901575	BP	organic substance catabolic process	2/336	127/6814	0.988207	0.999331	ENSOCUG00000003344/ENSOCUG00000004155	-/-	2
GO:0016311	BP	dephosphorylation	1/336	90/6814	0.989764	0.999331	ENSOCUG00000000847	-	1
GO:0033036	BP	macromolecule localization	3/336	166/6814	0.990132	0.999331	ENSOCUG00000004979/ENSOCUG00000004067/ENSOCUG00000005329	-/-/-	3
GO:0009056	BP	catabolic process	2/336	135/6814	0.991757	0.999331	ENSOCUG00000003344/ENSOCUG00000004155	-/-	2
GO:0016192	BP	vesicle-mediated transport	1/336	115/6814	0.997165	0.999331	ENSOCUG00000004067	-	1
GO:0015031	BP	protein transport	1/336	121/6814	0.997918	0.999331	ENSOCUG00000004067	-	1
GO:0015833	BP	peptide transport	1/336	121/6814	0.997918	0.999331	ENSOCUG00000004067	-	1
GO:0045184	BP	establishment of protein localization	1/336	121/6814	0.997918	0.999331	ENSOCUG00000004067	-	1
GO:0042886	BP	amide transport	1/336	123/6814	0.998122	0.999331	ENSOCUG00000004067	-	1
GO:0046907	BP	intracellular transport	1/336	125/6814	0.998306	0.999331	novel.471	-	1
GO:0071702	BP	organic substance transport	2/336	177/6814	0.9988	0.999331	ENSOCUG00000004067/ENSOCUG00000005329	-/-	2
GO:0071705	BP	nitrogen compound transport	1/336	143/6814	0.999331	0.999331	ENSOCUG00000004067	-	1
GO:0000775	CC	chromosome, centromeric region	5/180	15/4694	0.000172208	0.0115379	ENSOCUG00000001171/ENSOCUG00000011953/ENSOCUG00000012870/ENSOCUG00000006050/ENSOCUG00000008800	-/-/-/-/-	5
GO:0098687	CC	chromosomal region	5/180	18/4694	0.000447267	0.0124745	ENSOCUG00000001171/ENSOCUG00000011953/ENSOCUG00000012870/ENSOCUG00000006050/ENSOCUG00000008800	-/-/-/-/-	5
GO:0000776	CC	kinetochore	4/180	11/4694	0.00055856	0.0124745	ENSOCUG00000001171/ENSOCUG00000011953/ENSOCUG00000012870/ENSOCUG00000008800	-/-/-/-	4
GO:0005856	CC	cytoskeleton	12/180	118/4694	0.00170801	0.0286092	ENSOCUG00000021196/ENSOCUG00000003277/ENSOCUG00000011060/ENSOCUG00000010229/ENSOCUG00000016624/ENSOCUG00000014074/ENSOCUG00000011037/ENSOCUG00000013088/ENSOCUG00000015634/ENSOCUG00000010424/ENSOCUG00000021704/ENSOCUG00000025456	-/-/-/-/-/-/-/-/-/-/-/-	12
GO:0005576	CC	extracellular region	19/180	260/4694	0.00464824	0.0622864	ENSOCUG00000016964/ENSOCUG00000008561/ENSOCUG00000013686/ENSOCUG00000014689/ENSOCUG00000010244/ENSOCUG00000002974/ENSOCUG00000002828/ENSOCUG00000024308/ENSOCUG00000005371/ENSOCUG00000011230/ENSOCUG00000009244/ENSOCUG00000000380/ENSOCUG00000011604/ENSOCUG00000025358/novel.101/ENSOCUG00000014358/ENSOCUG00000006714/ENSOCUG00000003229/ENSOCUG00000003940	-/-/-/-/-/-/-/-/-/-/-/-/-/-/-/-/-/-/-	19
GO:0031012	CC	extracellular matrix	4/180	20/4694	0.00625546	0.0698526	ENSOCUG00000010244/ENSOCUG00000024308/ENSOCUG00000011230/ENSOCUG00000006714	-/-/-/-	4
GO:0015629	CC	actin cytoskeleton	6/180	55/4694	0.0178299	0.170658	ENSOCUG00000011060/ENSOCUG00000010229/ENSOCUG00000016624/ENSOCUG00000011037/ENSOCUG00000015634/ENSOCUG00000010424	-/-/-/-/-/-	6
GO:0005694	CC	chromosome	11/180	151/4694	0.029357	0.22037	ENSOCUG00000009882/ENSOCUG00000001171/ENSOCUG00000011953/novel.1517/ENSOCUG00000012870/ENSOCUG00000006050/ENSOCUG00000008800/ENSOCUG00000014835/novel.220/ENSOCUG00000003359/ENSOCUG00000004773	-/-/-/-/-/-/-/-/-/-/-	11
GO:0044430	CC	cytoskeletal part	8/180	97/4694	0.0316226	0.22037	ENSOCUG00000003277/ENSOCUG00000011060/ENSOCUG00000010229/ENSOCUG00000016624/ENSOCUG00000011037/ENSOCUG00000013088/ENSOCUG00000015634/ENSOCUG00000010424	-/-/-/-/-/-/-/-	8
GO:0044427	CC	chromosomal part	10/180	139/4694	0.0397036	0.22037	ENSOCUG00000009882/ENSOCUG00000001171/ENSOCUG00000011953/novel.1517/ENSOCUG00000012870/ENSOCUG00000006050/ENSOCUG00000008800/novel.220/ENSOCUG00000003359/ENSOCUG00000004773	-/-/-/-/-/-/-/-/-/-	10
GO:0016459	CC	myosin complex	4/180	36/4694	0.0473721	0.22037	ENSOCUG00000011060/ENSOCUG00000010229/ENSOCUG00000016624/ENSOCUG00000011037	-/-/-/-	4
GO:0099080	CC	supramolecular complex	3/180	22/4694	0.0499851	0.22037	ENSOCUG00000003277/ENSOCUG00000015634/ENSOCUG00000010424	-/-/-	3
GO:0099081	CC	supramolecular polymer	3/180	22/4694	0.0499851	0.22037	ENSOCUG00000003277/ENSOCUG00000015634/ENSOCUG00000010424	-/-/-	3
GO:0099512	CC	supramolecular fiber	3/180	22/4694	0.0499851	0.22037	ENSOCUG00000003277/ENSOCUG00000015634/ENSOCUG00000010424	-/-/-	3
GO:0042611	CC	MHC protein complex	2/180	10/4694	0.0537438	0.22037	ENSOCUG00000001396/ENSOCUG00000002480	-/-	2
GO:0042613	CC	MHC class II protein complex	2/180	10/4694	0.0537438	0.22037	ENSOCUG00000001396/ENSOCUG00000002480	-/-	2
GO:0005667	CC	transcription factor complex	3/180	23/4694	0.0559148	0.22037	ENSOCUG00000000856/ENSOCUG00000004485/ENSOCUG00000012890	-/-/-	3
GO:0000793	CC	condensed chromosome	2/180	13/4694	0.0864562	0.321809	ENSOCUG00000009882/ENSOCUG00000012870	-/-	2
GO:0044454	CC	nuclear chromosome part	2/180	15/4694	0.110781	0.390648	ENSOCUG00000012870/ENSOCUG00000003359	-/-	2
GO:0098791	CC	Golgi subcompartment	2/180	16/4694	0.123538	0.413851	ENSOCUG00000016593/ENSOCUG00000004067	-/-	2
GO:0000228	CC	nuclear chromosome	2/180	17/4694	0.136627	0.426155	ENSOCUG00000012870/ENSOCUG00000003359	-/-	2
GO:0015630	CC	microtubule cytoskeleton	3/180	34/4694	0.139932	0.426155	ENSOCUG00000003277/ENSOCUG00000013088/ENSOCUG00000025456	-/-/-	3
GO:0044421	CC	extracellular region part	4/180	54/4694	0.151359	0.440916	ENSOCUG00000010244/ENSOCUG00000024308/ENSOCUG00000011230/ENSOCUG00000006714	-/-/-/-	4
GO:0098797	CC	plasma membrane protein complex	3/180	45/4694	0.247667	0.691404	ENSOCUG00000012309/ENSOCUG00000001396/ENSOCUG00000002480	-/-/-	3
GO:0031984	CC	organelle subcompartment	3/180	49/4694	0.289699	0.776392	ENSOCUG00000005271/ENSOCUG00000016593/ENSOCUG00000004067	-/-/-	3
GO:0044431	CC	Golgi apparatus part	2/180	30/4694	0.320552	0.826037	ENSOCUG00000016593/ENSOCUG00000004067	-/-	2
GO:0044459	CC	plasma membrane part	3/180	54/4694	0.342853	0.850784	ENSOCUG00000012309/ENSOCUG00000001396/ENSOCUG00000002480	-/-/-	3
GO:0005794	CC	Golgi apparatus	2/180	37/4694	0.417982	0.974983	ENSOCUG00000016593/ENSOCUG00000004067	-/-	2
GO:0000139	CC	Golgi membrane	1/180	14/4694	0.422008	0.974983	ENSOCUG00000016593	-	1
GO:0005886	CC	plasma membrane	3/180	63/4694	0.437214	0.976444	ENSOCUG00000012309/ENSOCUG00000001396/ENSOCUG00000002480	-/-/-	3
GO:0005741	CC	mitochondrial outer membrane	1/180	17/4694	0.48618	0.978872	ENSOCUG00000007972	-	1
GO:0031968	CC	organelle outer membrane	1/180	17/4694	0.48618	0.978872	ENSOCUG00000007972	-	1
GO:0019867	CC	outer membrane	1/180	18/4694	0.505955	0.978872	ENSOCUG00000007972	-	1
GO:0099513	CC	polymeric cytoskeletal fiber	1/180	18/4694	0.505955	0.978872	ENSOCUG00000003277	-	1
GO:0071944	CC	cell periphery	3/180	73/4694	0.535565	0.978872	ENSOCUG00000012309/ENSOCUG00000001396/ENSOCUG00000002480	-/-/-	3
GO:0005875	CC	microtubule associated complex	1/180	20/4694	0.543263	0.978872	ENSOCUG00000013088	-	1
GO:0061695	CC	transferase complex, transferring phosphorus-containing groups	1/180	20/4694	0.543263	0.978872	ENSOCUG00000004052	-	1
GO:0005783	CC	endoplasmic reticulum	2/180	48/4694	0.555181	0.978872	ENSOCUG00000005271/ENSOCUG00000010111	-/-	2
GO:0012505	CC	endomembrane system	4/180	112/4694	0.629268	0.982004	ENSOCUG00000005271/ENSOCUG00000016593/ENSOCUG00000004067/ENSOCUG00000010111	-/-/-/-	4
GO:0098588	CC	bounding membrane of organelle	2/180	57/4694	0.64939	0.982004	ENSOCUG00000007972/ENSOCUG00000016593	-/-	2
GO:0031981	CC	nuclear lumen	3/180	91/4694	0.685306	0.982004	ENSOCUG00000012870/ENSOCUG00000017682/ENSOCUG00000003359	-/-/-	3
GO:0044815	CC	DNA packaging complex	3/180	91/4694	0.685306	0.982004	ENSOCUG00000009882/novel.220/ENSOCUG00000004773	-/-/-	3
GO:0005789	CC	endoplasmic reticulum membrane	1/180	33/4694	0.726062	0.982004	ENSOCUG00000005271	-	1
GO:0098827	CC	endoplasmic reticulum subcompartment	1/180	33/4694	0.726062	0.982004	ENSOCUG00000005271	-	1
GO:0042175	CC	nuclear outer membrane-endoplasmic reticulum membrane network	1/180	34/4694	0.736641	0.982004	ENSOCUG00000005271	-	1
GO:0044432	CC	endoplasmic reticulum part	1/180	34/4694	0.736641	0.982004	ENSOCUG00000005271	-	1
GO:0000785	CC	chromatin	3/180	103/4694	0.763359	0.982004	novel.1517/novel.220/ENSOCUG00000004773	-/-/-	3
GO:0031974	CC	membrane-enclosed lumen	3/180	103/4694	0.763359	0.982004	ENSOCUG00000012870/ENSOCUG00000017682/ENSOCUG00000003359	-/-/-	3
GO:0043233	CC	organelle lumen	3/180	103/4694	0.763359	0.982004	ENSOCUG00000012870/ENSOCUG00000017682/ENSOCUG00000003359	-/-/-	3
GO:0070013	CC	intracellular organelle lumen	3/180	103/4694	0.763359	0.982004	ENSOCUG00000012870/ENSOCUG00000017682/ENSOCUG00000003359	-/-/-	3
GO:0098805	CC	whole membrane	1/180	43/4694	0.815311	0.982004	ENSOCUG00000007972	-	1
GO:1990234	CC	transferase complex	1/180	44/4694	0.822458	0.982004	ENSOCUG00000004052	-	1
GO:0098796	CC	membrane protein complex	4/180	151/4694	0.838887	0.982004	ENSOCUG00000012309/ENSOCUG00000001396/ENSOCUG00000002480/ENSOCUG00000004052	-/-/-/-	4
GO:0044428	CC	nuclear part	3/180	122/4694	0.854307	0.982004	ENSOCUG00000012870/ENSOCUG00000017682/ENSOCUG00000003359	-/-/-	3
GO:0000786	CC	nucleosome	2/180	90/4694	0.866595	0.982004	novel.220/ENSOCUG00000004773	-/-	2
GO:0032993	CC	protein-DNA complex	2/180	91/4694	0.870669	0.982004	novel.220/ENSOCUG00000004773	-/-	2
GO:0031090	CC	organelle membrane	2/180	101/4694	0.905568	0.982004	ENSOCUG00000007972/ENSOCUG00000016593	-/-	2
GO:0031966	CC	mitochondrial membrane	1/180	60/4694	0.905698	0.982004	ENSOCUG00000007972	-	1
GO:0005654	CC	nucleoplasm	1/180	63/4694	0.916268	0.982004	ENSOCUG00000017682	-	1
GO:0005740	CC	mitochondrial envelope	1/180	63/4694	0.916268	0.982004	ENSOCUG00000007972	-	1
GO:0044451	CC	nucleoplasm part	1/180	63/4694	0.916268	0.982004	ENSOCUG00000017682	-	1
GO:0031967	CC	organelle envelope	1/180	72/4694	0.941413	0.982004	ENSOCUG00000007972	-	1
GO:0031975	CC	envelope	1/180	72/4694	0.941413	0.982004	ENSOCUG00000007972	-	1
GO:0044429	CC	mitochondrial part	1/180	74/4694	0.945888	0.982004	ENSOCUG00000007972	-	1
GO:0005840	CC	ribosome	13/180	496/4694	0.952691	0.982004	ENSOCUG00000012485/ENSOCUG00000024462/ENSOCUG00000025196/ENSOCUG00000002506/ENSOCUG00000022191/ENSOCUG00000022150/ENSOCUG00000026323/ENSOCUG00000023274/ENSOCUG00000024508/novel.1433/ENSOCUG00000025046/ENSOCUG00000025724/ENSOCUG00000026035	-/-/-/-/-/-/-/-/-/-/-/-/-	13
GO:0005739	CC	mitochondrion	1/180	94/4694	0.9756	0.990382	ENSOCUG00000007972	-	1
GO:1902494	CC	catalytic complex	1/180	122/4694	0.992047	0.992047	ENSOCUG00000004052	-	1
GO:0005509	MF	calcium ion binding	37/546	283/10430	2.19e-07	4.78e-05	ENSOCUG00000016964/ENSOCUG00000010594/ENSOCUG00000011511/ENSOCUG00000011141/ENSOCUG00000016007/ENSOCUG00000012120/ENSOCUG00000006131/ENSOCUG00000016227/ENSOCUG00000025586/ENSOCUG00000016268/ENSOCUG00000012809/ENSOCUG00000007983/ENSOCUG00000013175/ENSOCUG00000006606/ENSOCUG00000017019/ENSOCUG00000000651/ENSOCUG00000009598/ENSOCUG00000008226/ENSOCUG00000005371/ENSOCUG00000009431/ENSOCUG00000024679/…	-/-/-/-/-/-/-/-/-/-/-/-/-/-/-/-/-/-/-/-/-/-/-/-/-/-/-/-/-/-/-/-/-/-/-/-/-	37
GO:0005201	MF	extracellular matrix structural constituent	7/546	16/10430	7.84e-06	0.00085474	ENSOCUG00000013232/ENSOCUG00000015020/ENSOCUG00000007286/ENSOCUG00000012264/ENSOCUG00000014988/ENSOCUG00000025148/ENSOCUG00000013629	-/-/-/-/-/-/-	7
GO:0003774	MF	motor activity	15/546	89/10430	5.24e-05	0.00326424	ENSOCUG00000015790/ENSOCUG00000017111/ENSOCUG00000015068/ENSOCUG00000010708/ENSOCUG00000016706/ENSOCUG00000011060/ENSOCUG00000010229/ENSOCUG00000000930/ENSOCUG00000027371/ENSOCUG00000006899/ENSOCUG00000016624/ENSOCUG00000011037/ENSOCUG00000016491/ENSOCUG00000008220/ENSOCUG00000002468	-/-/-/-/-/-/-/-/-/-/-/-/-/-/-	15
GO:0004672	MF	protein kinase activity	45/546	471/10430	6.11e-05	0.00326424	ENSOCUG00000002624/ENSOCUG00000011141/ENSOCUG00000002858/ENSOCUG00000004311/ENSOCUG00000008180/ENSOCUG00000016324/ENSOCUG00000011427/ENSOCUG00000005098/ENSOCUG00000009715/ENSOCUG00000005009/ENSOCUG00000007124/ENSOCUG00000010538/ENSOCUG00000012028/ENSOCUG00000007089/ENSOCUG00000005838/ENSOCUG00000002874/ENSOCUG00000012189/ENSOCUG00000002640/ENSOCUG00000014003/ENSOCUG00000003254/ENSOCUG00000002315/…	-/-/-/-/-/-/-/-/-/-/-/-/-/-/-/-/-/-/-/-/-/-/-/-/-/-/-/-/-/-/-/-/-/-/-/-/-/-/-/-/-/-/-/-/-	45
GO:0003777	MF	microtubule motor activity	11/546	53/10430	7.49e-05	0.00326424	ENSOCUG00000015790/ENSOCUG00000017111/ENSOCUG00000015068/ENSOCUG00000010708/ENSOCUG00000016706/ENSOCUG00000000930/ENSOCUG00000027371/ENSOCUG00000006899/ENSOCUG00000016491/ENSOCUG00000008220/ENSOCUG00000002468	-/-/-/-/-/-/-/-/-/-/-	11
GO:0008237	MF	metallopeptidase activity	18/546	133/10430	0.000188931	0.00634617	ENSOCUG00000015227/ENSOCUG00000000109/ENSOCUG00000006186/ENSOCUG00000001235/ENSOCUG00000006357/ENSOCUG00000008781/ENSOCUG00000000370/ENSOCUG00000026922/ENSOCUG00000009507/ENSOCUG00000001035/ENSOCUG00000007820/ENSOCUG00000010244/ENSOCUG00000024308/ENSOCUG00000011230/ENSOCUG00000010592/ENSOCUG00000017659/ENSOCUG00000025851/ENSOCUG00000006714	-/-/-/-/-/-/-/-/-/-/-/-/-/-/-/-/-/-	18
GO:0008017	MF	microtubule binding	11/546	59/10430	0.000206698	0.00634617	ENSOCUG00000015790/ENSOCUG00000017111/ENSOCUG00000015068/ENSOCUG00000010708/ENSOCUG00000016706/ENSOCUG00000000930/ENSOCUG00000027371/ENSOCUG00000006899/ENSOCUG00000016491/ENSOCUG00000008220/ENSOCUG00000002468	-/-/-/-/-/-/-/-/-/-/-	11
GO:0008092	MF	cytoskeletal protein binding	19/546	147/10430	0.000232887	0.00634617	ENSOCUG00000015790/ENSOCUG00000027378/ENSOCUG00000021196/ENSOCUG00000017111/ENSOCUG00000015068/ENSOCUG00000010708/ENSOCUG00000005696/ENSOCUG00000016706/ENSOCUG00000000930/ENSOCUG00000027371/ENSOCUG00000017131/ENSOCUG00000006899/ENSOCUG00000001719/ENSOCUG00000026152/novel.937/ENSOCUG00000016491/ENSOCUG00000013216/ENSOCUG00000008220/ENSOCUG00000002468	-/-/-/-/-/-/-/-/-/-/-/-/-/-/-/-/-/-/-	19
GO:0017111	MF	nucleoside-triphosphatase activity	38/546	411/10430	0.00043975	0.00898972	ENSOCUG00000000245/ENSOCUG00000002814/novel.1348/ENSOCUG00000007972/ENSOCUG00000015790/ENSOCUG00000017111/ENSOCUG00000015068/ENSOCUG00000025397/ENSOCUG00000010708/ENSOCUG00000016706/ENSOCUG00000011060/ENSOCUG00000009797/ENSOCUG00000004082/ENSOCUG00000010229/ENSOCUG00000008164/ENSOCUG00000027812/ENSOCUG00000022112/ENSOCUG00000028032/ENSOCUG00000021010/ENSOCUG00000000930/ENSOCUG00000010729/ENSOCUG0…	-/-/-/-/-/-/-/-/-/-/-/-/-/-/-/-/-/-/-/-/-/-/-/-/-/-/-/-/-/-/-/-/-/-/-/-/-/-	38
GO:0005044	MF	scavenger receptor activity	7/546	28/10430	0.000468375	0.00898972	ENSOCUG00000013534/ENSOCUG00000014596/ENSOCUG00000013625/ENSOCUG00000007488/novel.406/ENSOCUG00000024112/ENSOCUG00000003958	-/-/-/-/-/-/-	7
GO:0038024	MF	cargo receptor activity	7/546	28/10430	0.000468375	0.00898972	ENSOCUG00000013534/ENSOCUG00000014596/ENSOCUG00000013625/ENSOCUG00000007488/novel.406/ENSOCUG00000024112/ENSOCUG00000003958	-/-/-/-/-/-/-	7
GO:0004222	MF	metalloendopeptidase activity	14/546	97/10430	0.000494847	0.00898972	ENSOCUG00000015227/ENSOCUG00000000109/ENSOCUG00000001235/ENSOCUG00000006357/ENSOCUG00000008781/ENSOCUG00000000370/ENSOCUG00000026922/ENSOCUG00000009507/ENSOCUG00000001035/ENSOCUG00000010244/ENSOCUG00000024308/ENSOCUG00000011230/ENSOCUG00000010592/ENSOCUG00000006714	-/-/-/-/-/-/-/-/-/-/-/-/-/-	14
GO:0016462	MF	pyrophosphatase activity	38/546	422/10430	0.000730677	0.0122529	ENSOCUG00000000245/ENSOCUG00000002814/novel.1348/ENSOCUG00000007972/ENSOCUG00000015790/ENSOCUG00000017111/ENSOCUG00000015068/ENSOCUG00000025397/ENSOCUG00000010708/ENSOCUG00000016706/ENSOCUG00000011060/ENSOCUG00000009797/ENSOCUG00000004082/ENSOCUG00000010229/ENSOCUG00000008164/ENSOCUG00000027812/ENSOCUG00000022112/ENSOCUG00000028032/ENSOCUG00000021010/ENSOCUG00000000930/ENSOCUG00000010729/ENSOCUG0…	-/-/-/-/-/-/-/-/-/-/-/-/-/-/-/-/-/-/-/-/-/-/-/-/-/-/-/-/-/-/-/-/-/-/-/-/-/-	38
GO:0016818	MF	hydrolase activity, acting on acid anhydrides, in phosphorus-containing anhydrides	38/546	425/10430	0.000835056	0.013003	ENSOCUG00000000245/ENSOCUG00000002814/novel.1348/ENSOCUG00000007972/ENSOCUG00000015790/ENSOCUG00000017111/ENSOCUG00000015068/ENSOCUG00000025397/ENSOCUG00000010708/ENSOCUG00000016706/ENSOCUG00000011060/ENSOCUG00000009797/ENSOCUG00000004082/ENSOCUG00000010229/ENSOCUG00000008164/ENSOCUG00000027812/ENSOCUG00000022112/ENSOCUG00000028032/ENSOCUG00000021010/ENSOCUG00000000930/ENSOCUG00000010729/ENSOCUG0…	-/-/-/-/-/-/-/-/-/-/-/-/-/-/-/-/-/-/-/-/-/-/-/-/-/-/-/-/-/-/-/-/-/-/-/-/-/-	38
GO:0016817	MF	hydrolase activity, acting on acid anhydrides	38/546	429/10430	0.000994593	0.0144547	ENSOCUG00000000245/ENSOCUG00000002814/novel.1348/ENSOCUG00000007972/ENSOCUG00000015790/ENSOCUG00000017111/ENSOCUG00000015068/ENSOCUG00000025397/ENSOCUG00000010708/ENSOCUG00000016706/ENSOCUG00000011060/ENSOCUG00000009797/ENSOCUG00000004082/ENSOCUG00000010229/ENSOCUG00000008164/ENSOCUG00000027812/ENSOCUG00000022112/ENSOCUG00000028032/ENSOCUG00000021010/ENSOCUG00000000930/ENSOCUG00000010729/ENSOCUG0…	-/-/-/-/-/-/-/-/-/-/-/-/-/-/-/-/-/-/-/-/-/-/-/-/-/-/-/-/-/-/-/-/-/-/-/-/-/-	38
GO:0015631	MF	tubulin binding	11/546	71/10430	0.00107147	0.0145988	ENSOCUG00000015790/ENSOCUG00000017111/ENSOCUG00000015068/ENSOCUG00000010708/ENSOCUG00000016706/ENSOCUG00000000930/ENSOCUG00000027371/ENSOCUG00000006899/ENSOCUG00000016491/ENSOCUG00000008220/ENSOCUG00000002468	-/-/-/-/-/-/-/-/-/-/-	11
GO:0005520	MF	insulin-like growth factor binding	4/546	13/10430	0.0036356	0.0440311	ENSOCUG00000008561/ENSOCUG00000002974/ENSOCUG00000002828/ENSOCUG00000011604	-/-/-/-	4
GO:0019838	MF	growth factor binding	4/546	13/10430	0.0036356	0.0440311	ENSOCUG00000008561/ENSOCUG00000002974/ENSOCUG00000002828/ENSOCUG00000011604	-/-/-/-	4
GO:0017048	MF	Rho GTPase binding	10/546	72/10430	0.00407735	0.0467823	ENSOCUG00000009484/ENSOCUG00000016898/ENSOCUG00000013280/ENSOCUG00000001719/ENSOCUG00000008674/ENSOCUG00000012654/ENSOCUG00000025920/ENSOCUG00000011267/ENSOCUG00000000629/ENSOCUG00000013216	-/-/-/-/-/-/-/-/-/-	10
GO:0017016	MF	Ras GTPase binding	10/546	84/10430	0.0120258	0.124839	ENSOCUG00000009484/ENSOCUG00000016898/ENSOCUG00000013280/ENSOCUG00000001719/ENSOCUG00000008674/ENSOCUG00000012654/ENSOCUG00000025920/ENSOCUG00000011267/ENSOCUG00000000629/ENSOCUG00000013216	-/-/-/-/-/-/-/-/-/-	10
GO:0031267	MF	small GTPase binding	10/546	84/10430	0.0120258	0.124839	ENSOCUG00000009484/ENSOCUG00000016898/ENSOCUG00000013280/ENSOCUG00000001719/ENSOCUG00000008674/ENSOCUG00000012654/ENSOCUG00000025920/ENSOCUG00000011267/ENSOCUG00000000629/ENSOCUG00000013216	-/-/-/-/-/-/-/-/-/-	10
GO:0005088	MF	Ras guanyl-nucleotide exchange factor activity	8/546	63/10430	0.0164082	0.155521	ENSOCUG00000009484/ENSOCUG00000016898/ENSOCUG00000013280/ENSOCUG00000008674/ENSOCUG00000012654/ENSOCUG00000025920/ENSOCUG00000011267/ENSOCUG00000000629	-/-/-/-/-/-/-/-	8
GO:0005089	MF	Rho guanyl-nucleotide exchange factor activity	8/546	63/10430	0.0164082	0.155521	ENSOCUG00000009484/ENSOCUG00000016898/ENSOCUG00000013280/ENSOCUG00000008674/ENSOCUG00000012654/ENSOCUG00000025920/ENSOCUG00000011267/ENSOCUG00000000629	-/-/-/-/-/-/-/-	8
GO:0005540	MF	hyaluronic acid binding	3/546	11/10430	0.0171732	0.15599	ENSOCUG00000000715/ENSOCUG00000013688/ENSOCUG00000028026	-/-/-	3
GO:0005539	MF	glycosaminoglycan binding	3/546	13/10430	0.0275388	0.240139	ENSOCUG00000000715/ENSOCUG00000013688/ENSOCUG00000028026	-/-/-	3
GO:0031406	MF	carboxylic acid binding	3/546	15/10430	0.0405514	0.327415	ENSOCUG00000000715/ENSOCUG00000013688/ENSOCUG00000028026	-/-/-	3
GO:0043177	MF	organic acid binding	3/546	15/10430	0.0405514	0.327415	ENSOCUG00000000715/ENSOCUG00000013688/ENSOCUG00000028026	-/-/-	3
GO:0003779	MF	actin binding	7/546	66/10430	0.0561996	0.437554	ENSOCUG00000027378/ENSOCUG00000021196/ENSOCUG00000005696/ENSOCUG00000001719/ENSOCUG00000026152/novel.937/ENSOCUG00000013216	-/-/-/-/-/-/-	7
GO:0003755	MF	peptidyl-prolyl cis-trans isomerase activity	4/546	29/10430	0.0625348	0.45442	ENSOCUG00000012012/ENSOCUG00000012631/ENSOCUG00000008228/ENSOCUG00000012345	-/-/-/-	4
GO:0016859	MF	cis-trans isomerase activity	4/546	29/10430	0.0625348	0.45442	ENSOCUG00000012012/ENSOCUG00000012631/ENSOCUG00000008228/ENSOCUG00000012345	-/-/-/-	4
GO:0004601	MF	peroxidase activity	3/546	19/10430	0.0740911	0.504746	ENSOCUG00000006497/ENSOCUG00000015267/ENSOCUG00000007319	-/-/-	3
GO:0008373	MF	sialyltransferase activity	3/546	19/10430	0.0740911	0.504746	ENSOCUG00000010126/ENSOCUG00000020994/ENSOCUG00000002903	-/-/-	3
GO:0003700	MF	DNA binding transcription factor activity	21/546	291/10430	0.0843632	0.557309	ENSOCUG00000012339/ENSOCUG00000010492/ENSOCUG00000011746/ENSOCUG00000002703/ENSOCUG00000000856/ENSOCUG00000008758/ENSOCUG00000003137/ENSOCUG00000000737/ENSOCUG00000000104/ENSOCUG00000004706/ENSOCUG00000023498/ENSOCUG00000021480/ENSOCUG00000004485/ENSOCUG00000012900/ENSOCUG00000004249/ENSOCUG00000016606/ENSOCUG00000023019/ENSOCUG00000004532/ENSOCUG00000012890/ENSOCUG00000012903/ENSOCUG00000025113	-/-/-/-/-/-/-/-/-/-/-/-/-/-/-/-/-/-/-/-/-	21
GO:0051020	MF	GTPase binding	11/546	133/10430	0.0888092	0.569423	ENSOCUG00000009484/ENSOCUG00000016898/ENSOCUG00000013280/ENSOCUG00000001719/ENSOCUG00000008674/ENSOCUG00000012654/ENSOCUG00000005161/ENSOCUG00000025920/ENSOCUG00000011267/ENSOCUG00000000629/ENSOCUG00000013216	-/-/-/-/-/-/-/-/-/-/-	11
GO:0003924	MF	GTPase activity	16/546	216/10430	0.101735	0.633663	novel.1348/ENSOCUG00000007972/ENSOCUG00000025397/ENSOCUG00000004082/ENSOCUG00000027812/ENSOCUG00000022112/ENSOCUG00000028032/ENSOCUG00000021010/ENSOCUG00000010729/ENSOCUG00000005357/ENSOCUG00000024754/ENSOCUG00000001020/ENSOCUG00000000719/ENSOCUG00000009644/ENSOCUG00000008604/ENSOCUG00000000585	-/-/-/-/-/-/-/-/-/-/-/-/-/-/-/-	16
GO:0001871	MF	pattern binding	2/546	11/10430	0.110054	0.638223	ENSOCUG00000013534/ENSOCUG00000007488	-/-	2
GO:0030247	MF	polysaccharide binding	2/546	11/10430	0.110054	0.638223	ENSOCUG00000013534/ENSOCUG00000007488	-/-	2
GO:0030170	MF	pyridoxal phosphate binding	4/546	37/10430	0.126237	0.638223	ENSOCUG00000010579/ENSOCUG00000007842/ENSOCUG00000001306/ENSOCUG00000001419	-/-/-/-	4
GO:0070279	MF	vitamin B6 binding	4/546	37/10430	0.126237	0.638223	ENSOCUG00000010579/ENSOCUG00000007842/ENSOCUG00000001306/ENSOCUG00000001419	-/-/-/-	4
GO:0044877	MF	protein-containing complex binding	5/546	51/10430	0.126804	0.638223	ENSOCUG00000017492/ENSOCUG00000027378/novel.1517/ENSOCUG00000024754/ENSOCUG00000001020	-/-/-/-/-	5
GO:0034061	MF	DNA polymerase activity	2/546	12/10430	0.127661	0.638223	ENSOCUG00000017745/ENSOCUG00000008077	-/-	2
GO:0016684	MF	oxidoreductase activity, acting on peroxide as acceptor	3/546	24/10430	0.128132	0.638223	ENSOCUG00000006497/ENSOCUG00000015267/ENSOCUG00000007319	-/-/-	3
GO:0016853	MF	isomerase activity	6/546	66/10430	0.130386	0.638223	ENSOCUG00000002814/ENSOCUG00000012012/ENSOCUG00000012631/ENSOCUG00000008228/ENSOCUG00000013740/ENSOCUG00000012345	-/-/-/-/-/-	6
GO:0005085	MF	guanyl-nucleotide exchange factor activity	9/546	112/10430	0.13208	0.638223	ENSOCUG00000009484/ENSOCUG00000016898/ENSOCUG00000013280/ENSOCUG00000008674/ENSOCUG00000012654/ENSOCUG00000005161/ENSOCUG00000025920/ENSOCUG00000011267/ENSOCUG00000000629	-/-/-/-/-/-/-/-/-	9
GO:0004175	MF	endopeptidase activity	19/546	277/10430	0.138075	0.638223	ENSOCUG00000005540/ENSOCUG00000015227/ENSOCUG00000000109/ENSOCUG00000001235/ENSOCUG00000006357/ENSOCUG00000008781/ENSOCUG00000000370/ENSOCUG00000026922/ENSOCUG00000009507/ENSOCUG00000004137/ENSOCUG00000001035/ENSOCUG00000010244/ENSOCUG00000005471/ENSOCUG00000024308/ENSOCUG00000011230/ENSOCUG00000013625/ENSOCUG00000009058/ENSOCUG00000010592/ENSOCUG00000006714	-/-/-/-/-/-/-/-/-/-/-/-/-/-/-/-/-/-/-	19
GO:0016209	MF	antioxidant activity	3/546	25/10430	0.140262	0.638223	ENSOCUG00000006497/ENSOCUG00000015267/ENSOCUG00000007319	-/-/-	3
GO:0098772	MF	molecular function regulator	27/546	415/10430	0.142055	0.638223	ENSOCUG00000009484/ENSOCUG00000016898/ENSOCUG00000025226/ENSOCUG00000006750/ENSOCUG00000014689/ENSOCUG00000005593/ENSOCUG00000013280/ENSOCUG00000002414/ENSOCUG00000008674/ENSOCUG00000023248/ENSOCUG00000007472/ENSOCUG00000012654/ENSOCUG00000005161/ENSOCUG00000015312/ENSOCUG00000010718/ENSOCUG00000024871/ENSOCUG00000013621/ENSOCUG00000015300/ENSOCUG00000015952/novel.101/ENSOCUG00000014358/ENSOCUG00…	-/-/-/-/-/-/-/-/-/-/-/-/-/-/-/-/-/-/-/-/-/-/-/-/-/-/-	27
GO:0140110	MF	transcription regulator activity	22/546	330/10430	0.144809	0.638223	ENSOCUG00000012339/ENSOCUG00000010492/ENSOCUG00000011746/ENSOCUG00000002703/ENSOCUG00000000856/ENSOCUG00000008758/ENSOCUG00000003137/ENSOCUG00000000737/ENSOCUG00000000104/ENSOCUG00000004706/ENSOCUG00000023498/ENSOCUG00000021480/ENSOCUG00000004485/ENSOCUG00000012900/ENSOCUG00000004249/ENSOCUG00000016606/ENSOCUG00000023019/ENSOCUG00000004532/ENSOCUG00000012890/ENSOCUG00000012903/ENSOCUG00000024399/…	-/-/-/-/-/-/-/-/-/-/-/-/-/-/-/-/-/-/-/-/-/-	22
GO:0031683	MF	G-protein beta/gamma-subunit complex binding	2/546	13/10430	0.145865	0.638223	ENSOCUG00000024754/ENSOCUG00000001020	-/-	2
GO:0016887	MF	ATPase activity	7/546	84/10430	0.149789	0.638223	ENSOCUG00000000245/ENSOCUG00000002814/ENSOCUG00000009797/ENSOCUG00000008164/ENSOCUG00000014380/ENSOCUG00000028212/ENSOCUG00000022308	-/-/-/-/-/-/-	7
GO:0035091	MF	phosphatidylinositol binding	5/546	54/10430	0.150961	0.638223	ENSOCUG00000012046/ENSOCUG00000025278/ENSOCUG00000007655/ENSOCUG00000023832/ENSOCUG00000014089	-/-/-/-/-	5
GO:0019899	MF	enzyme binding	11/546	148/10430	0.152672	0.638223	ENSOCUG00000009484/ENSOCUG00000016898/ENSOCUG00000013280/ENSOCUG00000001719/ENSOCUG00000008674/ENSOCUG00000012654/ENSOCUG00000005161/ENSOCUG00000025920/ENSOCUG00000011267/ENSOCUG00000000629/ENSOCUG00000013216	-/-/-/-/-/-/-/-/-/-/-	11
GO:0140097	MF	catalytic activity, acting on DNA	4/546	40/10430	0.155164	0.638223	ENSOCUG00000002814/ENSOCUG00000001040/ENSOCUG00000017745/ENSOCUG00000008077	-/-/-/-	4
GO:0016616	MF	oxidoreductase activity, acting on the CH-OH group of donors, NAD or NADP as acceptor	4/546	42/10430	0.175695	0.709288	ENSOCUG00000012005/ENSOCUG00000022015/ENSOCUG00000007899/ENSOCUG00000027406	-/-/-/-	4
GO:0015298	MF	solute:cation antiporter activity	2/546	15/10430	0.183633	0.714858	ENSOCUG00000010053/ENSOCUG00000023061	-/-	2
GO:0015299	MF	solute:proton antiporter activity	2/546	15/10430	0.183633	0.714858	ENSOCUG00000010053/ENSOCUG00000023061	-/-	2
GO:0016614	MF	oxidoreductase activity, acting on CH-OH group of donors	4/546	44/10430	0.197087	0.753772	ENSOCUG00000012005/ENSOCUG00000022015/ENSOCUG00000007899/ENSOCUG00000027406	-/-/-/-	4
GO:0008270	MF	zinc ion binding	23/546	364/10430	0.201442	0.757145	ENSOCUG00000000109/ENSOCUG00000006186/ENSOCUG00000027535/ENSOCUG00000002114/ENSOCUG00000011746/ENSOCUG00000012444/ENSOCUG00000010136/ENSOCUG00000007820/ENSOCUG00000010244/ENSOCUG00000012483/ENSOCUG00000003137/ENSOCUG00000001040/ENSOCUG00000024308/ENSOCUG00000011230/ENSOCUG00000000737/ENSOCUG00000017659/ENSOCUG00000025851/ENSOCUG00000012900/ENSOCUG00000017745/novel.146/ENSOCUG00000006714/ENSOCUG00…	-/-/-/-/-/-/-/-/-/-/-/-/-/-/-/-/-/-/-/-/-/-/-	23
GO:0008289	MF	lipid binding	8/546	109/10430	0.211095	0.775326	ENSOCUG00000013609/ENSOCUG00000012046/ENSOCUG00000008092/ENSOCUG00000025278/ENSOCUG00000010783/ENSOCUG00000007655/ENSOCUG00000023832/ENSOCUG00000014089	-/-/-/-/-/-/-/-	8
GO:0008233	MF	peptidase activity	27/546	438/10430	0.213392	0.775326	ENSOCUG00000005540/ENSOCUG00000015227/ENSOCUG00000000109/ENSOCUG00000006186/ENSOCUG00000005115/ENSOCUG00000001235/ENSOCUG00000006357/ENSOCUG00000008781/ENSOCUG00000012853/ENSOCUG00000000370/ENSOCUG00000002672/ENSOCUG00000026922/ENSOCUG00000009507/ENSOCUG00000004895/ENSOCUG00000004137/ENSOCUG00000001035/ENSOCUG00000007820/ENSOCUG00000010244/ENSOCUG00000005471/ENSOCUG00000024308/ENSOCUG00000011230/…	-/-/-/-/-/-/-/-/-/-/-/-/-/-/-/-/-/-/-/-/-/-/-/-/-/-/-	27
GO:0019842	MF	vitamin binding	4/546	46/10430	0.21922	0.782657	ENSOCUG00000010579/ENSOCUG00000007842/ENSOCUG00000001306/ENSOCUG00000001419	-/-/-/-	4
GO:0016702	MF	oxidoreductase activity, acting on single donors with incorporation of molecular oxygen, incorporation of two atoms of oxygen	2/546	17/10430	0.222591	0.782657	ENSOCUG00000005428/ENSOCUG00000010111	-/-	2
GO:0043565	MF	sequence-specific DNA binding	10/546	145/10430	0.228346	0.790149	ENSOCUG00000010492/ENSOCUG00000011746/ENSOCUG00000002703/ENSOCUG00000003137/ENSOCUG00000000737/ENSOCUG00000000104/ENSOCUG00000021480/ENSOCUG00000012900/ENSOCUG00000016606/ENSOCUG00000004532	-/-/-/-/-/-/-/-/-/-	10
GO:0008509	MF	anion transmembrane transporter activity	3/546	32/10430	0.233679	0.795969	ENSOCUG00000012051/ENSOCUG00000000624/ENSOCUG00000006500	-/-/-	3
GO:0015297	MF	antiporter activity	2/546	18/10430	0.242312	0.800365	ENSOCUG00000010053/ENSOCUG00000023061	-/-	2
GO:0016701	MF	oxidoreductase activity, acting on single donors with incorporation of molecular oxygen	2/546	18/10430	0.242312	0.800365	ENSOCUG00000005428/ENSOCUG00000010111	-/-	2
GO:0016849	MF	phosphorus-oxygen lyase activity	2/546	19/10430	0.262103	0.840271	ENSOCUG00000002264/ENSOCUG00000007904	-/-	2
GO:0051213	MF	dioxygenase activity	2/546	19/10430	0.262103	0.840271	ENSOCUG00000005428/ENSOCUG00000010111	-/-	2
GO:0008083	MF	growth factor activity	5/546	68/10430	0.28323	0.894843	ENSOCUG00000025226/ENSOCUG00000015312/ENSOCUG00000024871/ENSOCUG00000013621/ENSOCUG00000026354	-/-/-/-/-	5
GO:0008146	MF	sulfotransferase activity	4/546	52/10430	0.288877	0.896962	ENSOCUG00000013158/ENSOCUG00000002744/ENSOCUG00000012131/ENSOCUG00000006596	-/-/-/-	4
GO:0070011	MF	peptidase activity, acting on L-amino acid peptides	25/546	423/10430	0.29213	0.896962	ENSOCUG00000005540/ENSOCUG00000015227/ENSOCUG00000000109/ENSOCUG00000006186/ENSOCUG00000005115/ENSOCUG00000001235/ENSOCUG00000006357/ENSOCUG00000008781/ENSOCUG00000012853/ENSOCUG00000000370/ENSOCUG00000026922/ENSOCUG00000009507/ENSOCUG00000004137/ENSOCUG00000001035/ENSOCUG00000007820/ENSOCUG00000010244/ENSOCUG00000005471/ENSOCUG00000024308/ENSOCUG00000011230/ENSOCUG00000013625/ENSOCUG00000009058/…	-/-/-/-/-/-/-/-/-/-/-/-/-/-/-/-/-/-/-/-/-/-/-/-/-	25
GO:0016782	MF	transferase activity, transferring sulfur-containing groups	4/546	53/10430	0.30081	0.907401	ENSOCUG00000013158/ENSOCUG00000002744/ENSOCUG00000012131/ENSOCUG00000006596	-/-/-/-	4
GO:0005543	MF	phospholipid binding	5/546	70/10430	0.303854	0.907401	ENSOCUG00000012046/ENSOCUG00000025278/ENSOCUG00000007655/ENSOCUG00000023832/ENSOCUG00000014089	-/-/-/-/-	5
GO:0005096	MF	GTPase activator activity	3/546	38/10430	0.32024	0.921648	ENSOCUG00000002414/ENSOCUG00000023248/ENSOCUG00000015300	-/-/-	3
GO:0004114	MF	3',5'-cyclic-nucleotide phosphodiesterase activity	2/546	22/10430	0.321309	0.921648	ENSOCUG00000016908/ENSOCUG00000001428	-/-	2
GO:0015103	MF	inorganic anion transmembrane transporter activity	2/546	22/10430	0.321309	0.921648	ENSOCUG00000012051/ENSOCUG00000000624	-/-	2
GO:0046983	MF	protein dimerization activity	14/546	233/10430	0.336016	0.922864	ENSOCUG00000006775/ENSOCUG00000017492/novel.863/ENSOCUG00000000856/ENSOCUG00000022519/ENSOCUG00000017566/ENSOCUG00000016568/ENSOCUG00000015177/ENSOCUG00000017682/ENSOCUG00000002190/ENSOCUG00000012890/ENSOCUG00000012903/ENSOCUG00000025113/ENSOCUG00000004773	-/-/-/-/-/-/-/-/-/-/-/-/-/-	14
GO:0004112	MF	cyclic-nucleotide phosphodiesterase activity	2/546	23/10430	0.340824	0.922864	ENSOCUG00000016908/ENSOCUG00000001428	-/-	2
GO:0004181	MF	metallocarboxypeptidase activity	2/546	24/10430	0.360159	0.922864	ENSOCUG00000006186/ENSOCUG00000025851	-/-	2
GO:0008235	MF	metalloexopeptidase activity	2/546	24/10430	0.360159	0.922864	ENSOCUG00000006186/ENSOCUG00000025851	-/-	2
GO:0008238	MF	exopeptidase activity	3/546	42/10430	0.3784	0.922864	ENSOCUG00000006186/ENSOCUG00000005471/ENSOCUG00000025851	-/-/-	3
GO:0004842	MF	ubiquitin-protein transferase activity	3/546	44/10430	0.407129	0.922864	ENSOCUG00000001081/ENSOCUG00000014471/ENSOCUG00000015035	-/-/-	3
GO:0019787	MF	ubiquitin-like protein transferase activity	3/546	44/10430	0.407129	0.922864	ENSOCUG00000001081/ENSOCUG00000014471/ENSOCUG00000015035	-/-/-	3
GO:0003956	MF	NAD(P)+-protein-arginine ADP-ribosyltransferase activity	1/546	10/10430	0.416043	0.922864	ENSOCUG00000003372	-	1
GO:0005319	MF	lipid transporter activity	1/546	10/10430	0.416043	0.922864	ENSOCUG00000005329	-	1
GO:0008094	MF	DNA-dependent ATPase activity	1/546	10/10430	0.416043	0.922864	ENSOCUG00000002814	-	1
GO:1901681	MF	sulfur compound binding	1/546	10/10430	0.416043	0.922864	ENSOCUG00000004566	-	1
GO:1901682	MF	sulfur compound transmembrane transporter activity	1/546	10/10430	0.416043	0.922864	ENSOCUG00000000624	-	1
GO:0004180	MF	carboxypeptidase activity	2/546	27/10430	0.416763	0.922864	ENSOCUG00000006186/ENSOCUG00000025851	-/-	2
GO:0016627	MF	oxidoreductase activity, acting on the CH-CH group of donors	2/546	27/10430	0.416763	0.922864	ENSOCUG00000014558/ENSOCUG00000004155	-/-	2
GO:0004866	MF	endopeptidase inhibitor activity	3/546	45/10430	0.421347	0.922864	ENSOCUG00000007472/ENSOCUG00000010718/ENSOCUG00000015952	-/-/-	3
GO:0061135	MF	endopeptidase regulator activity	3/546	45/10430	0.421347	0.922864	ENSOCUG00000007472/ENSOCUG00000010718/ENSOCUG00000015952	-/-/-	3
GO:0050662	MF	coenzyme binding	7/546	118/10430	0.422984	0.922864	ENSOCUG00000010579/ENSOCUG00000012005/ENSOCUG00000004566/ENSOCUG00000007842/ENSOCUG00000014718/ENSOCUG00000001306/ENSOCUG00000001419	-/-/-/-/-/-/-	7
GO:0030246	MF	carbohydrate binding	3/546	46/10430	0.435449	0.922864	ENSOCUG00000013534/ENSOCUG00000024302/ENSOCUG00000007488	-/-/-	3
GO:0004198	MF	calcium-dependent cysteine-type endopeptidase activity	1/546	11/10430	0.446642	0.922864	ENSOCUG00000005540	-	1
GO:0008134	MF	transcription factor binding	1/546	11/10430	0.446642	0.922864	ENSOCUG00000017492	-	1
GO:0051015	MF	actin filament binding	1/546	11/10430	0.446642	0.922864	ENSOCUG00000027378	-	1
GO:0004857	MF	enzyme inhibitor activity	4/546	66/10430	0.456562	0.922864	ENSOCUG00000006750/ENSOCUG00000007472/ENSOCUG00000010718/ENSOCUG00000015952	-/-/-/-	4
GO:0046914	MF	transition metal ion binding	27/546	499/10430	0.457987	0.922864	ENSOCUG00000000109/ENSOCUG00000006186/ENSOCUG00000014596/ENSOCUG00000027535/ENSOCUG00000002114/ENSOCUG00000011746/ENSOCUG00000012444/ENSOCUG00000010136/ENSOCUG00000007820/ENSOCUG00000010244/ENSOCUG00000012483/ENSOCUG00000003137/ENSOCUG00000001040/ENSOCUG00000024308/ENSOCUG00000011230/ENSOCUG00000000737/ENSOCUG00000017659/ENSOCUG00000025851/ENSOCUG00000012900/ENSOCUG00000017745/ENSOCUG00000009692/…	-/-/-/-/-/-/-/-/-/-/-/-/-/-/-/-/-/-/-/-/-/-/-/-/-/-/-	27
GO:0030234	MF	enzyme regulator activity	8/546	141/10430	0.459733	0.922864	ENSOCUG00000006750/ENSOCUG00000002414/ENSOCUG00000023248/ENSOCUG00000007472/ENSOCUG00000010718/ENSOCUG00000015300/ENSOCUG00000015952/ENSOCUG00000004052	-/-/-/-/-/-/-/-	8
GO:0016757	MF	transferase activity, transferring glycosyl groups	10/546	179/10430	0.46294	0.922864	ENSOCUG00000006878/ENSOCUG00000016593/ENSOCUG00000010126/ENSOCUG00000020994/ENSOCUG00000014910/ENSOCUG00000001894/ENSOCUG00000014366/ENSOCUG00000007916/ENSOCUG00000002903/ENSOCUG00000003372	-/-/-/-/-/-/-/-/-/-	10
GO:0008081	MF	phosphoric diester hydrolase activity	3/546	48/10430	0.463251	0.922864	ENSOCUG00000016908/ENSOCUG00000001428/ENSOCUG00000002106	-/-/-	3
GO:0030545	MF	receptor regulator activity	9/546	161/10430	0.468993	0.922864	ENSOCUG00000025226/ENSOCUG00000014689/ENSOCUG00000015312/ENSOCUG00000024871/ENSOCUG00000013621/novel.101/ENSOCUG00000014358/ENSOCUG00000026354/ENSOCUG00000003940	-/-/-/-/-/-/-/-/-	9
GO:0048018	MF	receptor ligand activity	9/546	161/10430	0.468993	0.922864	ENSOCUG00000025226/ENSOCUG00000014689/ENSOCUG00000015312/ENSOCUG00000024871/ENSOCUG00000013621/novel.101/ENSOCUG00000014358/ENSOCUG00000026354/ENSOCUG00000003940	-/-/-/-/-/-/-/-/-	9
GO:0051082	MF	unfolded protein binding	2/546	30/10430	0.470733	0.922864	ENSOCUG00000008290/novel.344	-/-	2
GO:0008199	MF	ferric iron binding	1/546	12/10430	0.47564	0.922864	ENSOCUG00000009692	-	1
GO:0016709	MF	oxidoreductase activity, acting on paired donors, with incorporation or reduction of molecular oxygen, NAD(P)H as one donor, and incorporation of one atom of oxygen	1/546	12/10430	0.47564	0.922864	ENSOCUG00000014718	-	1
GO:0031490	MF	chromatin DNA binding	1/546	12/10430	0.47564	0.922864	novel.1517	-	1
GO:0031492	MF	nucleosomal DNA binding	1/546	12/10430	0.47564	0.922864	novel.1517	-	1
GO:0030695	MF	GTPase regulator activity	3/546	49/10430	0.476927	0.922864	ENSOCUG00000002414/ENSOCUG00000023248/ENSOCUG00000015300	-/-/-	3
GO:0008047	MF	enzyme activator activity	3/546	50/10430	0.49044	0.922864	ENSOCUG00000002414/ENSOCUG00000023248/ENSOCUG00000015300	-/-/-	3
GO:0030414	MF	peptidase inhibitor activity	3/546	50/10430	0.49044	0.922864	ENSOCUG00000007472/ENSOCUG00000010718/ENSOCUG00000015952	-/-/-	3
GO:0061134	MF	peptidase regulator activity	3/546	50/10430	0.49044	0.922864	ENSOCUG00000007472/ENSOCUG00000010718/ENSOCUG00000015952	-/-/-	3
GO:0005102	MF	signaling receptor binding	13/546	241/10430	0.496764	0.922864	ENSOCUG00000009655/ENSOCUG00000013686/ENSOCUG00000025226/ENSOCUG00000014689/ENSOCUG00000005392/ENSOCUG00000000380/ENSOCUG00000015312/ENSOCUG00000024871/ENSOCUG00000013621/novel.101/ENSOCUG00000014358/ENSOCUG00000026354/ENSOCUG00000003940	-/-/-/-/-/-/-/-/-/-/-/-/-	13
GO:0004197	MF	cysteine-type endopeptidase activity	1/546	13/10430	0.503122	0.922864	ENSOCUG00000005540	-	1
GO:0015291	MF	secondary active transmembrane transporter activity	3/546	51/10430	0.503779	0.922864	ENSOCUG00000010053/ENSOCUG00000026260/ENSOCUG00000023061	-/-/-	3
GO:0008194	MF	UDP-glycosyltransferase activity	2/546	32/10430	0.505008	0.922864	ENSOCUG00000016593/ENSOCUG00000007916	-/-	2
GO:0016763	MF	transferase activity, transferring pentosyl groups	2/546	32/10430	0.505008	0.922864	ENSOCUG00000014910/ENSOCUG00000003372	-/-	2
GO:0016491	MF	oxidoreductase activity	22/546	418/10430	0.521837	0.922864	ENSOCUG00000016942/ENSOCUG00000006497/ENSOCUG00000007960/ENSOCUG00000005428/ENSOCUG00000014596/ENSOCUG00000012005/ENSOCUG00000015071/ENSOCUG00000022015/ENSOCUG00000008325/ENSOCUG00000015267/ENSOCUG00000014558/ENSOCUG00000007319/ENSOCUG00000007899/ENSOCUG00000027406/ENSOCUG00000016685/ENSOCUG00000014718/ENSOCUG00000011014/novel.987/ENSOCUG00000010111/ENSOCUG00000027865/ENSOCUG00000004155/ENSOCUG00…	-/-/-/-/-/-/-/-/-/-/-/-/-/-/-/-/-/-/-/-/-/-	22
GO:0003950	MF	NAD+ ADP-ribosyltransferase activity	1/546	14/10430	0.529165	0.922864	ENSOCUG00000014910	-	1
GO:0004129	MF	cytochrome-c oxidase activity	1/546	14/10430	0.529165	0.922864	novel.987	-	1
GO:0008484	MF	sulfuric ester hydrolase activity	1/546	14/10430	0.529165	0.922864	ENSOCUG00000000865	-	1
GO:0016675	MF	oxidoreductase activity, acting on a heme group of donors	1/546	14/10430	0.529165	0.922864	novel.987	-	1
GO:0016676	MF	oxidoreductase activity, acting on a heme group of donors, oxygen as acceptor	1/546	14/10430	0.529165	0.922864	novel.987	-	1
GO:0031491	MF	nucleosome binding	1/546	14/10430	0.529165	0.922864	novel.1517	-	1
GO:0015002	MF	heme-copper terminal oxidase activity	1/546	15/10430	0.553846	0.950696	novel.987	-	1
GO:0019239	MF	deaminase activity	1/546	15/10430	0.553846	0.950696	ENSOCUG00000002805	-	1
GO:0020037	MF	heme binding	6/546	115/10430	0.562836	0.951707	ENSOCUG00000006497/ENSOCUG00000003344/ENSOCUG00000026126/ENSOCUG00000002435/ENSOCUG00000027865/ENSOCUG00000010056	-/-/-/-/-/-	6
GO:0016779	MF	nucleotidyltransferase activity	3/546	57/10430	0.579749	0.951707	ENSOCUG00000024714/ENSOCUG00000017745/ENSOCUG00000008077	-/-/-	3
GO:0019001	MF	guanyl nucleotide binding	14/546	277/10430	0.59369	0.951707	ENSOCUG00000004501/ENSOCUG00000000108/ENSOCUG00000008250/ENSOCUG00000010729/ENSOCUG00000005357/ENSOCUG00000024754/ENSOCUG00000001020/ENSOCUG00000005758/ENSOCUG00000023334/ENSOCUG00000000719/ENSOCUG00000024378/ENSOCUG00000008448/ENSOCUG00000008604/ENSOCUG00000000585	-/-/-/-/-/-/-/-/-/-/-/-/-/-	14
GO:0016879	MF	ligase activity, forming carbon-nitrogen bonds	1/546	17/10430	0.599401	0.951707	ENSOCUG00000022945	-	1
GO:0060589	MF	nucleoside-triphosphatase regulator activity	3/546	59/10430	0.603387	0.951707	ENSOCUG00000002414/ENSOCUG00000023248/ENSOCUG00000015300	-/-/-	3
GO:0046906	MF	tetrapyrrole binding	6/546	120/10430	0.604856	0.951707	ENSOCUG00000006497/ENSOCUG00000003344/ENSOCUG00000026126/ENSOCUG00000002435/ENSOCUG00000027865/ENSOCUG00000010056	-/-/-/-/-/-	6
GO:0004725	MF	protein tyrosine phosphatase activity	2/546	39/10430	0.613064	0.951707	ENSOCUG00000003047/ENSOCUG00000000847	-/-	2
GO:0003684	MF	damaged DNA binding	1/546	18/10430	0.620406	0.951707	ENSOCUG00000001040	-	1
GO:0004497	MF	monooxygenase activity	1/546	18/10430	0.620406	0.951707	ENSOCUG00000014718	-	1
GO:0051287	MF	NAD binding	1/546	18/10430	0.620406	0.951707	ENSOCUG00000012005	-	1
GO:0015078	MF	proton transmembrane transporter activity	3/546	61/10430	0.626131	0.951707	ENSOCUG00000010053/ENSOCUG00000023061/novel.987	-/-/-	3
GO:0016829	MF	lyase activity	3/546	62/10430	0.637162	0.951707	ENSOCUG00000002264/ENSOCUG00000007904/ENSOCUG00000001419	-/-/-	3
GO:0004867	MF	serine-type endopeptidase inhibitor activity	1/546	19/10430	0.640312	0.951707	ENSOCUG00000007472	-	1
GO:0005507	MF	copper ion binding	1/546	19/10430	0.640312	0.951707	ENSOCUG00000014596	-	1
GO:0008009	MF	chemokine activity	1/546	19/10430	0.640312	0.951707	novel.101	-	1
GO:0008375	MF	acetylglucosaminyltransferase activity	1/546	19/10430	0.640312	0.951707	ENSOCUG00000007916	-	1
GO:0016866	MF	intramolecular transferase activity	1/546	19/10430	0.640312	0.951707	ENSOCUG00000013740	-	1
GO:0042379	MF	chemokine receptor binding	1/546	19/10430	0.640312	0.951707	novel.101	-	1
GO:0005125	MF	cytokine activity	2/546	41/10430	0.64043	0.951707	novel.101/ENSOCUG00000003940	-/-	2
GO:0048037	MF	cofactor binding	13/546	266/10430	0.641747	0.951707	ENSOCUG00000006497/ENSOCUG00000010579/ENSOCUG00000012005/ENSOCUG00000003344/ENSOCUG00000026126/ENSOCUG00000004566/ENSOCUG00000002435/ENSOCUG00000007842/ENSOCUG00000014718/ENSOCUG00000027865/ENSOCUG00000001306/ENSOCUG00000001419/ENSOCUG00000010056	-/-/-/-/-/-/-/-/-/-/-/-/-	13
GO:0016831	MF	carboxy-lyase activity	1/546	20/10430	0.659175	0.970948	ENSOCUG00000001419	-	1
GO:0001664	MF	G-protein coupled receptor binding	1/546	21/10430	0.677051	0.982089	novel.101	-	1
GO:0016798	MF	hydrolase activity, acting on glycosyl bonds	3/546	66/10430	0.678986	0.982089	ENSOCUG00000001040/ENSOCUG00000026849/ENSOCUG00000002336	-/-/-	3
GO:0004540	MF	ribonuclease activity	1/546	23/10430	0.710045	0.982089	ENSOCUG00000027202	-	1
GO:0005326	MF	neurotransmitter transporter activity	1/546	23/10430	0.710045	0.982089	ENSOCUG00000026260	-	1
GO:0005328	MF	neurotransmitter:sodium symporter activity	1/546	23/10430	0.710045	0.982089	ENSOCUG00000026260	-	1
GO:0015294	MF	solute:cation symporter activity	1/546	23/10430	0.710045	0.982089	ENSOCUG00000026260	-	1
GO:0015370	MF	solute:sodium symporter activity	1/546	23/10430	0.710045	0.982089	ENSOCUG00000026260	-	1
GO:0016830	MF	carbon-carbon lyase activity	1/546	24/10430	0.725257	0.982089	ENSOCUG00000001419	-	1
GO:0001883	MF	purine nucleoside binding	12/546	263/10430	0.729615	0.982089	ENSOCUG00000004501/ENSOCUG00000000108/ENSOCUG00000008250/ENSOCUG00000010729/ENSOCUG00000005357/ENSOCUG00000005758/ENSOCUG00000023334/ENSOCUG00000000719/ENSOCUG00000024378/ENSOCUG00000008448/ENSOCUG00000008604/ENSOCUG00000000585	-/-/-/-/-/-/-/-/-/-/-/-	12
GO:0005525	MF	GTP binding	12/546	263/10430	0.729615	0.982089	ENSOCUG00000004501/ENSOCUG00000000108/ENSOCUG00000008250/ENSOCUG00000010729/ENSOCUG00000005357/ENSOCUG00000005758/ENSOCUG00000023334/ENSOCUG00000000719/ENSOCUG00000024378/ENSOCUG00000008448/ENSOCUG00000008604/ENSOCUG00000000585	-/-/-/-/-/-/-/-/-/-/-/-	12
GO:0032549	MF	ribonucleoside binding	12/546	263/10430	0.729615	0.982089	ENSOCUG00000004501/ENSOCUG00000000108/ENSOCUG00000008250/ENSOCUG00000010729/ENSOCUG00000005357/ENSOCUG00000005758/ENSOCUG00000023334/ENSOCUG00000000719/ENSOCUG00000024378/ENSOCUG00000008448/ENSOCUG00000008604/ENSOCUG00000000585	-/-/-/-/-/-/-/-/-/-/-/-	12
GO:0032550	MF	purine ribonucleoside binding	12/546	263/10430	0.729615	0.982089	ENSOCUG00000004501/ENSOCUG00000000108/ENSOCUG00000008250/ENSOCUG00000010729/ENSOCUG00000005357/ENSOCUG00000005758/ENSOCUG00000023334/ENSOCUG00000000719/ENSOCUG00000024378/ENSOCUG00000008448/ENSOCUG00000008604/ENSOCUG00000000585	-/-/-/-/-/-/-/-/-/-/-/-	12
GO:0022804	MF	active transmembrane transporter activity	4/546	94/10430	0.732396	0.982089	ENSOCUG00000010053/ENSOCUG00000026260/ENSOCUG00000008164/ENSOCUG00000023061	-/-/-/-	4
GO:0001882	MF	nucleoside binding	12/546	264/10430	0.734314	0.982089	ENSOCUG00000004501/ENSOCUG00000000108/ENSOCUG00000008250/ENSOCUG00000010729/ENSOCUG00000005357/ENSOCUG00000005758/ENSOCUG00000023334/ENSOCUG00000000719/ENSOCUG00000024378/ENSOCUG00000008448/ENSOCUG00000008604/ENSOCUG00000000585	-/-/-/-/-/-/-/-/-/-/-/-	12
GO:0032561	MF	guanyl ribonucleotide binding	12/546	264/10430	0.734314	0.982089	ENSOCUG00000004501/ENSOCUG00000000108/ENSOCUG00000008250/ENSOCUG00000010729/ENSOCUG00000005357/ENSOCUG00000005758/ENSOCUG00000023334/ENSOCUG00000000719/ENSOCUG00000024378/ENSOCUG00000008448/ENSOCUG00000008604/ENSOCUG00000000585	-/-/-/-/-/-/-/-/-/-/-/-	12
GO:0003682	MF	chromatin binding	1/546	26/10430	0.753333	0.991157	novel.1517	-	1
GO:0005179	MF	hormone activity	2/546	53/10430	0.773515	0.991157	ENSOCUG00000014689/ENSOCUG00000014358	-/-	2
GO:0042623	MF	ATPase activity, coupled	2/546	55/10430	0.790965	0.991157	ENSOCUG00000002814/ENSOCUG00000008164	-/-	2
GO:0016705	MF	oxidoreductase activity, acting on paired donors, with incorporation or reduction of molecular oxygen	4/546	103/10430	0.794757	0.991157	ENSOCUG00000014718/ENSOCUG00000010111/ENSOCUG00000027865/ENSOCUG00000010056	-/-/-/-	4
GO:0005230	MF	extracellular ligand-gated ion channel activity	2/546	57/10430	0.807219	0.991157	ENSOCUG00000006114/ENSOCUG00000024814	-/-	2
GO:0015293	MF	symporter activity	1/546	31/10430	0.811622	0.991157	ENSOCUG00000026260	-	1
GO:0016810	MF	hydrolase activity, acting on carbon-nitrogen (but not peptide) bonds	1/546	31/10430	0.811622	0.991157	ENSOCUG00000003766	-	1
GO:0052689	MF	carboxylic ester hydrolase activity	1/546	32/10430	0.821513	0.991157	ENSOCUG00000006894	-	1
GO:0015276	MF	ligand-gated ion channel activity	2/546	59/10430	0.822339	0.991157	ENSOCUG00000006114/ENSOCUG00000024814	-/-	2
GO:0022834	MF	ligand-gated channel activity	2/546	59/10430	0.822339	0.991157	ENSOCUG00000006114/ENSOCUG00000024814	-/-	2
GO:0022890	MF	inorganic cation transmembrane transporter activity	6/546	156/10430	0.83283	0.991157	ENSOCUG00000010053/ENSOCUG00000026260/ENSOCUG00000005809/ENSOCUG00000004184/ENSOCUG00000023061/novel.987	-/-/-/-/-/-	6
GO:0008236	MF	serine-type peptidase activity	5/546	134/10430	0.83738	0.991157	ENSOCUG00000005115/ENSOCUG00000004137/ENSOCUG00000005471/ENSOCUG00000013625/ENSOCUG00000009058	-/-/-/-/-	5
GO:0017171	MF	serine hydrolase activity	5/546	134/10430	0.83738	0.991157	ENSOCUG00000005115/ENSOCUG00000004137/ENSOCUG00000005471/ENSOCUG00000013625/ENSOCUG00000009058	-/-/-/-/-	5
GO:0015318	MF	inorganic molecular entity transmembrane transporter activity	13/546	312/10430	0.838962	0.991157	ENSOCUG00000024108/ENSOCUG00000010053/ENSOCUG00000012051/ENSOCUG00000000624/ENSOCUG00000026260/ENSOCUG00000005809/ENSOCUG00000022132/ENSOCUG00000004184/ENSOCUG00000023061/ENSOCUG00000006114/ENSOCUG00000024814/ENSOCUG00000009487/novel.987	-/-/-/-/-/-/-/-/-/-/-/-/-	13
GO:0015077	MF	monovalent inorganic cation transmembrane transporter activity	4/546	114/10430	0.854508	0.991157	ENSOCUG00000010053/ENSOCUG00000026260/ENSOCUG00000023061/novel.987	-/-/-/-	4
GO:0015075	MF	ion transmembrane transporter activity	14/546	342/10430	0.863457	0.991157	ENSOCUG00000024108/ENSOCUG00000010053/ENSOCUG00000012051/ENSOCUG00000000624/ENSOCUG00000026260/ENSOCUG00000005809/ENSOCUG00000006500/ENSOCUG00000022132/ENSOCUG00000004184/ENSOCUG00000023061/ENSOCUG00000006114/ENSOCUG00000024814/ENSOCUG00000009487/novel.987	-/-/-/-/-/-/-/-/-/-/-/-/-/-	14
GO:0005126	MF	cytokine receptor binding	2/546	66/10430	0.867211	0.991157	ENSOCUG00000005392/novel.101	-/-	2
GO:0015081	MF	sodium ion transmembrane transporter activity	1/546	40/10430	0.884085	0.991157	ENSOCUG00000026260	-	1
GO:0004252	MF	serine-type endopeptidase activity	4/546	123/10430	0.891764	0.991157	ENSOCUG00000004137/ENSOCUG00000005471/ENSOCUG00000013625/ENSOCUG00000009058	-/-/-/-	4
GO:0140098	MF	catalytic activity, acting on RNA	3/546	98/10430	0.893457	0.991157	ENSOCUG00000027202/ENSOCUG00000006894/ENSOCUG00000012149	-/-/-	3
GO:0008324	MF	cation transmembrane transporter activity	6/546	173/10430	0.896008	0.991157	ENSOCUG00000010053/ENSOCUG00000026260/ENSOCUG00000005809/ENSOCUG00000004184/ENSOCUG00000023061/novel.987	-/-/-/-/-/-	6
GO:0005261	MF	cation channel activity	1/546	43/10430	0.901418	0.991157	ENSOCUG00000005809	-	1
GO:0015399	MF	primary active transmembrane transporter activity	1/546	43/10430	0.901418	0.991157	ENSOCUG00000008164	-	1
GO:0015405	MF	P-P-bond-hydrolysis-driven transmembrane transporter activity	1/546	43/10430	0.901418	0.991157	ENSOCUG00000008164	-	1
GO:0042626	MF	ATPase activity, coupled to transmembrane movement of substances	1/546	43/10430	0.901418	0.991157	ENSOCUG00000008164	-	1
GO:0043492	MF	ATPase activity, coupled to movement of substances	1/546	43/10430	0.901418	0.991157	ENSOCUG00000008164	-	1
GO:0005506	MF	iron ion binding	3/546	102/10430	0.908302	0.991157	ENSOCUG00000009692/ENSOCUG00000027865/ENSOCUG00000010056	-/-/-	3
GO:0004518	MF	nuclease activity	1/546	47/10430	0.92057	0.991157	ENSOCUG00000027202	-	1
GO:0009055	MF	electron transfer activity	1/546	47/10430	0.92057	0.991157	novel.987	-	1
GO:0042578	MF	phosphoric ester hydrolase activity	5/546	158/10430	0.922056	0.991157	ENSOCUG00000016908/ENSOCUG00000001428/ENSOCUG00000002106/ENSOCUG00000003047/ENSOCUG00000000847	-/-/-/-/-	5
GO:0005216	MF	ion channel activity	6/546	185/10430	0.92723	0.991157	ENSOCUG00000024108/ENSOCUG00000005809/ENSOCUG00000022132/ENSOCUG00000006114/ENSOCUG00000024814/ENSOCUG00000009487	-/-/-/-/-/-	6
GO:0022838	MF	substrate-specific channel activity	6/546	185/10430	0.92723	0.991157	ENSOCUG00000024108/ENSOCUG00000005809/ENSOCUG00000022132/ENSOCUG00000006114/ENSOCUG00000024814/ENSOCUG00000009487	-/-/-/-/-/-	6
GO:0140101	MF	catalytic activity, acting on a tRNA	1/546	51/10430	0.936008	0.991157	ENSOCUG00000006894	-	1
GO:0022836	MF	gated channel activity	2/546	85/10430	0.94173	0.991157	ENSOCUG00000006114/ENSOCUG00000024814	-/-	2
GO:0022839	MF	ion gated channel activity	2/546	85/10430	0.94173	0.991157	ENSOCUG00000006114/ENSOCUG00000024814	-/-	2
GO:0016741	MF	transferase activity, transferring one-carbon groups	2/546	86/10430	0.944264	0.991157	ENSOCUG00000015071/ENSOCUG00000012149	-/-	2
GO:0015267	MF	channel activity	6/546	195/10430	0.946625	0.991157	ENSOCUG00000024108/ENSOCUG00000005809/ENSOCUG00000022132/ENSOCUG00000006114/ENSOCUG00000024814/ENSOCUG00000009487	-/-/-/-/-/-	6
GO:0022803	MF	passive transmembrane transporter activity	6/546	195/10430	0.946625	0.991157	ENSOCUG00000024108/ENSOCUG00000005809/ENSOCUG00000022132/ENSOCUG00000006114/ENSOCUG00000024814/ENSOCUG00000009487	-/-/-/-/-/-	6
GO:0022857	MF	transmembrane transporter activity	18/546	480/10430	0.950927	0.991157	ENSOCUG00000001685/ENSOCUG00000024108/ENSOCUG00000010053/ENSOCUG00000012051/ENSOCUG00000000624/ENSOCUG00000026260/ENSOCUG00000005809/ENSOCUG00000008164/ENSOCUG00000006500/ENSOCUG00000022132/ENSOCUG00000008520/ENSOCUG00000004184/ENSOCUG00000023061/ENSOCUG00000006114/ENSOCUG00000024814/ENSOCUG00000009487/novel.987/ENSOCUG00000004019	-/-/-/-/-/-/-/-/-/-/-/-/-/-/-/-/-/-	18
GO:0004553	MF	hydrolase activity, hydrolyzing O-glycosyl compounds	1/546	56/10430	0.951162	0.991157	ENSOCUG00000026849	-	1
GO:0004721	MF	phosphoprotein phosphatase activity	2/546	90/10430	0.953392	0.991157	ENSOCUG00000003047/ENSOCUG00000000847	-/-	2
GO:0004674	MF	protein serine/threonine kinase activity	1/546	57/10430	0.953733	0.991157	ENSOCUG00000005098	-	1
GO:0046873	MF	metal ion transmembrane transporter activity	2/546	94/10430	0.961081	0.991157	ENSOCUG00000026260/ENSOCUG00000004184	-/-	2
GO:0008234	MF	cysteine-type peptidase activity	2/546	102/10430	0.972972	0.991157	ENSOCUG00000005540/ENSOCUG00000012853	-/-	2
GO:0046982	MF	protein heterodimerization activity	2/546	102/10430	0.972972	0.991157	ENSOCUG00000017682/ENSOCUG00000004773	-/-	2
GO:0016874	MF	ligase activity	1/546	68/10430	0.974483	0.991157	ENSOCUG00000022945	-	1
GO:0036459	MF	thiol-dependent ubiquitinyl hydrolase activity	1/546	68/10430	0.974483	0.991157	ENSOCUG00000012853	-	1
GO:0101005	MF	ubiquitinyl hydrolase activity	1/546	68/10430	0.974483	0.991157	ENSOCUG00000012853	-	1
GO:0019783	MF	ubiquitin-like protein-specific protease activity	1/546	69/10430	0.975828	0.991157	ENSOCUG00000012853	-	1
GO:0016791	MF	phosphatase activity	2/546	105/10430	0.976456	0.991157	ENSOCUG00000003047/ENSOCUG00000000847	-/-	2
GO:0016788	MF	hydrolase activity, acting on ester bonds	8/546	272/10430	0.976532	0.991157	ENSOCUG00000016908/ENSOCUG00000001428/ENSOCUG00000027202/ENSOCUG00000002106/ENSOCUG00000003047/ENSOCUG00000000847/ENSOCUG00000000865/ENSOCUG00000006894	-/-/-/-/-/-/-/-	8
GO:0016758	MF	transferase activity, transferring hexosyl groups	2/546	106/10430	0.977517	0.991157	ENSOCUG00000016593/ENSOCUG00000007916	-/-	2
GO:0008168	MF	methyltransferase activity	1/546	79/10430	0.985936	0.995065	ENSOCUG00000012149	-	1
GO:0003735	MF	structural constituent of ribosome	13/546	496/10430	0.998794	0.999705	ENSOCUG00000012485/ENSOCUG00000024462/ENSOCUG00000025196/ENSOCUG00000002506/ENSOCUG00000022191/ENSOCUG00000022150/ENSOCUG00000026323/ENSOCUG00000023274/ENSOCUG00000024508/novel.1433/ENSOCUG00000025046/ENSOCUG00000025724/ENSOCUG00000026035	-/-/-/-/-/-/-/-/-/-/-/-/-	13
GO:0003723	MF	RNA binding	4/546	270/10430	0.999705	0.999705	ENSOCUG00000006750/ENSOCUG00000014028/ENSOCUG00000013696/ENSOCUG00000012149	-/-/-/-	4

## Sheet: proteomics_go
GO_ID	GO_Term	GO_Class	Pvalue	AdjustedPv	x	y	n	N	EnrichDirect	GOlevl	ProtID	Description
GO:0003735	structural constituent of ribosome	MF	8.51502e-15	4.43207e-12	34	66	274	1688	Over	3	ENSOCUP00000016036 ENSOCUP00000008691 ENSOCUP00000017299 ENSOCUP00000004239 ENSOCUP00000018431 ENSOCUP00000020536 ENSOCUP00000020815 ENSOCUP00000019681 ENSOCUP00000011964 ENSOCUP00000017241 ENSOCUP00000001378 ENSOCUP00000003297 ENSOCUP00000021175 ENSOCUP00000004803 ENSOCUP00000008927 ENSOCUP00000007890 ENSOCUP00000000740 ENSOCUP00000001855 ENSOCUP00000010735 ENSOCUP00000003355 ENSOCUP00000020197 …	-,ribosomal protein L5(RPL5) Oryctolagus cuniculus,40S ribosomal protein S4, X isoform-like(LOC100338112) Oryctolagus cuniculus,ribosomal protein L12(RPL12) Oryctolagus cuniculus,40S ribosomal protein S19(LOC100345774) Oryctolagus cuniculus,40S ribosomal protein S17(LOC100353606) Oryctolagus cuniculus,-,40S ribosomal protein S11(LOC100347468) Oryctolagus cuniculus,ribosomal protein L23(RPL23) Ory…
GO:0005840	ribosome	CC	8.51502e-15	4.43207e-12	34	66	274	1688	Over	5	ENSOCUP00000016036 ENSOCUP00000008691 ENSOCUP00000017299 ENSOCUP00000004239 ENSOCUP00000018431 ENSOCUP00000020536 ENSOCUP00000020815 ENSOCUP00000019681 ENSOCUP00000011964 ENSOCUP00000017241 ENSOCUP00000001378 ENSOCUP00000003297 ENSOCUP00000021175 ENSOCUP00000004803 ENSOCUP00000008927 ENSOCUP00000007890 ENSOCUP00000000740 ENSOCUP00000001855 ENSOCUP00000010735 ENSOCUP00000003355 ENSOCUP00000020197 …	-,ribosomal protein L5(RPL5) Oryctolagus cuniculus,40S ribosomal protein S4, X isoform-like(LOC100338112) Oryctolagus cuniculus,ribosomal protein L12(RPL12) Oryctolagus cuniculus,40S ribosomal protein S19(LOC100345774) Oryctolagus cuniculus,40S ribosomal protein S17(LOC100353606) Oryctolagus cuniculus,-,40S ribosomal protein S11(LOC100347468) Oryctolagus cuniculus,ribosomal protein L23(RPL23) Ory…
GO:0030529	intracellular ribonucleoprotein complex	CC	1.98183e-13	5.15772e-11	35	73	274	1688	Over	4	ENSOCUP00000016036 ENSOCUP00000008691 ENSOCUP00000017299 ENSOCUP00000004239 ENSOCUP00000018431 ENSOCUP00000020536 ENSOCUP00000020815 ENSOCUP00000019681 ENSOCUP00000011964 ENSOCUP00000017241 ENSOCUP00000001378 ENSOCUP00000003297 ENSOCUP00000021175 ENSOCUP00000004803 ENSOCUP00000008927 ENSOCUP00000007890 ENSOCUP00000000740 ENSOCUP00000001855 ENSOCUP00000010735 ENSOCUP00000003355 ENSOCUP00000020197 …	-,ribosomal protein L5(RPL5) Oryctolagus cuniculus,40S ribosomal protein S4, X isoform-like(LOC100338112) Oryctolagus cuniculus,ribosomal protein L12(RPL12) Oryctolagus cuniculus,40S ribosomal protein S19(LOC100345774) Oryctolagus cuniculus,40S ribosomal protein S17(LOC100353606) Oryctolagus cuniculus,-,40S ribosomal protein S11(LOC100347468) Oryctolagus cuniculus,ribosomal protein L23(RPL23) Ory…
GO:0044271	cellular nitrogen compound biosynthetic process	BP	1.43025e-09	2.97779e-07	49	142	274	1688	Over	5	ENSOCUP00000016088 ENSOCUP00000000973 ENSOCUP00000013489 ENSOCUP00000016036 ENSOCUP00000008691 ENSOCUP00000008932 ENSOCUP00000025019 ENSOCUP00000007045 ENSOCUP00000017299 ENSOCUP00000004239 ENSOCUP00000018431 ENSOCUP00000020536 ENSOCUP00000020815 ENSOCUP00000019681 ENSOCUP00000004550 ENSOCUP00000011964 ENSOCUP00000017241 ENSOCUP00000001378 ENSOCUP00000003297 ENSOCUP00000021175 ENSOCUP00000004803 …	-,5-aminoimidazole-4-carboxamide ribonucleotide formyltransferase/IMP cyclohydrolase(ATIC) Oryctolagus cuniculus,arginyl-tRNA synthetase(RARS) Oryctolagus cuniculus,-,ribosomal protein L5(RPL5) Oryctolagus cuniculus,heterogeneous nuclear ribonucleoprotein K(HNRNPK) Oryctolagus cuniculus,NME/NM23 nucleoside diphosphate kinase 2(NME2) Oryctolagus cuniculus,mannose phosphate isomerase(MPI) Oryctolag…
GO:1901564	organonitrogen compound metabolic process	BP	4.32373e-09	7.50166e-07	59	188	274	1688	Over	4	ENSOCUP00000017793 ENSOCUP00000005301 ENSOCUP00000008689 ENSOCUP00000001250 ENSOCUP00000016088 ENSOCUP00000000973 ENSOCUP00000013489 ENSOCUP00000016036 ENSOCUP00000008691 ENSOCUP00000007361 ENSOCUP00000025019 ENSOCUP00000017299 ENSOCUP00000004239 ENSOCUP00000018431 ENSOCUP00000020536 ENSOCUP00000020815 ENSOCUP00000019681 ENSOCUP00000004550 ENSOCUP00000002768 ENSOCUP00000011964 ENSOCUP00000017241 …	-,-,enolase 1(ENO1) Oryctolagus cuniculus,glucose-6-phosphate isomerase(GPI) Oryctolagus cuniculus,-,5-aminoimidazole-4-carboxamide ribonucleotide formyltransferase/IMP cyclohydrolase(ATIC) Oryctolagus cuniculus,arginyl-tRNA synthetase(RARS) Oryctolagus cuniculus,-,ribosomal protein L5(RPL5) Oryctolagus cuniculus,glutamate dehydrogenase 1(GLUD1) Oryctolagus cuniculus,NME/NM23 nucleoside diphospha…
GO:0043232	intracellular non-membrane-bounded organelle	CC	2.19157e-08	2.85179e-06	52	163	274	1688	Over	4	ENSOCUP00000008830 ENSOCUP00000018650 ENSOCUP00000001889 ENSOCUP00000000235 ENSOCUP00000003592 ENSOCUP00000012421 ENSOCUP00000016036 ENSOCUP00000008691 ENSOCUP00000014752 ENSOCUP00000006488 ENSOCUP00000017299 ENSOCUP00000004239 ENSOCUP00000024188 ENSOCUP00000018431 ENSOCUP00000020536 ENSOCUP00000020815 ENSOCUP00000019681 ENSOCUP00000011964 ENSOCUP00000017241 ENSOCUP00000021717 ENSOCUP00000007030 …	myosin-8(LOC100303760) Oryctolagus cuniculus,tubulin alpha-1C chain(LOC100357567) Oryctolagus cuniculus,tubulin beta class I(TUBB) Oryctolagus cuniculus,capping actin protein of muscle Z-line alpha subunit 1(CAPZA1) Oryctolagus cuniculus,myosin heavy chain 9(MYH9) Oryctolagus cuniculus,histone H1.4(LOC100348835) Oryctolagus cuniculus,-,ribosomal protein L5(RPL5) Oryctolagus cuniculus,histone H4(L…
GO:1901566	organonitrogen compound biosynthetic process	BP	3.63663e-08	4.20637e-06	46	139	274	1688	Over	5	ENSOCUP00000016088 ENSOCUP00000000973 ENSOCUP00000013489 ENSOCUP00000016036 ENSOCUP00000008691 ENSOCUP00000025019 ENSOCUP00000017299 ENSOCUP00000004239 ENSOCUP00000018431 ENSOCUP00000020536 ENSOCUP00000020815 ENSOCUP00000019681 ENSOCUP00000011964 ENSOCUP00000017241 ENSOCUP00000001378 ENSOCUP00000003297 ENSOCUP00000021175 ENSOCUP00000004803 ENSOCUP00000008927 ENSOCUP00000007890 ENSOCUP00000019662 …	-,5-aminoimidazole-4-carboxamide ribonucleotide formyltransferase/IMP cyclohydrolase(ATIC) Oryctolagus cuniculus,arginyl-tRNA synthetase(RARS) Oryctolagus cuniculus,-,ribosomal protein L5(RPL5) Oryctolagus cuniculus,NME/NM23 nucleoside diphosphate kinase 2(NME2) Oryctolagus cuniculus,40S ribosomal protein S4, X isoform-like(LOC100338112) Oryctolagus cuniculus,ribosomal protein L12(RPL12) Oryctola…
GO:0006807	nitrogen compound metabolic process	BP	5.5359e-08	5.76287e-06	65	225	274	1688	Over	3	ENSOCUP00000017793 ENSOCUP00000005301 ENSOCUP00000008689 ENSOCUP00000001250 ENSOCUP00000004478 ENSOCUP00000016088 ENSOCUP00000000973 ENSOCUP00000013489 ENSOCUP00000009813 ENSOCUP00000016036 ENSOCUP00000008691 ENSOCUP00000007361 ENSOCUP00000008932 ENSOCUP00000025019 ENSOCUP00000007045 ENSOCUP00000017299 ENSOCUP00000004239 ENSOCUP00000018431 ENSOCUP00000020536 ENSOCUP00000020815 ENSOCUP00000019681 …	-,-,enolase 1(ENO1) Oryctolagus cuniculus,glucose-6-phosphate isomerase(GPI) Oryctolagus cuniculus,adenylate kinase 1(AK1) Oryctolagus cuniculus,-,5-aminoimidazole-4-carboxamide ribonucleotide formyltransferase/IMP cyclohydrolase(ATIC) Oryctolagus cuniculus,arginyl-tRNA synthetase(RARS) Oryctolagus cuniculus,adenylate kinase 3(AK3) Oryctolagus cuniculus,-,ribosomal protein L5(RPL5) Oryctolagus cu…
GO:0044249	cellular biosynthetic process	BP	1.81832e-07	1.51832e-05	53	175	274	1688	Over	4	ENSOCUP00000016088 ENSOCUP00000000973 ENSOCUP00000013489 ENSOCUP00000016036 ENSOCUP00000008691 ENSOCUP00000008932 ENSOCUP00000025019 ENSOCUP00000007045 ENSOCUP00000017299 ENSOCUP00000004239 ENSOCUP00000018431 ENSOCUP00000020536 ENSOCUP00000020815 ENSOCUP00000019681 ENSOCUP00000004550 ENSOCUP00000011964 ENSOCUP00000017241 ENSOCUP00000001378 ENSOCUP00000003297 ENSOCUP00000021175 ENSOCUP00000004803 …	-,5-aminoimidazole-4-carboxamide ribonucleotide formyltransferase/IMP cyclohydrolase(ATIC) Oryctolagus cuniculus,arginyl-tRNA synthetase(RARS) Oryctolagus cuniculus,-,ribosomal protein L5(RPL5) Oryctolagus cuniculus,heterogeneous nuclear ribonucleoprotein K(HNRNPK) Oryctolagus cuniculus,NME/NM23 nucleoside diphosphate kinase 2(NME2) Oryctolagus cuniculus,mannose phosphate isomerase(MPI) Oryctolag…
GO:0043043	peptide biosynthetic process	BP	2.18778e-07	1.51832e-05	37	107	274	1688	Over	6	ENSOCUP00000013489 ENSOCUP00000016036 ENSOCUP00000008691 ENSOCUP00000017299 ENSOCUP00000004239 ENSOCUP00000018431 ENSOCUP00000020536 ENSOCUP00000020815 ENSOCUP00000019681 ENSOCUP00000011964 ENSOCUP00000017241 ENSOCUP00000001378 ENSOCUP00000003297 ENSOCUP00000021175 ENSOCUP00000004803 ENSOCUP00000008927 ENSOCUP00000007890 ENSOCUP00000000740 ENSOCUP00000004591 ENSOCUP00000001855 ENSOCUP00000010735 …	arginyl-tRNA synthetase(RARS) Oryctolagus cuniculus,-,ribosomal protein L5(RPL5) Oryctolagus cuniculus,40S ribosomal protein S4, X isoform-like(LOC100338112) Oryctolagus cuniculus,ribosomal protein L12(RPL12) Oryctolagus cuniculus,40S ribosomal protein S19(LOC100345774) Oryctolagus cuniculus,40S ribosomal protein S17(LOC100353606) Oryctolagus cuniculus,-,40S ribosomal protein S11(LOC100347468) Or…
GO:0006412	translation	BP	3.20401e-07	2.08461e-05	36	104	274	1688	Over	6	ENSOCUP00000013489 ENSOCUP00000016036 ENSOCUP00000008691 ENSOCUP00000017299 ENSOCUP00000004239 ENSOCUP00000018431 ENSOCUP00000020536 ENSOCUP00000020815 ENSOCUP00000019681 ENSOCUP00000011964 ENSOCUP00000017241 ENSOCUP00000001378 ENSOCUP00000003297 ENSOCUP00000021175 ENSOCUP00000004803 ENSOCUP00000008927 ENSOCUP00000007890 ENSOCUP00000000740 ENSOCUP00000004591 ENSOCUP00000001855 ENSOCUP00000010735 …	arginyl-tRNA synthetase(RARS) Oryctolagus cuniculus,-,ribosomal protein L5(RPL5) Oryctolagus cuniculus,40S ribosomal protein S4, X isoform-like(LOC100338112) Oryctolagus cuniculus,ribosomal protein L12(RPL12) Oryctolagus cuniculus,40S ribosomal protein S19(LOC100345774) Oryctolagus cuniculus,40S ribosomal protein S17(LOC100353606) Oryctolagus cuniculus,-,40S ribosomal protein S11(LOC100347468) Or…
GO:0009058	biosynthetic process	BP	3.8154e-07	2.33637e-05	55	187	274	1688	Over	3	ENSOCUP00000001250 ENSOCUP00000016088 ENSOCUP00000000973 ENSOCUP00000013489 ENSOCUP00000016036 ENSOCUP00000008691 ENSOCUP00000008932 ENSOCUP00000025019 ENSOCUP00000007045 ENSOCUP00000017299 ENSOCUP00000004239 ENSOCUP00000018431 ENSOCUP00000020536 ENSOCUP00000020815 ENSOCUP00000019681 ENSOCUP00000004550 ENSOCUP00000011964 ENSOCUP00000017241 ENSOCUP00000001378 ENSOCUP00000003297 ENSOCUP00000021175 …	glucose-6-phosphate isomerase(GPI) Oryctolagus cuniculus,-,5-aminoimidazole-4-carboxamide ribonucleotide formyltransferase/IMP cyclohydrolase(ATIC) Oryctolagus cuniculus,arginyl-tRNA synthetase(RARS) Oryctolagus cuniculus,-,ribosomal protein L5(RPL5) Oryctolagus cuniculus,heterogeneous nuclear ribonucleoprotein K(HNRNPK) Oryctolagus cuniculus,NME/NM23 nucleoside diphosphate kinase 2(NME2) Oryctol…
GO:1901576	organic substance biosynthetic process	BP	5.71872e-07	3.30733e-05	52	175	274	1688	Over	4	ENSOCUP00000001250 ENSOCUP00000016088 ENSOCUP00000000973 ENSOCUP00000013489 ENSOCUP00000016036 ENSOCUP00000008691 ENSOCUP00000008932 ENSOCUP00000025019 ENSOCUP00000007045 ENSOCUP00000017299 ENSOCUP00000004239 ENSOCUP00000018431 ENSOCUP00000020536 ENSOCUP00000020815 ENSOCUP00000019681 ENSOCUP00000011964 ENSOCUP00000017241 ENSOCUP00000001378 ENSOCUP00000003297 ENSOCUP00000021175 ENSOCUP00000004803 …	glucose-6-phosphate isomerase(GPI) Oryctolagus cuniculus,-,5-aminoimidazole-4-carboxamide ribonucleotide formyltransferase/IMP cyclohydrolase(ATIC) Oryctolagus cuniculus,arginyl-tRNA synthetase(RARS) Oryctolagus cuniculus,-,ribosomal protein L5(RPL5) Oryctolagus cuniculus,heterogeneous nuclear ribonucleoprotein K(HNRNPK) Oryctolagus cuniculus,NME/NM23 nucleoside diphosphate kinase 2(NME2) Oryctol…
GO:0034641	cellular nitrogen compound metabolic process	BP	6.30423e-07	3.45405e-05	58	203	274	1688	Over	4	ENSOCUP00000017793 ENSOCUP00000005301 ENSOCUP00000008689 ENSOCUP00000001250 ENSOCUP00000004478 ENSOCUP00000016088 ENSOCUP00000000973 ENSOCUP00000013489 ENSOCUP00000009813 ENSOCUP00000016036 ENSOCUP00000008691 ENSOCUP00000008932 ENSOCUP00000025019 ENSOCUP00000007045 ENSOCUP00000017299 ENSOCUP00000004239 ENSOCUP00000018431 ENSOCUP00000020536 ENSOCUP00000020815 ENSOCUP00000019681 ENSOCUP00000004550 …	-,-,enolase 1(ENO1) Oryctolagus cuniculus,glucose-6-phosphate isomerase(GPI) Oryctolagus cuniculus,adenylate kinase 1(AK1) Oryctolagus cuniculus,-,5-aminoimidazole-4-carboxamide ribonucleotide formyltransferase/IMP cyclohydrolase(ATIC) Oryctolagus cuniculus,arginyl-tRNA synthetase(RARS) Oryctolagus cuniculus,adenylate kinase 3(AK3) Oryctolagus cuniculus,-,ribosomal protein L5(RPL5) Oryctolagus cu…
GO:0010467	gene expression	BP	1.87987e-06	9.78471e-05	39	122	274	1688	Over	5	ENSOCUP00000013489 ENSOCUP00000016036 ENSOCUP00000008691 ENSOCUP00000008932 ENSOCUP00000017299 ENSOCUP00000004239 ENSOCUP00000018431 ENSOCUP00000020536 ENSOCUP00000020815 ENSOCUP00000019681 ENSOCUP00000011964 ENSOCUP00000017241 ENSOCUP00000001378 ENSOCUP00000003297 ENSOCUP00000021175 ENSOCUP00000004803 ENSOCUP00000008927 ENSOCUP00000007890 ENSOCUP00000004761 ENSOCUP00000000740 ENSOCUP00000004591 …	arginyl-tRNA synthetase(RARS) Oryctolagus cuniculus,-,ribosomal protein L5(RPL5) Oryctolagus cuniculus,heterogeneous nuclear ribonucleoprotein K(HNRNPK) Oryctolagus cuniculus,40S ribosomal protein S4, X isoform-like(LOC100338112) Oryctolagus cuniculus,ribosomal protein L12(RPL12) Oryctolagus cuniculus,40S ribosomal protein S19(LOC100345774) Oryctolagus cuniculus,40S ribosomal protein S17(LOC10035…
GO:0005198	structural molecule activity	MF	4.88397e-06	0.000242105	38	121	274	1688	Over	2	ENSOCUP00000018650 ENSOCUP00000001889 ENSOCUP00000016036 ENSOCUP00000008691 ENSOCUP00000006488 ENSOCUP00000017299 ENSOCUP00000004239 ENSOCUP00000018431 ENSOCUP00000020536 ENSOCUP00000020815 ENSOCUP00000019681 ENSOCUP00000011964 ENSOCUP00000023191 ENSOCUP00000017241 ENSOCUP00000001378 ENSOCUP00000003297 ENSOCUP00000021175 ENSOCUP00000004803 ENSOCUP00000008927 ENSOCUP00000007890 ENSOCUP00000000740 …	tubulin alpha-1C chain(LOC100357567) Oryctolagus cuniculus,tubulin beta class I(TUBB) Oryctolagus cuniculus,-,ribosomal protein L5(RPL5) Oryctolagus cuniculus,lamin B1(LMNB1) Oryctolagus cuniculus,40S ribosomal protein S4, X isoform-like(LOC100338112) Oryctolagus cuniculus,ribosomal protein L12(RPL12) Oryctolagus cuniculus,40S ribosomal protein S19(LOC100345774) Oryctolagus cuniculus,40S ribosoma…
GO:0034645	cellular macromolecule biosynthetic process	BP	5.82621e-06	0.000263699	39	126	274	1688	Over	5	ENSOCUP00000013489 ENSOCUP00000016036 ENSOCUP00000008691 ENSOCUP00000008932 ENSOCUP00000017299 ENSOCUP00000004239 ENSOCUP00000018431 ENSOCUP00000020536 ENSOCUP00000020815 ENSOCUP00000019681 ENSOCUP00000011964 ENSOCUP00000017241 ENSOCUP00000001378 ENSOCUP00000003297 ENSOCUP00000021175 ENSOCUP00000004803 ENSOCUP00000008927 ENSOCUP00000007890 ENSOCUP00000000740 ENSOCUP00000004591 ENSOCUP00000002924 …	arginyl-tRNA synthetase(RARS) Oryctolagus cuniculus,-,ribosomal protein L5(RPL5) Oryctolagus cuniculus,heterogeneous nuclear ribonucleoprotein K(HNRNPK) Oryctolagus cuniculus,40S ribosomal protein S4, X isoform-like(LOC100338112) Oryctolagus cuniculus,ribosomal protein L12(RPL12) Oryctolagus cuniculus,40S ribosomal protein S19(LOC100345774) Oryctolagus cuniculus,40S ribosomal protein S17(LOC10035…
GO:0032991	macromolecular complex	CC	1.44364e-05	0.00062618	62	238	274	1688	Over	2	ENSOCUP00000008830 ENSOCUP00000008689 ENSOCUP00000021177 ENSOCUP00000008461 ENSOCUP00000000235 ENSOCUP00000009673 ENSOCUP00000002552 ENSOCUP00000003592 ENSOCUP00000009668 ENSOCUP00000012421 ENSOCUP00000016036 ENSOCUP00000008691 ENSOCUP00000014752 ENSOCUP00000017299 ENSOCUP00000004239 ENSOCUP00000024188 ENSOCUP00000009684 ENSOCUP00000018431 ENSOCUP00000020536 ENSOCUP00000020815 ENSOCUP00000019681 …	myosin-8(LOC100303760) Oryctolagus cuniculus,enolase 1(ENO1) Oryctolagus cuniculus,glycerol-3-phosphate dehydrogenase 1(GPD1) Oryctolagus cuniculus,-,capping actin protein of muscle Z-line alpha subunit 1(CAPZA1) Oryctolagus cuniculus,fibrinogen alpha chain(FGA) Oryctolagus cuniculus,Rab geranylgeranyltransferase alpha subunit(RABGGTA) Oryctolagus cuniculus,myosin heavy chain 9(MYH9) Oryctolagus …
GO:0044444	cytoplasmic part	CC	0.000795307	0.0318429	48	193	274	1688	Over	4	ENSOCUP00000008689 ENSOCUP00000021177 ENSOCUP00000008461 ENSOCUP00000002552 ENSOCUP00000016036 ENSOCUP00000008691 ENSOCUP00000017299 ENSOCUP00000004239 ENSOCUP00000018431 ENSOCUP00000020536 ENSOCUP00000020815 ENSOCUP00000019681 ENSOCUP00000011964 ENSOCUP00000017241 ENSOCUP00000001314 ENSOCUP00000001378 ENSOCUP00000003297 ENSOCUP00000021175 ENSOCUP00000004803 ENSOCUP00000008927 ENSOCUP00000007890 …	enolase 1(ENO1) Oryctolagus cuniculus,glycerol-3-phosphate dehydrogenase 1(GPD1) Oryctolagus cuniculus,-,Rab geranylgeranyltransferase alpha subunit(RABGGTA) Oryctolagus cuniculus,-,ribosomal protein L5(RPL5) Oryctolagus cuniculus,40S ribosomal protein S4, X isoform-like(LOC100338112) Oryctolagus cuniculus,ribosomal protein L12(RPL12) Oryctolagus cuniculus,40S ribosomal protein S19(LOC100345774) …
GO:0050817	coagulation	BP	0.00297071	0.110447	4	5	274	1688	Over	4	ENSOCUP00000015253 ENSOCUP00000009673 ENSOCUP00000009668 ENSOCUP00000009684	annexin A5(ANXA5) Oryctolagus cuniculus,fibrinogen alpha chain(FGA) Oryctolagus cuniculus,fibrinogen beta chain(FGB) Oryctolagus cuniculus,fibrinogen gamma chain(FGG) Oryctolagus cuniculus
GO:0005577	fibrinogen complex	CC	0.00423777	0.13786	3	3	274	1688	Over	3	ENSOCUP00000009673 ENSOCUP00000009668 ENSOCUP00000009684	fibrinogen alpha chain(FGA) Oryctolagus cuniculus,fibrinogen beta chain(FGB) Oryctolagus cuniculus,fibrinogen gamma chain(FGG) Oryctolagus cuniculus
GO:0030168	platelet activation	BP	0.00423777	0.13786	3	3	274	1688	Over	5	ENSOCUP00000009673 ENSOCUP00000009668 ENSOCUP00000009684	fibrinogen alpha chain(FGA) Oryctolagus cuniculus,fibrinogen beta chain(FGB) Oryctolagus cuniculus,fibrinogen gamma chain(FGG) Oryctolagus cuniculus
GO:0003713	transcription coactivator activity	MF	0.00423777	0.13786	3	3	274	1688	Over	5	ENSOCUP00000011040 ENSOCUP00000018267 ENSOCUP00000005416	-,MYC binding protein(MYCBP) Oryctolagus cuniculus,SUB1 homolog, transcriptional regulator(SUB1) Oryctolagus cuniculus
GO:0071704	organic substance metabolic process	BP	0.00559875	0.176615	97	478	274	1688	Over	3	ENSOCUP00000017793 ENSOCUP00000005301 ENSOCUP00000021667 ENSOCUP00000008689 ENSOCUP00000001250 ENSOCUP00000021177 ENSOCUP00000004478 ENSOCUP00000021173 ENSOCUP00000023664 ENSOCUP00000008461 ENSOCUP00000009121 ENSOCUP00000016088 ENSOCUP00000012294 ENSOCUP00000000973 ENSOCUP00000009241 ENSOCUP00000002552 ENSOCUP00000013489 ENSOCUP00000008588 ENSOCUP00000009813 ENSOCUP00000016036 ENSOCUP00000008691 …	-,-,lactate dehydrogenase A(LDHA) Oryctolagus cuniculus,enolase 1(ENO1) Oryctolagus cuniculus,glucose-6-phosphate isomerase(GPI) Oryctolagus cuniculus,glycerol-3-phosphate dehydrogenase 1(GPD1) Oryctolagus cuniculus,adenylate kinase 1(AK1) Oryctolagus cuniculus,isocitrate dehydrogenase (NADP(+)) 2, mitochondrial(IDH2) Oryctolagus cuniculus,aminopeptidase puromycin sensitive(NPEPPS) Oryctolagus cu…
GO:0008152	metabolic process	BP	0.00613389	0.187805	122	625	274	1688	Over	2	ENSOCUP00000017793 ENSOCUP00000005301 ENSOCUP00000017094 ENSOCUP00000021667 ENSOCUP00000008689 ENSOCUP00000001250 ENSOCUP00000021177 ENSOCUP00000016639 ENSOCUP00000004478 ENSOCUP00000007195 ENSOCUP00000024888 ENSOCUP00000021173 ENSOCUP00000023664 ENSOCUP00000008461 ENSOCUP00000009121 ENSOCUP00000016088 ENSOCUP00000009606 ENSOCUP00000012294 ENSOCUP00000021965 ENSOCUP00000000973 ENSOCUP00000009241 …	-,-,glyceraldehyde-3-phosphate dehydrogenase(GAPDH) Oryctolagus cuniculus,lactate dehydrogenase A(LDHA) Oryctolagus cuniculus,enolase 1(ENO1) Oryctolagus cuniculus,glucose-6-phosphate isomerase(GPI) Oryctolagus cuniculus,glycerol-3-phosphate dehydrogenase 1(GPD1) Oryctolagus cuniculus,UDP-glucose pyrophosphorylase 2(UGP2) Oryctolagus cuniculus,adenylate kinase 1(AK1) Oryctolagus cuniculus,aldehyd…
GO:0044237	cellular metabolic process	BP	0.00676379	0.201174	88	429	274	1688	Over	3	ENSOCUP00000017793 ENSOCUP00000005301 ENSOCUP00000021667 ENSOCUP00000008689 ENSOCUP00000001250 ENSOCUP00000021177 ENSOCUP00000004478 ENSOCUP00000021173 ENSOCUP00000008461 ENSOCUP00000016088 ENSOCUP00000000973 ENSOCUP00000002552 ENSOCUP00000013489 ENSOCUP00000008588 ENSOCUP00000009813 ENSOCUP00000016036 ENSOCUP00000008691 ENSOCUP00000022197 ENSOCUP00000007361 ENSOCUP00000008932 ENSOCUP00000025019 …	-,-,lactate dehydrogenase A(LDHA) Oryctolagus cuniculus,enolase 1(ENO1) Oryctolagus cuniculus,glucose-6-phosphate isomerase(GPI) Oryctolagus cuniculus,glycerol-3-phosphate dehydrogenase 1(GPD1) Oryctolagus cuniculus,adenylate kinase 1(AK1) Oryctolagus cuniculus,isocitrate dehydrogenase (NADP(+)) 2, mitochondrial(IDH2) Oryctolagus cuniculus,-,-,5-aminoimidazole-4-carboxamide ribonucleotide formylt…
GO:0005737	cytoplasm	CC	0.00822097	0.237723	54	243	274	1688	Over	4	ENSOCUP00000008689 ENSOCUP00000021177 ENSOCUP00000010958 ENSOCUP00000008461 ENSOCUP00000002552 ENSOCUP00000013489 ENSOCUP00000016036 ENSOCUP00000008691 ENSOCUP00000017299 ENSOCUP00000004239 ENSOCUP00000008923 ENSOCUP00000018431 ENSOCUP00000020536 ENSOCUP00000020815 ENSOCUP00000019681 ENSOCUP00000011964 ENSOCUP00000017241 ENSOCUP00000001314 ENSOCUP00000001378 ENSOCUP00000003297 ENSOCUP00000021175 …	enolase 1(ENO1) Oryctolagus cuniculus,glycerol-3-phosphate dehydrogenase 1(GPD1) Oryctolagus cuniculus,heat shock protein family D (Hsp60) member 1(HSPD1) Oryctolagus cuniculus,-,Rab geranylgeranyltransferase alpha subunit(RABGGTA) Oryctolagus cuniculus,arginyl-tRNA synthetase(RARS) Oryctolagus cuniculus,-,ribosomal protein L5(RPL5) Oryctolagus cuniculus,40S ribosomal protein S4, X isoform-like(L…
GO:0034654	nucleobase-containing compound biosynthetic process	BP	0.00925673	0.260439	10	28	274	1688	Over	5	ENSOCUP00000016088 ENSOCUP00000000973 ENSOCUP00000008932 ENSOCUP00000025019 ENSOCUP00000007045 ENSOCUP00000019662 ENSOCUP00000003999 ENSOCUP00000017364 ENSOCUP00000001275 ENSOCUP00000013062	-,5-aminoimidazole-4-carboxamide ribonucleotide formyltransferase/IMP cyclohydrolase(ATIC) Oryctolagus cuniculus,heterogeneous nuclear ribonucleoprotein K(HNRNPK) Oryctolagus cuniculus,NME/NM23 nucleoside diphosphate kinase 2(NME2) Oryctolagus cuniculus,mannose phosphate isomerase(MPI) Oryctolagus cuniculus,-,enhancer of rudimentary homolog (Drosophila)(ERH) Oryctolagus cuniculus,NME/NM23 nucleos…
GO:0009165	nucleotide biosynthetic process	BP	0.012803	0.282137	8	21	274	1688	Over	6	ENSOCUP00000016088 ENSOCUP00000000973 ENSOCUP00000025019 ENSOCUP00000019662 ENSOCUP00000003999 ENSOCUP00000017364 ENSOCUP00000001275 ENSOCUP00000013062	-,5-aminoimidazole-4-carboxamide ribonucleotide formyltransferase/IMP cyclohydrolase(ATIC) Oryctolagus cuniculus,NME/NM23 nucleoside diphosphate kinase 2(NME2) Oryctolagus cuniculus,-,enhancer of rudimentary homolog (Drosophila)(ERH) Oryctolagus cuniculus,NME/NM23 nucleoside diphosphate kinase 4(NME4) Oryctolagus cuniculus,guanine monophosphate synthase(GMPS) Oryctolagus cuniculus,Coenzyme A synt…
GO:0044282	small molecule catabolic process	BP	0.0135591	0.282137	5	10	274	1688	Over	5	ENSOCUP00000008588 ENSOCUP00000004550 ENSOCUP00000025017 ENSOCUP00000012497 ENSOCUP00000009448	esterase D(ESD) Oryctolagus cuniculus,dimethylarginine dimethylaminohydrolase 1(DDAH1) Oryctolagus cuniculus,dimethylarginine dimethylaminohydrolase 2(DDAH2) Oryctolagus cuniculus,inositol monophosphatase 1(IMPA1) Oryctolagus cuniculus,D-tyrosyl-tRNA deacylase 1(DTD1) Oryctolagus cuniculus
GO:0006221	pyrimidine nucleotide biosynthetic process	BP	0.0149064	0.282137	3	4	274	1688	Over	7	ENSOCUP00000025019 ENSOCUP00000003999 ENSOCUP00000017364	NME/NM23 nucleoside diphosphate kinase 2(NME2) Oryctolagus cuniculus,enhancer of rudimentary homolog (Drosophila)(ERH) Oryctolagus cuniculus,NME/NM23 nucleoside diphosphate kinase 4(NME4) Oryctolagus cuniculus
GO:0016861	intramolecular oxidoreductase activity, interconverting aldoses and ketoses	MF	0.0149064	0.282137	3	4	274	1688	Over	5	ENSOCUP00000001250 ENSOCUP00000007045 ENSOCUP00000020693	glucose-6-phosphate isomerase(GPI) Oryctolagus cuniculus,mannose phosphate isomerase(MPI) Oryctolagus cuniculus,ribose 5-phosphate isomerase A(RPIA) Oryctolagus cuniculus
GO:1901070	guanosine-containing compound biosynthetic process	BP	0.0149064	0.282137	3	4	274	1688	Over	9	ENSOCUP00000025019 ENSOCUP00000017364 ENSOCUP00000001275	NME/NM23 nucleoside diphosphate kinase 2(NME2) Oryctolagus cuniculus,NME/NM23 nucleoside diphosphate kinase 4(NME4) Oryctolagus cuniculus,guanine monophosphate synthase(GMPS) Oryctolagus cuniculus
GO:0009063	cellular amino acid catabolic process	BP	0.0149064	0.282137	3	4	274	1688	Over	5	ENSOCUP00000004550 ENSOCUP00000025017 ENSOCUP00000009448	dimethylarginine dimethylaminohydrolase 1(DDAH1) Oryctolagus cuniculus,dimethylarginine dimethylaminohydrolase 2(DDAH2) Oryctolagus cuniculus,D-tyrosyl-tRNA deacylase 1(DTD1) Oryctolagus cuniculus
GO:0009064	glutamine family amino acid metabolic process	BP	0.0149064	0.282137	3	4	274	1688	Over	6	ENSOCUP00000004550 ENSOCUP00000025017 ENSOCUP00000005157	dimethylarginine dimethylaminohydrolase 1(DDAH1) Oryctolagus cuniculus,dimethylarginine dimethylaminohydrolase 2(DDAH2) Oryctolagus cuniculus,aldehyde dehydrogenase 18 family member A1(ALDH18A1) Oryctolagus cuniculus
GO:0044238	primary metabolic process	BP	0.0159151	0.287955	89	446	274	1688	Over	3	ENSOCUP00000017793 ENSOCUP00000005301 ENSOCUP00000008689 ENSOCUP00000001250 ENSOCUP00000021177 ENSOCUP00000004478 ENSOCUP00000023664 ENSOCUP00000008461 ENSOCUP00000009121 ENSOCUP00000016088 ENSOCUP00000012294 ENSOCUP00000000973 ENSOCUP00000002552 ENSOCUP00000013489 ENSOCUP00000009813 ENSOCUP00000016036 ENSOCUP00000008691 ENSOCUP00000003162 ENSOCUP00000022197 ENSOCUP00000007361 ENSOCUP00000008932 …	-,-,enolase 1(ENO1) Oryctolagus cuniculus,glucose-6-phosphate isomerase(GPI) Oryctolagus cuniculus,glycerol-3-phosphate dehydrogenase 1(GPD1) Oryctolagus cuniculus,adenylate kinase 1(AK1) Oryctolagus cuniculus,aminopeptidase puromycin sensitive(NPEPPS) Oryctolagus cuniculus,-,fructose-bisphosphatase 2(FBP2) Oryctolagus cuniculus,-,tripeptidyl peptidase 2(TPP2) Oryctolagus cuniculus,5-aminoimidazo…
GO:0043229	intracellular organelle	CC	0.0165527	0.287955	60	283	274	1688	Over	3	ENSOCUP00000008830 ENSOCUP00000018650 ENSOCUP00000001889 ENSOCUP00000000235 ENSOCUP00000003592 ENSOCUP00000012421 ENSOCUP00000016036 ENSOCUP00000008691 ENSOCUP00000014752 ENSOCUP00000006488 ENSOCUP00000017299 ENSOCUP00000004239 ENSOCUP00000024188 ENSOCUP00000018431 ENSOCUP00000020536 ENSOCUP00000020815 ENSOCUP00000019681 ENSOCUP00000011964 ENSOCUP00000017241 ENSOCUP00000021717 ENSOCUP00000007030 …	myosin-8(LOC100303760) Oryctolagus cuniculus,tubulin alpha-1C chain(LOC100357567) Oryctolagus cuniculus,tubulin beta class I(TUBB) Oryctolagus cuniculus,capping actin protein of muscle Z-line alpha subunit 1(CAPZA1) Oryctolagus cuniculus,myosin heavy chain 9(MYH9) Oryctolagus cuniculus,histone H1.4(LOC100348835) Oryctolagus cuniculus,-,ribosomal protein L5(RPL5) Oryctolagus cuniculus,histone H4(L…
GO:0006164	purine nucleotide biosynthetic process	BP	0.0174267	0.287955	7	18	274	1688	Over	7	ENSOCUP00000016088 ENSOCUP00000000973 ENSOCUP00000025019 ENSOCUP00000019662 ENSOCUP00000017364 ENSOCUP00000001275 ENSOCUP00000013062	-,5-aminoimidazole-4-carboxamide ribonucleotide formyltransferase/IMP cyclohydrolase(ATIC) Oryctolagus cuniculus,NME/NM23 nucleoside diphosphate kinase 2(NME2) Oryctolagus cuniculus,-,NME/NM23 nucleoside diphosphate kinase 4(NME4) Oryctolagus cuniculus,guanine monophosphate synthase(GMPS) Oryctolagus cuniculus,Coenzyme A synthase(COASY) Oryctolagus cuniculus
GO:0004866	endopeptidase inhibitor activity	MF	0.0174267	0.287955	7	18	274	1688	Over	6	ENSOCUP00000001775 ENSOCUP00000002512 ENSOCUP00000018156 ENSOCUP00000018231 ENSOCUP00000004332 ENSOCUP00000008992 ENSOCUP00000004407	alpha 2-HS glycoprotein(AHSG) Oryctolagus cuniculus,serpin family C member 1(SERPINC1) Oryctolagus cuniculus,cystatin B(CSTB) Oryctolagus cuniculus,inter-alpha-trypsin inhibitor heavy chain 3(ITIH3) Oryctolagus cuniculus,kininogen 1(KNG1) Oryctolagus cuniculus,inter-alpha-trypsin inhibitor heavy chain 1(ITIH1) Oryctolagus cuniculus,-
GO:0006527	arginine catabolic process	BP	0.0262679	0.304341	2	2	274	1688	Over	6	ENSOCUP00000004550 ENSOCUP00000025017	dimethylarginine dimethylaminohydrolase 1(DDAH1) Oryctolagus cuniculus,dimethylarginine dimethylaminohydrolase 2(DDAH2) Oryctolagus cuniculus
GO:0016403	dimethylargininase activity	MF	0.0262679	0.304341	2	2	274	1688	Over	6	ENSOCUP00000004550 ENSOCUP00000025017	dimethylarginine dimethylaminohydrolase 1(DDAH1) Oryctolagus cuniculus,dimethylarginine dimethylaminohydrolase 2(DDAH2) Oryctolagus cuniculus
GO:0045429	positive regulation of nitric oxide biosynthetic process	BP	0.0262679	0.304341	2	2	274	1688	Over	6	ENSOCUP00000004550 ENSOCUP00000025017	dimethylarginine dimethylaminohydrolase 1(DDAH1) Oryctolagus cuniculus,dimethylarginine dimethylaminohydrolase 2(DDAH2) Oryctolagus cuniculus
GO:0006471	protein ADP-ribosylation	BP	0.0262679	0.304341	2	2	274	1688	Over	5	ENSOCUP00000002924 ENSOCUP00000015305	ADP-ribosyltransferase 3(ART3) Oryctolagus cuniculus,poly(ADP-ribose) polymerase 1(PARP1) Oryctolagus cuniculus
GO:0031105	septin complex	CC	0.0262679	0.304341	2	2	274	1688	Over	4	ENSOCUP00000003581 ENSOCUP00000020179	septin 7(SEPT7) Oryctolagus cuniculus,septin 6(SEPT6) Oryctolagus cuniculus
GO:0006457	protein folding	BP	0.0263119	0.304341	9	26	274	1688	Over	3	ENSOCUP00000010958 ENSOCUP00000014783 ENSOCUP00000018287 ENSOCUP00000000120 ENSOCUP00000014008 ENSOCUP00000014327 ENSOCUP00000008923 ENSOCUP00000004271 ENSOCUP00000010329	heat shock protein family D (Hsp60) member 1(HSPD1) Oryctolagus cuniculus,chaperonin containing TCP1 subunit 2(CCT2) Oryctolagus cuniculus,chaperonin containing TCP1 subunit 5(CCT5) Oryctolagus cuniculus,chaperonin containing TCP1 subunit 3(CCT3) Oryctolagus cuniculus,heat shock protein 90 beta family member 1(HSP90B1) Oryctolagus cuniculus,peptidylprolyl isomerase A(PPIA) Oryctolagus cuniculus,h…
GO:0019205	nucleobase-containing compound kinase activity	MF	0.0276922	0.313343	4	8	274	1688	Over	6	ENSOCUP00000004478 ENSOCUP00000009813 ENSOCUP00000025019 ENSOCUP00000017364	adenylate kinase 1(AK1) Oryctolagus cuniculus,adenylate kinase 3(AK3) Oryctolagus cuniculus,NME/NM23 nucleoside diphosphate kinase 2(NME2) Oryctolagus cuniculus,NME/NM23 nucleoside diphosphate kinase 4(NME4) Oryctolagus cuniculus
GO:0004867	serine-type endopeptidase inhibitor activity	MF	0.0276922	0.313343	4	8	274	1688	Over	7	ENSOCUP00000002512 ENSOCUP00000018231 ENSOCUP00000008992 ENSOCUP00000004407	serpin family C member 1(SERPINC1) Oryctolagus cuniculus,inter-alpha-trypsin inhibitor heavy chain 3(ITIH3) Oryctolagus cuniculus,inter-alpha-trypsin inhibitor heavy chain 1(ITIH1) Oryctolagus cuniculus,-
GO:0016810	hydrolase activity, acting on carbon-nitrogen (but not peptide) bonds	MF	0.0328099	0.328414	3	5	274	1688	Over	4	ENSOCUP00000000973 ENSOCUP00000004550 ENSOCUP00000025017	5-aminoimidazole-4-carboxamide ribonucleotide formyltransferase/IMP cyclohydrolase(ATIC) Oryctolagus cuniculus,dimethylarginine dimethylaminohydrolase 1(DDAH1) Oryctolagus cuniculus,dimethylarginine dimethylaminohydrolase 2(DDAH2) Oryctolagus cuniculus
GO:0016776	phosphotransferase activity, phosphate group as acceptor	MF	0.0328099	0.328414	3	5	274	1688	Over	5	ENSOCUP00000009813 ENSOCUP00000025019 ENSOCUP00000017364	adenylate kinase 3(AK3) Oryctolagus cuniculus,NME/NM23 nucleoside diphosphate kinase 2(NME2) Oryctolagus cuniculus,NME/NM23 nucleoside diphosphate kinase 4(NME4) Oryctolagus cuniculus
GO:0009987	cellular process	BP	0.0375103	0.371888	127	684	274	1688	Over	2	ENSOCUP00000017793 ENSOCUP00000005301 ENSOCUP00000021667 ENSOCUP00000008689 ENSOCUP00000001250 ENSOCUP00000021177 ENSOCUP00000018650 ENSOCUP00000004478 ENSOCUP00000001889 ENSOCUP00000021173 ENSOCUP00000010958 ENSOCUP00000008461 ENSOCUP00000014783 ENSOCUP00000016088 ENSOCUP00000000235 ENSOCUP00000018287 ENSOCUP00000000973 ENSOCUP00000000120 ENSOCUP00000009673 ENSOCUP00000001003 ENSOCUP00000011899 …	-,-,lactate dehydrogenase A(LDHA) Oryctolagus cuniculus,enolase 1(ENO1) Oryctolagus cuniculus,glucose-6-phosphate isomerase(GPI) Oryctolagus cuniculus,glycerol-3-phosphate dehydrogenase 1(GPD1) Oryctolagus cuniculus,tubulin alpha-1C chain(LOC100357567) Oryctolagus cuniculus,adenylate kinase 1(AK1) Oryctolagus cuniculus,tubulin beta class I(TUBB) Oryctolagus cuniculus,isocitrate dehydrogenase (NAD…
GO:0005615	extracellular space	CC	0.043554	0.419812	8	24	274	1688	Over	3	ENSOCUP00000006902 ENSOCUP00000016078 ENSOCUP00000009673 ENSOCUP00000009668 ENSOCUP00000007209 ENSOCUP00000002512 ENSOCUP00000009684 ENSOCUP00000004407	GC, vitamin D binding protein(GC) Oryctolagus cuniculus,-,fibrinogen alpha chain(FGA) Oryctolagus cuniculus,fibrinogen beta chain(FGB) Oryctolagus cuniculus,-,serpin family C member 1(SERPINC1) Oryctolagus cuniculus,fibrinogen gamma chain(FGG) Oryctolagus cuniculus,-
GO:0048518	positive regulation of biological process	BP	0.043554	0.419812	8	24	274	1688	Over	2	ENSOCUP00000008002 ENSOCUP00000004550 ENSOCUP00000025017 ENSOCUP00000003999 ENSOCUP00000003800 ENSOCUP00000022038 ENSOCUP00000016507 ENSOCUP00000002312	-,dimethylarginine dimethylaminohydrolase 1(DDAH1) Oryctolagus cuniculus,dimethylarginine dimethylaminohydrolase 2(DDAH2) Oryctolagus cuniculus,enhancer of rudimentary homolog (Drosophila)(ERH) Oryctolagus cuniculus,ARP3 actin related protein 3 homolog(ACTR3) Oryctolagus cuniculus,Rho associated coiled-coil containing protein kinase 2(ROCK2) Oryctolagus cuniculus,CD59 molecule(CD59) Oryctolagus c…
GO:1901135	carbohydrate derivative metabolic process	BP	0.0487717	0.465503	17	66	274	1688	Over	4	ENSOCUP00000017793 ENSOCUP00000005301 ENSOCUP00000008689 ENSOCUP00000001250 ENSOCUP00000021177 ENSOCUP00000025019 ENSOCUP00000007045 ENSOCUP00000002768 ENSOCUP00000019662 ENSOCUP00000018231 ENSOCUP00000002924 ENSOCUP00000008992 ENSOCUP00000005597 ENSOCUP00000017364 ENSOCUP00000001275 ENSOCUP00000015305 ENSOCUP00000013062	-,-,enolase 1(ENO1) Oryctolagus cuniculus,glucose-6-phosphate isomerase(GPI) Oryctolagus cuniculus,glycerol-3-phosphate dehydrogenase 1(GPD1) Oryctolagus cuniculus,NME/NM23 nucleoside diphosphate kinase 2(NME2) Oryctolagus cuniculus,mannose phosphate isomerase(MPI) Oryctolagus cuniculus,hypoxanthine phosphoribosyltransferase 1(HPRT1) Oryctolagus cuniculus,-,inter-alpha-trypsin inhibitor heavy cha…
GO:0004857	enzyme inhibitor activity	MF	0.056807	0.465503	8	26	274	1688	Over	4	ENSOCUP00000001775 ENSOCUP00000002512 ENSOCUP00000018156 ENSOCUP00000018231 ENSOCUP00000004332 ENSOCUP00000008992 ENSOCUP00000004407 ENSOCUP00000018622	alpha 2-HS glycoprotein(AHSG) Oryctolagus cuniculus,serpin family C member 1(SERPINC1) Oryctolagus cuniculus,cystatin B(CSTB) Oryctolagus cuniculus,inter-alpha-trypsin inhibitor heavy chain 3(ITIH3) Oryctolagus cuniculus,kininogen 1(KNG1) Oryctolagus cuniculus,inter-alpha-trypsin inhibitor heavy chain 1(ITIH1) Oryctolagus cuniculus,-,protein kinase (cAMP-dependent, catalytic) inhibitor alpha(PKIA…
GO:1901137	carbohydrate derivative biosynthetic process	BP	0.056807	0.465503	8	26	274	1688	Over	5	ENSOCUP00000025019 ENSOCUP00000007045 ENSOCUP00000019662 ENSOCUP00000002924 ENSOCUP00000017364 ENSOCUP00000001275 ENSOCUP00000015305 ENSOCUP00000013062	NME/NM23 nucleoside diphosphate kinase 2(NME2) Oryctolagus cuniculus,mannose phosphate isomerase(MPI) Oryctolagus cuniculus,-,ADP-ribosyltransferase 3(ART3) Oryctolagus cuniculus,NME/NM23 nucleoside diphosphate kinase 4(NME4) Oryctolagus cuniculus,guanine monophosphate synthase(GMPS) Oryctolagus cuniculus,poly(ADP-ribose) polymerase 1(PARP1) Oryctolagus cuniculus,Coenzyme A synthase(COASY) Orycto…
GO:0004869	cysteine-type endopeptidase inhibitor activity	MF	0.0578443	0.465503	3	6	274	1688	Over	7	ENSOCUP00000001775 ENSOCUP00000018156 ENSOCUP00000004332	alpha 2-HS glycoprotein(AHSG) Oryctolagus cuniculus,cystatin B(CSTB) Oryctolagus cuniculus,kininogen 1(KNG1) Oryctolagus cuniculus
GO:0007160	cell-matrix adhesion	BP	0.0578443	0.465503	3	6	274	1688	Over	5	ENSOCUP00000013646 ENSOCUP00000004987 ENSOCUP00000024021	ependymin related 1(EPDR1) Oryctolagus cuniculus,paxillin(PXN) Oryctolagus cuniculus,nidogen-1(LOC103347221) Oryctolagus cuniculus
GO:0044391	ribosomal subunit	CC	0.0578443	0.465503	3	6	274	1688	Over	4	ENSOCUP00000016036 ENSOCUP00000021175 ENSOCUP00000021167	-,60S ribosomal protein L17(LOC108175352) Oryctolagus cuniculus,ribosomal protein L13a(RPL13A) Oryctolagus cuniculus
GO:0072593	reactive oxygen species metabolic process	BP	0.0578443	0.465503	3	6	274	1688	Over	4	ENSOCUP00000024852 ENSOCUP00000004550 ENSOCUP00000025017	superoxide dismutase 1, soluble(SOD1) Oryctolagus cuniculus,dimethylarginine dimethylaminohydrolase 1(DDAH1) Oryctolagus cuniculus,dimethylarginine dimethylaminohydrolase 2(DDAH2) Oryctolagus cuniculus
GO:0006163	purine nucleotide metabolic process	BP	0.058275	0.465503	12	43	274	1688	Over	6	ENSOCUP00000017793 ENSOCUP00000005301 ENSOCUP00000008689 ENSOCUP00000001250 ENSOCUP00000016088 ENSOCUP00000000973 ENSOCUP00000025019 ENSOCUP00000019662 ENSOCUP00000005597 ENSOCUP00000017364 ENSOCUP00000001275 ENSOCUP00000013062	-,-,enolase 1(ENO1) Oryctolagus cuniculus,glucose-6-phosphate isomerase(GPI) Oryctolagus cuniculus,-,5-aminoimidazole-4-carboxamide ribonucleotide formyltransferase/IMP cyclohydrolase(ATIC) Oryctolagus cuniculus,NME/NM23 nucleoside diphosphate kinase 2(NME2) Oryctolagus cuniculus,-,ATPase H+ transporting V1 subunit A(ATP6V1A) Oryctolagus cuniculus,NME/NM23 nucleoside diphosphate kinase 4(NME4) Or…
GO:0009117	nucleotide metabolic process	BP	0.0615078	0.465503	13	48	274	1688	Over	6	ENSOCUP00000017793 ENSOCUP00000005301 ENSOCUP00000008689 ENSOCUP00000001250 ENSOCUP00000016088 ENSOCUP00000000973 ENSOCUP00000025019 ENSOCUP00000019662 ENSOCUP00000003999 ENSOCUP00000005597 ENSOCUP00000017364 ENSOCUP00000001275 ENSOCUP00000013062	-,-,enolase 1(ENO1) Oryctolagus cuniculus,glucose-6-phosphate isomerase(GPI) Oryctolagus cuniculus,-,5-aminoimidazole-4-carboxamide ribonucleotide formyltransferase/IMP cyclohydrolase(ATIC) Oryctolagus cuniculus,NME/NM23 nucleoside diphosphate kinase 2(NME2) Oryctolagus cuniculus,-,enhancer of rudimentary homolog (Drosophila)(ERH) Oryctolagus cuniculus,ATPase H+ transporting V1 subunit A(ATP6V1A)…
GO:0046129	purine ribonucleoside biosynthetic process	BP	0.0618652	0.465503	5	14	274	1688	Over	8	ENSOCUP00000025019 ENSOCUP00000019662 ENSOCUP00000017364 ENSOCUP00000001275 ENSOCUP00000013062	NME/NM23 nucleoside diphosphate kinase 2(NME2) Oryctolagus cuniculus,-,NME/NM23 nucleoside diphosphate kinase 4(NME4) Oryctolagus cuniculus,guanine monophosphate synthase(GMPS) Oryctolagus cuniculus,Coenzyme A synthase(COASY) Oryctolagus cuniculus
GO:0005102	receptor binding	MF	0.063635	0.465503	4	10	274	1688	Over	4	ENSOCUP00000009673 ENSOCUP00000009668 ENSOCUP00000009684 ENSOCUP00000024583	fibrinogen alpha chain(FGA) Oryctolagus cuniculus,fibrinogen beta chain(FGB) Oryctolagus cuniculus,fibrinogen gamma chain(FGG) Oryctolagus cuniculus,triadin(TRDN) Oryctolagus cuniculus
GO:0048522	positive regulation of cellular process	BP	0.0649024	0.465503	7	21	274	1688	Over	3	ENSOCUP00000008002 ENSOCUP00000004550 ENSOCUP00000025017 ENSOCUP00000003999 ENSOCUP00000003800 ENSOCUP00000022038 ENSOCUP00000002312	-,dimethylarginine dimethylaminohydrolase 1(DDAH1) Oryctolagus cuniculus,dimethylarginine dimethylaminohydrolase 2(DDAH2) Oryctolagus cuniculus,enhancer of rudimentary homolog (Drosophila)(ERH) Oryctolagus cuniculus,ARP3 actin related protein 3 homolog(ACTR3) Oryctolagus cuniculus,Rho associated coiled-coil containing protein kinase 2(ROCK2) Oryctolagus cuniculus,-
GO:0004550	nucleoside diphosphate kinase activity	MF	0.0703282	0.465503	2	3	274	1688	Over	6	ENSOCUP00000025019 ENSOCUP00000017364	NME/NM23 nucleoside diphosphate kinase 2(NME2) Oryctolagus cuniculus,NME/NM23 nucleoside diphosphate kinase 4(NME4) Oryctolagus cuniculus
GO:0006183	GTP biosynthetic process	BP	0.0703282	0.465503	2	3	274	1688	Over	9	ENSOCUP00000025019 ENSOCUP00000017364	NME/NM23 nucleoside diphosphate kinase 2(NME2) Oryctolagus cuniculus,NME/NM23 nucleoside diphosphate kinase 4(NME4) Oryctolagus cuniculus
GO:0006228	UTP biosynthetic process	BP	0.0703282	0.465503	2	3	274	1688	Over	9	ENSOCUP00000025019 ENSOCUP00000017364	NME/NM23 nucleoside diphosphate kinase 2(NME2) Oryctolagus cuniculus,NME/NM23 nucleoside diphosphate kinase 4(NME4) Oryctolagus cuniculus
GO:0006241	CTP biosynthetic process	BP	0.0703282	0.465503	2	3	274	1688	Over	9	ENSOCUP00000025019 ENSOCUP00000017364	NME/NM23 nucleoside diphosphate kinase 2(NME2) Oryctolagus cuniculus,NME/NM23 nucleoside diphosphate kinase 4(NME4) Oryctolagus cuniculus
GO:0000052	citrulline metabolic process	BP	0.0703282	0.465503	2	3	274	1688	Over	6	ENSOCUP00000004550 ENSOCUP00000025017	dimethylarginine dimethylaminohydrolase 1(DDAH1) Oryctolagus cuniculus,dimethylarginine dimethylaminohydrolase 2(DDAH2) Oryctolagus cuniculus
GO:0030212	hyaluronan metabolic process	BP	0.0703282	0.465503	2	3	274	1688	Over	8	ENSOCUP00000018231 ENSOCUP00000008992	inter-alpha-trypsin inhibitor heavy chain 3(ITIH3) Oryctolagus cuniculus,inter-alpha-trypsin inhibitor heavy chain 1(ITIH1) Oryctolagus cuniculus
GO:0004364	glutathione transferase activity	MF	0.0876455	0.465503	4	11	274	1688	Over	5	ENSOCUP00000024888 ENSOCUP00000009606 ENSOCUP00000021965 ENSOCUP00000017822	-,glutathione S-transferase Mu 1(LOC100357917) Oryctolagus cuniculus,-,glutathione S-transferase Yb-3(LOC100357148) Oryctolagus cuniculus
GO:0048584	positive regulation of response to stimulus	BP	0.0893456	0.465503	3	7	274	1688	Over	3	ENSOCUP00000003999 ENSOCUP00000016507 ENSOCUP00000002312	enhancer of rudimentary homolog (Drosophila)(ERH) Oryctolagus cuniculus,CD59 molecule(CD59) Oryctolagus cuniculus,-
GO:0019637	organophosphate metabolic process	BP	0.089666	0.465503	15	60	274	1688	Over	4	ENSOCUP00000017793 ENSOCUP00000005301 ENSOCUP00000008689 ENSOCUP00000001250 ENSOCUP00000021177 ENSOCUP00000016088 ENSOCUP00000000973 ENSOCUP00000025019 ENSOCUP00000019662 ENSOCUP00000003999 ENSOCUP00000005597 ENSOCUP00000012497 ENSOCUP00000017364 ENSOCUP00000001275 ENSOCUP00000013062	-,-,enolase 1(ENO1) Oryctolagus cuniculus,glucose-6-phosphate isomerase(GPI) Oryctolagus cuniculus,glycerol-3-phosphate dehydrogenase 1(GPD1) Oryctolagus cuniculus,-,5-aminoimidazole-4-carboxamide ribonucleotide formyltransferase/IMP cyclohydrolase(ATIC) Oryctolagus cuniculus,NME/NM23 nucleoside diphosphate kinase 2(NME2) Oryctolagus cuniculus,-,enhancer of rudimentary homolog (Drosophila)(ERH) O…
GO:0003779	actin binding	MF	0.102031	0.465503	12	46	274	1688	Over	5	ENSOCUP00000022452 ENSOCUP00000010275 ENSOCUP00000009489 ENSOCUP00000011899 ENSOCUP00000008002 ENSOCUP00000015074 ENSOCUP00000010292 ENSOCUP00000021717 ENSOCUP00000023360 ENSOCUP00000016415 ENSOCUP00000007970 ENSOCUP00000021246	nebulin(NEB) Oryctolagus cuniculus,filamin C(FLNC) Oryctolagus cuniculus,nebulin related anchoring protein(NRAP) Oryctolagus cuniculus,tropomodulin 1(TMOD1) Oryctolagus cuniculus,-,xin actin-binding repeat-containing protein 2(LOC100357577) Oryctolagus cuniculus,transgelin(TAGLN) Oryctolagus cuniculus,cofilin 1(CFL1) Oryctolagus cuniculus,FLNA protein(RA_M006_JSM7BED4F) Oryctolagus cuniculus,fasc…
GO:0044281	small molecule metabolic process	BP	0.106927	0.465503	27	124	274	1688	Over	4	ENSOCUP00000017793 ENSOCUP00000005301 ENSOCUP00000021667 ENSOCUP00000008689 ENSOCUP00000001250 ENSOCUP00000021173 ENSOCUP00000008461 ENSOCUP00000016088 ENSOCUP00000000973 ENSOCUP00000013489 ENSOCUP00000008588 ENSOCUP00000007361 ENSOCUP00000025019 ENSOCUP00000004550 ENSOCUP00000002768 ENSOCUP00000019662 ENSOCUP00000004591 ENSOCUP00000025017 ENSOCUP00000003999 ENSOCUP00000005597 ENSOCUP00000012497 …	-,-,lactate dehydrogenase A(LDHA) Oryctolagus cuniculus,enolase 1(ENO1) Oryctolagus cuniculus,glucose-6-phosphate isomerase(GPI) Oryctolagus cuniculus,isocitrate dehydrogenase (NADP(+)) 2, mitochondrial(IDH2) Oryctolagus cuniculus,-,-,5-aminoimidazole-4-carboxamide ribonucleotide formyltransferase/IMP cyclohydrolase(ATIC) Oryctolagus cuniculus,arginyl-tRNA synthetase(RARS) Oryctolagus cuniculus,e…
GO:0051258	protein polymerization	BP	0.106933	0.465503	6	19	274	1688	Over	7	ENSOCUP00000000235 ENSOCUP00000009673 ENSOCUP00000011899 ENSOCUP00000009668 ENSOCUP00000009684 ENSOCUP00000003800	capping actin protein of muscle Z-line alpha subunit 1(CAPZA1) Oryctolagus cuniculus,fibrinogen alpha chain(FGA) Oryctolagus cuniculus,tropomodulin 1(TMOD1) Oryctolagus cuniculus,fibrinogen beta chain(FGB) Oryctolagus cuniculus,fibrinogen gamma chain(FGG) Oryctolagus cuniculus,ARP3 actin related protein 3 homolog(ACTR3) Oryctolagus cuniculus
GO:0019538	protein metabolic process	BP	0.107301	0.465503	58	297	274	1688	Over	4	ENSOCUP00000023664 ENSOCUP00000012294 ENSOCUP00000002552 ENSOCUP00000013489 ENSOCUP00000016036 ENSOCUP00000008691 ENSOCUP00000003162 ENSOCUP00000014327 ENSOCUP00000017299 ENSOCUP00000004239 ENSOCUP00000009887 ENSOCUP00000018431 ENSOCUP00000020536 ENSOCUP00000020815 ENSOCUP00000019681 ENSOCUP00000011964 ENSOCUP00000013802 ENSOCUP00000017241 ENSOCUP00000001378 ENSOCUP00000003297 ENSOCUP00000021175 …	aminopeptidase puromycin sensitive(NPEPPS) Oryctolagus cuniculus,tripeptidyl peptidase 2(TPP2) Oryctolagus cuniculus,Rab geranylgeranyltransferase alpha subunit(RABGGTA) Oryctolagus cuniculus,arginyl-tRNA synthetase(RARS) Oryctolagus cuniculus,-,ribosomal protein L5(RPL5) Oryctolagus cuniculus,bleomycin hydrolase(BLMH) Oryctolagus cuniculus,peptidylprolyl isomerase A(PPIA) Oryctolagus cuniculus,4…
GO:0003677	DNA binding	MF	0.114052	0.465503	8	28	274	1688	Over	5	ENSOCUP00000012421 ENSOCUP00000014752 ENSOCUP00000008932 ENSOCUP00000013518 ENSOCUP00000007030 ENSOCUP00000023346 ENSOCUP00000005416 ENSOCUP00000015305	histone H1.4(LOC100348835) Oryctolagus cuniculus,histone H4(LOC100351746) Oryctolagus cuniculus,heterogeneous nuclear ribonucleoprotein K(HNRNPK) Oryctolagus cuniculus,barrier to autointegration factor 1(BANF1) Oryctolagus cuniculus,H2A histone family, member V(H2AFV) Oryctolagus cuniculus,-,SUB1 homolog, transcriptional regulator(SUB1) Oryctolagus cuniculus,poly(ADP-ribose) polymerase 1(PARP1) O…
GO:0048583	regulation of response to stimulus	BP	0.115345	0.465503	4	12	274	1688	Over	3	ENSOCUP00000003999 ENSOCUP00000001000 ENSOCUP00000016507 ENSOCUP00000002312	enhancer of rudimentary homolog (Drosophila)(ERH) Oryctolagus cuniculus,late endosomal/lysosomal adaptor, MAPK and MTOR activator 3(LAMTOR3) Oryctolagus cuniculus,CD59 molecule(CD59) Oryctolagus cuniculus,-
GO:0048519	negative regulation of biological process	BP	0.119071	0.465503	6	20	274	1688	Over	2	ENSOCUP00000015253 ENSOCUP00000000235 ENSOCUP00000011899 ENSOCUP00000004761 ENSOCUP00000016507 ENSOCUP00000018622	annexin A5(ANXA5) Oryctolagus cuniculus,capping actin protein of muscle Z-line alpha subunit 1(CAPZA1) Oryctolagus cuniculus,tropomodulin 1(TMOD1) Oryctolagus cuniculus,protein activator of interferon induced protein kinase EIF2AK2(PRKRA) Oryctolagus cuniculus,CD59 molecule(CD59) Oryctolagus cuniculus,protein kinase (cAMP-dependent, catalytic) inhibitor alpha(PKIA) Oryctolagus cuniculus
GO:0051920	peroxiredoxin activity	MF	0.12575	0.465503	2	4	274	1688	Over	3	ENSOCUP00000014895 ENSOCUP00000004138	peroxiredoxin 3(PRDX3) Oryctolagus cuniculus,peroxiredoxin 4(PRDX4) Oryctolagus cuniculus
GO:0015934	large ribosomal subunit	CC	0.12575	0.465503	2	4	274	1688	Over	5	ENSOCUP00000021175 ENSOCUP00000021167	60S ribosomal protein L17(LOC108175352) Oryctolagus cuniculus,ribosomal protein L13a(RPL13A) Oryctolagus cuniculus
GO:0010629	negative regulation of gene expression	BP	0.12575	0.465503	2	4	274	1688	Over	5	ENSOCUP00000004761 ENSOCUP00000016507	protein activator of interferon induced protein kinase EIF2AK2(PRKRA) Oryctolagus cuniculus,CD59 molecule(CD59) Oryctolagus cuniculus
GO:0019904	protein domain specific binding	MF	0.126338	0.465503	3	8	274	1688	Over	4	ENSOCUP00000006128 ENSOCUP00000000636 ENSOCUP00000009032	tyrosine 3-monooxygenase/tryptophan 5-monooxygenase activation protein eta(YWHAH) Oryctolagus cuniculus,tyrosine 3-monooxygenase/tryptophan 5-monooxygenase activation protein zeta(YWHAZ) Oryctolagus cuniculus,tyrosine 3-monooxygenase/tryptophan 5-monooxygenase activation protein theta(YWHAQ) Oryctolagus cuniculus
GO:0000786	nucleosome	CC	0.126338	0.465503	3	8	274	1688	Over	4	ENSOCUP00000012421 ENSOCUP00000014752 ENSOCUP00000007030	histone H1.4(LOC100348835) Oryctolagus cuniculus,histone H4(LOC100351746) Oryctolagus cuniculus,H2A histone family, member V(H2AFV) Oryctolagus cuniculus
GO:0008138	protein tyrosine/serine/threonine phosphatase activity	MF	0.126338	0.465503	3	8	274	1688	Over	8	ENSOCUP00000013802 ENSOCUP00000023452 ENSOCUP00000013886	dual specificity phosphatase 3(DUSP3) Oryctolagus cuniculus,dual specificity phosphatase 27 (putative)(DUSP27) Oryctolagus cuniculus,-
GO:0008047	enzyme activator activity	MF	0.126338	0.465503	3	8	274	1688	Over	4	ENSOCUP00000004761 ENSOCUP00000001230 ENSOCUP00000002647	protein activator of interferon induced protein kinase EIF2AK2(PRKRA) Oryctolagus cuniculus,activator of Hsp90 ATPase activity 1(AHSA1) Oryctolagus cuniculus,-
GO:0007049	cell cycle	BP	0.126338	0.465503	3	8	274	1688	Over	4	ENSOCUP00000003999 ENSOCUP00000022938 ENSOCUP00000022038	enhancer of rudimentary homolog (Drosophila)(ERH) Oryctolagus cuniculus,septin 2(SEPT2) Oryctolagus cuniculus,Rho associated coiled-coil containing protein kinase 2(ROCK2) Oryctolagus cuniculus
GO:0010605	negative regulation of macromolecule metabolic process	BP	0.126338	0.465503	3	8	274	1688	Over	4	ENSOCUP00000004761 ENSOCUP00000016507 ENSOCUP00000018622	protein activator of interferon induced protein kinase EIF2AK2(PRKRA) Oryctolagus cuniculus,CD59 molecule(CD59) Oryctolagus cuniculus,protein kinase (cAMP-dependent, catalytic) inhibitor alpha(PKIA) Oryctolagus cuniculus
GO:0043170	macromolecule metabolic process	BP	0.13113	0.465503	64	335	274	1688	Over	4	ENSOCUP00000023664 ENSOCUP00000012294 ENSOCUP00000009241 ENSOCUP00000002552 ENSOCUP00000013489 ENSOCUP00000016036 ENSOCUP00000008691 ENSOCUP00000003162 ENSOCUP00000022197 ENSOCUP00000008932 ENSOCUP00000014327 ENSOCUP00000017299 ENSOCUP00000004239 ENSOCUP00000009887 ENSOCUP00000018431 ENSOCUP00000020536 ENSOCUP00000020815 ENSOCUP00000019681 ENSOCUP00000011964 ENSOCUP00000013802 ENSOCUP00000017241 …	aminopeptidase puromycin sensitive(NPEPPS) Oryctolagus cuniculus,tripeptidyl peptidase 2(TPP2) Oryctolagus cuniculus,apolipoprotein A1(APOA1) Oryctolagus cuniculus,Rab geranylgeranyltransferase alpha subunit(RABGGTA) Oryctolagus cuniculus,arginyl-tRNA synthetase(RARS) Oryctolagus cuniculus,-,ribosomal protein L5(RPL5) Oryctolagus cuniculus,bleomycin hydrolase(BLMH) Oryctolagus cuniculus,-,heterog…
GO:0055086	nucleobase-containing small molecule metabolic process	BP	0.13877	0.465503	14	58	274	1688	Over	4	ENSOCUP00000017793 ENSOCUP00000005301 ENSOCUP00000008689 ENSOCUP00000001250 ENSOCUP00000016088 ENSOCUP00000000973 ENSOCUP00000025019 ENSOCUP00000002768 ENSOCUP00000019662 ENSOCUP00000003999 ENSOCUP00000005597 ENSOCUP00000017364 ENSOCUP00000001275 ENSOCUP00000013062	-,-,enolase 1(ENO1) Oryctolagus cuniculus,glucose-6-phosphate isomerase(GPI) Oryctolagus cuniculus,-,5-aminoimidazole-4-carboxamide ribonucleotide formyltransferase/IMP cyclohydrolase(ATIC) Oryctolagus cuniculus,NME/NM23 nucleoside diphosphate kinase 2(NME2) Oryctolagus cuniculus,hypoxanthine phosphoribosyltransferase 1(HPRT1) Oryctolagus cuniculus,-,enhancer of rudimentary homolog (Drosophila)(E…
GO:0044267	cellular protein metabolic process	BP	0.146199	0.465503	51	262	274	1688	Over	5	ENSOCUP00000002552 ENSOCUP00000013489 ENSOCUP00000016036 ENSOCUP00000008691 ENSOCUP00000014327 ENSOCUP00000017299 ENSOCUP00000004239 ENSOCUP00000018431 ENSOCUP00000020536 ENSOCUP00000020815 ENSOCUP00000019681 ENSOCUP00000011964 ENSOCUP00000013802 ENSOCUP00000017241 ENSOCUP00000001378 ENSOCUP00000003297 ENSOCUP00000021175 ENSOCUP00000006973 ENSOCUP00000004803 ENSOCUP00000008927 ENSOCUP00000007890 …	Rab geranylgeranyltransferase alpha subunit(RABGGTA) Oryctolagus cuniculus,arginyl-tRNA synthetase(RARS) Oryctolagus cuniculus,-,ribosomal protein L5(RPL5) Oryctolagus cuniculus,peptidylprolyl isomerase A(PPIA) Oryctolagus cuniculus,40S ribosomal protein S4, X isoform-like(LOC100338112) Oryctolagus cuniculus,ribosomal protein L12(RPL12) Oryctolagus cuniculus,40S ribosomal protein S19(LOC100345774…
GO:0044424	intracellular part	CC	0.148857	0.465503	72	384	274	1688	Over	3	ENSOCUP00000008830 ENSOCUP00000008689 ENSOCUP00000021177 ENSOCUP00000018650 ENSOCUP00000001889 ENSOCUP00000010958 ENSOCUP00000008461 ENSOCUP00000000235 ENSOCUP00000002552 ENSOCUP00000013489 ENSOCUP00000003592 ENSOCUP00000012421 ENSOCUP00000016036 ENSOCUP00000008691 ENSOCUP00000014752 ENSOCUP00000006488 ENSOCUP00000017299 ENSOCUP00000004239 ENSOCUP00000024188 ENSOCUP00000008923 ENSOCUP00000018431 …	myosin-8(LOC100303760) Oryctolagus cuniculus,enolase 1(ENO1) Oryctolagus cuniculus,glycerol-3-phosphate dehydrogenase 1(GPD1) Oryctolagus cuniculus,tubulin alpha-1C chain(LOC100357567) Oryctolagus cuniculus,tubulin beta class I(TUBB) Oryctolagus cuniculus,heat shock protein family D (Hsp60) member 1(HSPD1) Oryctolagus cuniculus,-,capping actin protein of muscle Z-line alpha subunit 1(CAPZA1) Oryc…
GO:0006165	nucleoside diphosphate phosphorylation	BP	0.152155	0.465503	6	22	274	1688	Over	7	ENSOCUP00000017793 ENSOCUP00000005301 ENSOCUP00000008689 ENSOCUP00000001250 ENSOCUP00000025019 ENSOCUP00000017364	-,-,enolase 1(ENO1) Oryctolagus cuniculus,glucose-6-phosphate isomerase(GPI) Oryctolagus cuniculus,NME/NM23 nucleoside diphosphate kinase 2(NME2) Oryctolagus cuniculus,NME/NM23 nucleoside diphosphate kinase 4(NME4) Oryctolagus cuniculus
GO:0051015	actin filament binding	MF	0.160734	0.465503	5	16	274	1688	Over	5	ENSOCUP00000010275 ENSOCUP00000011899 ENSOCUP00000010292 ENSOCUP00000023360 ENSOCUP00000016415	filamin C(FLNC) Oryctolagus cuniculus,tropomodulin 1(TMOD1) Oryctolagus cuniculus,transgelin(TAGLN) Oryctolagus cuniculus,FLNA protein(RA_M006_JSM7BED4F) Oryctolagus cuniculus,fascin actin-bundling protein 1(FSCN1) Oryctolagus cuniculus
GO:0016765	transferase activity, transferring alkyl or aryl (other than methyl) groups	MF	0.160734	0.465503	5	16	274	1688	Over	4	ENSOCUP00000024888 ENSOCUP00000009606 ENSOCUP00000021965 ENSOCUP00000002552 ENSOCUP00000017822	-,glutathione S-transferase Mu 1(LOC100357917) Oryctolagus cuniculus,-,Rab geranylgeranyltransferase alpha subunit(RABGGTA) Oryctolagus cuniculus,glutathione S-transferase Yb-3(LOC100357148) Oryctolagus cuniculus
GO:0009152	purine ribonucleotide biosynthetic process	BP	0.160734	0.465503	5	16	274	1688	Over	8	ENSOCUP00000025019 ENSOCUP00000019662 ENSOCUP00000017364 ENSOCUP00000001275 ENSOCUP00000013062	NME/NM23 nucleoside diphosphate kinase 2(NME2) Oryctolagus cuniculus,-,NME/NM23 nucleoside diphosphate kinase 4(NME4) Oryctolagus cuniculus,guanine monophosphate synthase(GMPS) Oryctolagus cuniculus,Coenzyme A synthase(COASY) Oryctolagus cuniculus
GO:0044712	single-organism catabolic process	BP	0.161328	0.465503	9	34	274	1688	Over	4	ENSOCUP00000017793 ENSOCUP00000005301 ENSOCUP00000008689 ENSOCUP00000001250 ENSOCUP00000008588 ENSOCUP00000004550 ENSOCUP00000025017 ENSOCUP00000012497 ENSOCUP00000009448	-,-,enolase 1(ENO1) Oryctolagus cuniculus,glucose-6-phosphate isomerase(GPI) Oryctolagus cuniculus,esterase D(ESD) Oryctolagus cuniculus,dimethylarginine dimethylaminohydrolase 1(DDAH1) Oryctolagus cuniculus,dimethylarginine dimethylaminohydrolase 2(DDAH2) Oryctolagus cuniculus,inositol monophosphatase 1(IMPA1) Oryctolagus cuniculus,D-tyrosyl-tRNA deacylase 1(DTD1) Oryctolagus cuniculus
GO:0004347	glucose-6-phosphate isomerase activity	MF	0.162322	0.465503	1	1	274	1688	Over	6	ENSOCUP00000001250	glucose-6-phosphate isomerase(GPI) Oryctolagus cuniculus
GO:0006094	gluconeogenesis	BP	0.162322	0.465503	1	1	274	1688	Over	8	ENSOCUP00000001250	glucose-6-phosphate isomerase(GPI) Oryctolagus cuniculus
GO:0042026	protein refolding	BP	0.162322	0.465503	1	1	274	1688	Over	4	ENSOCUP00000010958	heat shock protein family D (Hsp60) member 1(HSPD1) Oryctolagus cuniculus
GO:0042132	fructose 1,6-bisphosphate 1-phosphatase activity	MF	0.162322	0.465503	1	1	274	1688	Over	9	ENSOCUP00000009121	fructose-bisphosphatase 2(FBP2) Oryctolagus cuniculus
GO:0004019	adenylosuccinate synthase activity	MF	0.162322	0.465503	1	1	274	1688	Over	5	ENSOCUP00000016088	-
GO:0050819	negative regulation of coagulation	BP	0.162322	0.465503	1	1	274	1688	Over	4	ENSOCUP00000015253	annexin A5(ANXA5) Oryctolagus cuniculus
GO:0005499	vitamin D binding	MF	0.162322	0.465503	1	1	274	1688	Over	5	ENSOCUP00000006902	GC, vitamin D binding protein(GC) Oryctolagus cuniculus
GO:0051180	vitamin transport	BP	0.162322	0.465503	1	1	274	1688	Over	5	ENSOCUP00000006902	GC, vitamin D binding protein(GC) Oryctolagus cuniculus
GO:0051183	vitamin transporter activity	MF	0.162322	0.465503	1	1	274	1688	Over	3	ENSOCUP00000006902	GC, vitamin D binding protein(GC) Oryctolagus cuniculus
GO:0003937	IMP cyclohydrolase activity	MF	0.162322	0.465503	1	1	274	1688	Over	7	ENSOCUP00000000973	5-aminoimidazole-4-carboxamide ribonucleotide formyltransferase/IMP cyclohydrolase(ATIC) Oryctolagus cuniculus
GO:0004643	phosphoribosylaminoimidazolecarboxamide formyltransferase activity	MF	0.162322	0.465503	1	1	274	1688	Over	6	ENSOCUP00000000973	5-aminoimidazole-4-carboxamide ribonucleotide formyltransferase/IMP cyclohydrolase(ATIC) Oryctolagus cuniculus
GO:0004663	Rab geranylgeranyltransferase activity	MF	0.162322	0.465503	1	1	274	1688	Over	8	ENSOCUP00000002552	Rab geranylgeranyltransferase alpha subunit(RABGGTA) Oryctolagus cuniculus
GO:0005968	Rab-protein geranylgeranyltransferase complex	CC	0.162322	0.465503	1	1	274	1688	Over	5	ENSOCUP00000002552	Rab geranylgeranyltransferase alpha subunit(RABGGTA) Oryctolagus cuniculus
GO:0018344	protein geranylgeranylation	BP	0.162322	0.465503	1	1	274	1688	Over	6	ENSOCUP00000002552	Rab geranylgeranyltransferase alpha subunit(RABGGTA) Oryctolagus cuniculus
GO:0004814	arginine-tRNA ligase activity	MF	0.162322	0.465503	1	1	274	1688	Over	7	ENSOCUP00000013489	arginyl-tRNA synthetase(RARS) Oryctolagus cuniculus
GO:0006420	arginyl-tRNA aminoacylation	BP	0.162322	0.465503	1	1	274	1688	Over	8	ENSOCUP00000013489	arginyl-tRNA synthetase(RARS) Oryctolagus cuniculus
GO:0018738	S-formylglutathione hydrolase activity	MF	0.162322	0.465503	1	1	274	1688	Over	6	ENSOCUP00000008588	esterase D(ESD) Oryctolagus cuniculus
GO:0046294	formaldehyde catabolic process	BP	0.162322	0.465503	1	1	274	1688	Over	6	ENSOCUP00000008588	esterase D(ESD) Oryctolagus cuniculus
GO:0008097	5S rRNA binding	MF	0.162322	0.465503	1	1	274	1688	Over	7	ENSOCUP00000008691	ribosomal protein L5(RPL5) Oryctolagus cuniculus
GO:0008201	heparin binding	MF	0.162322	0.465503	1	1	274	1688	Over	4	ENSOCUP00000002512	serpin family C member 1(SERPINC1) Oryctolagus cuniculus
GO:0004476	mannose-6-phosphate isomerase activity	MF	0.162322	0.465503	1	1	274	1688	Over	6	ENSOCUP00000007045	mannose phosphate isomerase(MPI) Oryctolagus cuniculus
GO:0009298	GDP-mannose biosynthetic process	BP	0.162322	0.465503	1	1	274	1688	Over	7	ENSOCUP00000007045	mannose phosphate isomerase(MPI) Oryctolagus cuniculus
GO:0032233	positive regulation of actin filament bundle assembly	BP	0.162322	0.465503	1	1	274	1688	Over	4	ENSOCUP00000008002	-
GO:0003730	mRNA 3'-UTR binding	MF	0.162322	0.465503	1	1	274	1688	Over	8	ENSOCUP00000007727	SERPINE1 mRNA binding protein 1(SERBP1) Oryctolagus cuniculus
GO:0003993	acid phosphatase activity	MF	0.162322	0.465503	1	1	274	1688	Over	7	ENSOCUP00000011077	-
GO:0004726	non-membrane spanning protein tyrosine phosphatase activity	MF	0.162322	0.465503	1	1	274	1688	Over	9	ENSOCUP00000011077	-
GO:0030422	production of siRNA involved in RNA interference	BP	0.162322	0.465503	1	1	274	1688	Over	7	ENSOCUP00000004761	protein activator of interferon induced protein kinase EIF2AK2(PRKRA) Oryctolagus cuniculus
GO:0004820	glycine-tRNA ligase activity	MF	0.162322	0.465503	1	1	274	1688	Over	7	ENSOCUP00000004591	glycyl-tRNA synthetase(GARS) Oryctolagus cuniculus
GO:0006426	glycyl-tRNA aminoacylation	BP	0.162322	0.465503	1	1	274	1688	Over	8	ENSOCUP00000004591	glycyl-tRNA synthetase(GARS) Oryctolagus cuniculus
GO:0003956	NAD(P)+-protein-arginine ADP-ribosyltransferase activity	MF	0.162322	0.465503	1	1	274	1688	Over	6	ENSOCUP00000002924	ADP-ribosyltransferase 3(ART3) Oryctolagus cuniculus
GO:0001671	ATPase activator activity	MF	0.162322	0.465503	1	1	274	1688	Over	5	ENSOCUP00000001230	activator of Hsp90 ATPase activity 1(AHSA1) Oryctolagus cuniculus
GO:0005579	membrane attack complex	CC	0.162322	0.465503	1	1	274	1688	Over	5	ENSOCUP00000010939	complement C9(C9) Oryctolagus cuniculus
GO:0004751	ribose-5-phosphate isomerase activity	MF	0.162322	0.465503	1	1	274	1688	Over	6	ENSOCUP00000020693	ribose 5-phosphate isomerase A(RPIA) Oryctolagus cuniculus
GO:0045747	positive regulation of Notch signaling pathway	BP	0.162322	0.465503	1	1	274	1688	Over	5	ENSOCUP00000003999	enhancer of rudimentary homolog (Drosophila)(ERH) Oryctolagus cuniculus
GO:0004064	arylesterase activity	MF	0.162322	0.465503	1	1	274	1688	Over	6	ENSOCUP00000004445	paraoxonase 1(PON1) Oryctolagus cuniculus
GO:0004363	glutathione synthase activity	MF	0.162322	0.465503	1	1	274	1688	Over	6	ENSOCUP00000001956	glutathione synthetase(GSS) Oryctolagus cuniculus
GO:0019211	phosphatase activator activity	MF	0.162322	0.465503	1	1	274	1688	Over	5	ENSOCUP00000002647	-
GO:0006939	smooth muscle contraction	BP	0.162322	0.465503	1	1	274	1688	Over	6	ENSOCUP00000022038	Rho associated coiled-coil containing protein kinase 2(ROCK2) Oryctolagus cuniculus
GO:0010825	positive regulation of centrosome duplication	BP	0.162322	0.465503	1	1	274	1688	Over	5	ENSOCUP00000022038	Rho associated coiled-coil containing protein kinase 2(ROCK2) Oryctolagus cuniculus
GO:0003839	gamma-glutamylcyclotransferase activity	MF	0.162322	0.465503	1	1	274	1688	Over	6	ENSOCUP00000004575	gamma-glutamylcyclotransferase(GGCT) Oryctolagus cuniculus
GO:0019478	D-amino acid catabolic process	BP	0.162322	0.465503	1	1	274	1688	Over	6	ENSOCUP00000009448	D-tyrosyl-tRNA deacylase 1(DTD1) Oryctolagus cuniculus
GO:0048306	calcium-dependent protein binding	MF	0.162322	0.465503	1	1	274	1688	Over	4	ENSOCUP00000004505	S100 calcium binding protein A11(S100A11) Oryctolagus cuniculus
GO:0008478	pyridoxal kinase activity	MF	0.162322	0.465503	1	1	274	1688	Over	6	ENSOCUP00000023513	pyridoxal (pyridoxine, vitamin B6) kinase(PDXK) Oryctolagus cuniculus
GO:0009443	pyridoxal 5'-phosphate salvage	BP	0.162322	0.465503	1	1	274	1688	Over	6	ENSOCUP00000023513	pyridoxal (pyridoxine, vitamin B6) kinase(PDXK) Oryctolagus cuniculus
GO:0010452	histone H3-K36 methylation	BP	0.162322	0.465503	1	1	274	1688	Over	8	ENSOCUP00000011040	-
GO:0046975	histone methyltransferase activity (H3-K36 specific)	MF	0.162322	0.465503	1	1	274	1688	Over	9	ENSOCUP00000011040	-
GO:0001971	negative regulation of activation of membrane attack complex	BP	0.162322	0.465503	1	1	274	1688	Over	6	ENSOCUP00000016507	CD59 molecule(CD59) Oryctolagus cuniculus
GO:0004862	cAMP-dependent protein kinase inhibitor activity	MF	0.162322	0.465503	1	1	274	1688	Over	8	ENSOCUP00000018622	protein kinase (cAMP-dependent, catalytic) inhibitor alpha(PKIA) Oryctolagus cuniculus
GO:0006469	negative regulation of protein kinase activity	BP	0.162322	0.465503	1	1	274	1688	Over	8	ENSOCUP00000018622	protein kinase (cAMP-dependent, catalytic) inhibitor alpha(PKIA) Oryctolagus cuniculus
GO:0003922	GMP synthase (glutamine-hydrolyzing) activity	MF	0.162322	0.465503	1	1	274	1688	Over	6	ENSOCUP00000001275	guanine monophosphate synthase(GMPS) Oryctolagus cuniculus
GO:0006177	GMP biosynthetic process	BP	0.162322	0.465503	1	1	274	1688	Over	9	ENSOCUP00000001275	guanine monophosphate synthase(GMPS) Oryctolagus cuniculus
GO:0010739	positive regulation of protein kinase A signaling	BP	0.162322	0.465503	1	1	274	1688	Over	6	ENSOCUP00000002312	-
GO:0051018	protein kinase A binding	MF	0.162322	0.465503	1	1	274	1688	Over	4	ENSOCUP00000002312	-
GO:0090036	regulation of protein kinase C signaling	BP	0.162322	0.465503	1	1	274	1688	Over	6	ENSOCUP00000002312	-
GO:0003950	NAD+ ADP-ribosyltransferase activity	MF	0.162322	0.465503	1	1	274	1688	Over	6	ENSOCUP00000015305	poly(ADP-ribose) polymerase 1(PARP1) Oryctolagus cuniculus
GO:0006561	proline biosynthetic process	BP	0.162322	0.465503	1	1	274	1688	Over	6	ENSOCUP00000005157	aldehyde dehydrogenase 18 family member A1(ALDH18A1) Oryctolagus cuniculus
GO:0004140	dephospho-CoA kinase activity	MF	0.162322	0.465503	1	1	274	1688	Over	6	ENSOCUP00000013062	Coenzyme A synthase(COASY) Oryctolagus cuniculus
GO:0015937	coenzyme A biosynthetic process	BP	0.162322	0.465503	1	1	274	1688	Over	7	ENSOCUP00000013062	Coenzyme A synthase(COASY) Oryctolagus cuniculus
GO:0002161	aminoacyl-tRNA editing activity	MF	0.162322	0.465503	1	1	274	1688	Over	6	ENSOCUP00000010035	prolyl-tRNA synthetase associated domain-containing protein 1(LOC100358851) Oryctolagus cuniculus
GO:0006907	pinocytosis	BP	0.162322	0.465503	1	1	274	1688	Over	7	ENSOCUP00000014672	sorting nexin 5(SNX5) Oryctolagus cuniculus
GO:0043044	ATP-dependent chromatin remodeling	BP	0.162322	0.465503	1	1	274	1688	Over	7	ENSOCUP00000015364	actin like 6A(ACTL6A) Oryctolagus cuniculus
GO:0071564	npBAF complex	CC	0.162322	0.465503	1	1	274	1688	Over	6	ENSOCUP00000015364	actin like 6A(ACTL6A) Oryctolagus cuniculus
GO:0005643	nuclear pore	CC	0.162322	0.465503	1	1	274	1688	Over	4	ENSOCUP00000010991	nucleoporin 205(NUP205) Oryctolagus cuniculus
GO:0009966	regulation of signal transduction	BP	0.167704	0.474403	3	9	274	1688	Over	4	ENSOCUP00000003999 ENSOCUP00000001000 ENSOCUP00000002312	enhancer of rudimentary homolog (Drosophila)(ERH) Oryctolagus cuniculus,late endosomal/lysosomal adaptor, MAPK and MTOR activator 3(LAMTOR3) Oryctolagus cuniculus,-
GO:0051082	unfolded protein binding	MF	0.175653	0.492372	5	17	274	1688	Over	4	ENSOCUP00000014783 ENSOCUP00000018287 ENSOCUP00000000120 ENSOCUP00000014008 ENSOCUP00000004271	chaperonin containing TCP1 subunit 2(CCT2) Oryctolagus cuniculus,chaperonin containing TCP1 subunit 5(CCT5) Oryctolagus cuniculus,chaperonin containing TCP1 subunit 3(CCT3) Oryctolagus cuniculus,heat shock protein 90 beta family member 1(HSP90B1) Oryctolagus cuniculus,prefoldin subunit 4(PFDN4) Oryctolagus cuniculus
GO:0007015	actin filament organization	BP	0.18494	0.514766	7	27	274	1688	Over	4	ENSOCUP00000000235 ENSOCUP00000011899 ENSOCUP00000008002 ENSOCUP00000021717 ENSOCUP00000003800 ENSOCUP00000016415 ENSOCUP00000021246	capping actin protein of muscle Z-line alpha subunit 1(CAPZA1) Oryctolagus cuniculus,tropomodulin 1(TMOD1) Oryctolagus cuniculus,-,cofilin 1(CFL1) Oryctolagus cuniculus,ARP3 actin related protein 3 homolog(ACTR3) Oryctolagus cuniculus,fascin actin-bundling protein 1(FSCN1) Oryctolagus cuniculus,-
GO:0016763	transferase activity, transferring pentosyl groups	MF	0.18771	0.515584	2	5	274	1688	Over	5	ENSOCUP00000002924 ENSOCUP00000015305	ADP-ribosyltransferase 3(ART3) Oryctolagus cuniculus,poly(ADP-ribose) polymerase 1(PARP1) Oryctolagus cuniculus
GO:0009967	positive regulation of signal transduction	BP	0.18771	0.515584	2	5	274	1688	Over	4	ENSOCUP00000003999 ENSOCUP00000002312	enhancer of rudimentary homolog (Drosophila)(ERH) Oryctolagus cuniculus,-
GO:0052689	carboxylic ester hydrolase activity	MF	0.18771	0.515584	2	5	274	1688	Over	5	ENSOCUP00000004445 ENSOCUP00000010035	paraoxonase 1(PON1) Oryctolagus cuniculus,prolyl-tRNA synthetase associated domain-containing protein 1(LOC100358851) Oryctolagus cuniculus
GO:0016853	isomerase activity	MF	0.194497	0.53142	5	18	274	1688	Over	3	ENSOCUP00000001250 ENSOCUP00000007045 ENSOCUP00000014327 ENSOCUP00000020693 ENSOCUP00000010329	glucose-6-phosphate isomerase(GPI) Oryctolagus cuniculus,mannose phosphate isomerase(MPI) Oryctolagus cuniculus,peptidylprolyl isomerase A(PPIA) Oryctolagus cuniculus,ribose 5-phosphate isomerase A(RPIA) Oryctolagus cuniculus,peptidylprolyl isomerase B(PPIB) Oryctolagus cuniculus
GO:0010468	regulation of gene expression	BP	0.212305	0.574052	3	10	274	1688	Over	5	ENSOCUP00000008932 ENSOCUP00000004761 ENSOCUP00000016507	heterogeneous nuclear ribonucleoprotein K(HNRNPK) Oryctolagus cuniculus,protein activator of interferon induced protein kinase EIF2AK2(PRKRA) Oryctolagus cuniculus,CD59 molecule(CD59) Oryctolagus cuniculus
GO:0051495	positive regulation of cytoskeleton organization	BP	0.212305	0.574052	3	10	274	1688	Over	6	ENSOCUP00000008002 ENSOCUP00000003800 ENSOCUP00000022038	-,ARP3 actin related protein 3 homolog(ACTR3) Oryctolagus cuniculus,Rho associated coiled-coil containing protein kinase 2(ROCK2) Oryctolagus cuniculus
GO:0032956	regulation of actin cytoskeleton organization	BP	0.216746	0.58303	5	19	274	1688	Over	5	ENSOCUP00000000235 ENSOCUP00000011899 ENSOCUP00000008002 ENSOCUP00000003800 ENSOCUP00000022038	capping actin protein of muscle Z-line alpha subunit 1(CAPZA1) Oryctolagus cuniculus,tropomodulin 1(TMOD1) Oryctolagus cuniculus,-,ARP3 actin related protein 3 homolog(ACTR3) Oryctolagus cuniculus,Rho associated coiled-coil containing protein kinase 2(ROCK2) Oryctolagus cuniculus
GO:0009150	purine ribonucleotide metabolic process	BP	0.222561	0.587165	10	41	274	1688	Over	7	ENSOCUP00000017793 ENSOCUP00000005301 ENSOCUP00000008689 ENSOCUP00000001250 ENSOCUP00000025019 ENSOCUP00000019662 ENSOCUP00000005597 ENSOCUP00000017364 ENSOCUP00000001275 ENSOCUP00000013062	-,-,enolase 1(ENO1) Oryctolagus cuniculus,glucose-6-phosphate isomerase(GPI) Oryctolagus cuniculus,NME/NM23 nucleoside diphosphate kinase 2(NME2) Oryctolagus cuniculus,-,ATPase H+ transporting V1 subunit A(ATP6V1A) Oryctolagus cuniculus,NME/NM23 nucleoside diphosphate kinase 4(NME4) Oryctolagus cuniculus,guanine monophosphate synthase(GMPS) Oryctolagus cuniculus,Coenzyme A synthase(COASY) Oryctol…
GO:0005622	intracellular	CC	0.241418	0.587165	75	412	274	1688	Over	3	ENSOCUP00000008830 ENSOCUP00000008689 ENSOCUP00000021177 ENSOCUP00000018650 ENSOCUP00000001889 ENSOCUP00000010958 ENSOCUP00000008461 ENSOCUP00000000235 ENSOCUP00000002552 ENSOCUP00000013489 ENSOCUP00000003592 ENSOCUP00000012421 ENSOCUP00000016036 ENSOCUP00000008691 ENSOCUP00000014752 ENSOCUP00000006488 ENSOCUP00000017299 ENSOCUP00000004980 ENSOCUP00000004239 ENSOCUP00000024188 ENSOCUP00000008923 …	myosin-8(LOC100303760) Oryctolagus cuniculus,enolase 1(ENO1) Oryctolagus cuniculus,glycerol-3-phosphate dehydrogenase 1(GPD1) Oryctolagus cuniculus,tubulin alpha-1C chain(LOC100357567) Oryctolagus cuniculus,tubulin beta class I(TUBB) Oryctolagus cuniculus,heat shock protein family D (Hsp60) member 1(HSPD1) Oryctolagus cuniculus,-,capping actin protein of muscle Z-line alpha subunit 1(CAPZA1) Oryc…
GO:0019222	regulation of metabolic process	BP	0.24739	0.587165	6	23	274	1688	Over	3	ENSOCUP00000008932 ENSOCUP00000004550 ENSOCUP00000004761 ENSOCUP00000025017 ENSOCUP00000016507 ENSOCUP00000018622	heterogeneous nuclear ribonucleoprotein K(HNRNPK) Oryctolagus cuniculus,dimethylarginine dimethylaminohydrolase 1(DDAH1) Oryctolagus cuniculus,protein activator of interferon induced protein kinase EIF2AK2(PRKRA) Oryctolagus cuniculus,dimethylarginine dimethylaminohydrolase 2(DDAH2) Oryctolagus cuniculus,CD59 molecule(CD59) Oryctolagus cuniculus,protein kinase (cAMP-dependent, catalytic) inhibito…
GO:0005576	extracellular region	CC	0.249415	0.587165	11	47	274	1688	Over	2	ENSOCUP00000006902 ENSOCUP00000016078 ENSOCUP00000009241 ENSOCUP00000009673 ENSOCUP00000009668 ENSOCUP00000007209 ENSOCUP00000002512 ENSOCUP00000009684 ENSOCUP00000013646 ENSOCUP00000004445 ENSOCUP00000004407	GC, vitamin D binding protein(GC) Oryctolagus cuniculus,-,apolipoprotein A1(APOA1) Oryctolagus cuniculus,fibrinogen alpha chain(FGA) Oryctolagus cuniculus,fibrinogen beta chain(FGB) Oryctolagus cuniculus,-,serpin family C member 1(SERPINC1) Oryctolagus cuniculus,fibrinogen gamma chain(FGG) Oryctolagus cuniculus,ependymin related 1(EPDR1) Oryctolagus cuniculus,paraoxonase 1(PON1) Oryctolagus cunic…
GO:0009116	nucleoside metabolic process	BP	0.249415	0.587165	11	47	274	1688	Over	5	ENSOCUP00000017793 ENSOCUP00000005301 ENSOCUP00000008689 ENSOCUP00000001250 ENSOCUP00000025019 ENSOCUP00000002768 ENSOCUP00000019662 ENSOCUP00000005597 ENSOCUP00000017364 ENSOCUP00000001275 ENSOCUP00000013062	-,-,enolase 1(ENO1) Oryctolagus cuniculus,glucose-6-phosphate isomerase(GPI) Oryctolagus cuniculus,NME/NM23 nucleoside diphosphate kinase 2(NME2) Oryctolagus cuniculus,hypoxanthine phosphoribosyltransferase 1(HPRT1) Oryctolagus cuniculus,-,ATPase H+ transporting V1 subunit A(ATP6V1A) Oryctolagus cuniculus,NME/NM23 nucleoside diphosphate kinase 4(NME4) Oryctolagus cuniculus,guanine monophosphate s…
GO:0030234	enzyme regulator activity	MF	0.249415	0.587165	11	47	274	1688	Over	3	ENSOCUP00000001775 ENSOCUP00000002512 ENSOCUP00000018156 ENSOCUP00000004761 ENSOCUP00000018231 ENSOCUP00000004332 ENSOCUP00000008992 ENSOCUP00000001230 ENSOCUP00000004407 ENSOCUP00000002647 ENSOCUP00000018622	alpha 2-HS glycoprotein(AHSG) Oryctolagus cuniculus,serpin family C member 1(SERPINC1) Oryctolagus cuniculus,cystatin B(CSTB) Oryctolagus cuniculus,protein activator of interferon induced protein kinase EIF2AK2(PRKRA) Oryctolagus cuniculus,inter-alpha-trypsin inhibitor heavy chain 3(ITIH3) Oryctolagus cuniculus,kininogen 1(KNG1) Oryctolagus cuniculus,inter-alpha-trypsin inhibitor heavy chain 1(IT…
GO:0016779	nucleotidyltransferase activity	MF	0.252643	0.587165	2	6	274	1688	Over	5	ENSOCUP00000016639 ENSOCUP00000010775	UDP-glucose pyrophosphorylase 2(UGP2) Oryctolagus cuniculus,eukaryotic translation initiation factor 2B subunit gamma(EIF2B3) Oryctolagus cuniculus
GO:0035091	phosphatidylinositol binding	MF	0.252643	0.587165	2	6	274	1688	Over	5	ENSOCUP00000014672 ENSOCUP00000005073	sorting nexin 5(SNX5) Oryctolagus cuniculus,sorting nexin 3(SNX3) Oryctolagus cuniculus
GO:0046434	organophosphate catabolic process	BP	0.252643	0.587165	2	6	274	1688	Over	5	ENSOCUP00000021177 ENSOCUP00000012497	glycerol-3-phosphate dehydrogenase 1(GPD1) Oryctolagus cuniculus,inositol monophosphatase 1(IMPA1) Oryctolagus cuniculus
GO:0032269	negative regulation of cellular protein metabolic process	BP	0.252643	0.587165	2	6	274	1688	Over	5	ENSOCUP00000016507 ENSOCUP00000018622	CD59 molecule(CD59) Oryctolagus cuniculus,protein kinase (cAMP-dependent, catalytic) inhibitor alpha(PKIA) Oryctolagus cuniculus
GO:0030036	actin cytoskeleton organization	BP	0.255656	0.587165	10	42	274	1688	Over	5	ENSOCUP00000000235 ENSOCUP00000011899 ENSOCUP00000008002 ENSOCUP00000015074 ENSOCUP00000021717 ENSOCUP00000003800 ENSOCUP00000016415 ENSOCUP00000022038 ENSOCUP00000007970 ENSOCUP00000021246	capping actin protein of muscle Z-line alpha subunit 1(CAPZA1) Oryctolagus cuniculus,tropomodulin 1(TMOD1) Oryctolagus cuniculus,-,xin actin-binding repeat-containing protein 2(LOC100357577) Oryctolagus cuniculus,cofilin 1(CFL1) Oryctolagus cuniculus,ARP3 actin related protein 3 homolog(ACTR3) Oryctolagus cuniculus,fascin actin-bundling protein 1(FSCN1) Oryctolagus cuniculus,Rho associated coiled…
GO:0046128	purine ribonucleoside metabolic process	BP	0.255656	0.587165	10	42	274	1688	Over	7	ENSOCUP00000017793 ENSOCUP00000005301 ENSOCUP00000008689 ENSOCUP00000001250 ENSOCUP00000025019 ENSOCUP00000019662 ENSOCUP00000005597 ENSOCUP00000017364 ENSOCUP00000001275 ENSOCUP00000013062	-,-,enolase 1(ENO1) Oryctolagus cuniculus,glucose-6-phosphate isomerase(GPI) Oryctolagus cuniculus,NME/NM23 nucleoside diphosphate kinase 2(NME2) Oryctolagus cuniculus,-,ATPase H+ transporting V1 subunit A(ATP6V1A) Oryctolagus cuniculus,NME/NM23 nucleoside diphosphate kinase 4(NME4) Oryctolagus cuniculus,guanine monophosphate synthase(GMPS) Oryctolagus cuniculus,Coenzyme A synthase(COASY) Oryctol…
GO:0044711	single-organism biosynthetic process	BP	0.255656	0.587165	10	42	274	1688	Over	4	ENSOCUP00000001250 ENSOCUP00000016088 ENSOCUP00000000973 ENSOCUP00000025019 ENSOCUP00000019662 ENSOCUP00000003999 ENSOCUP00000017364 ENSOCUP00000001275 ENSOCUP00000005157 ENSOCUP00000013062	glucose-6-phosphate isomerase(GPI) Oryctolagus cuniculus,-,5-aminoimidazole-4-carboxamide ribonucleotide formyltransferase/IMP cyclohydrolase(ATIC) Oryctolagus cuniculus,NME/NM23 nucleoside diphosphate kinase 2(NME2) Oryctolagus cuniculus,-,enhancer of rudimentary homolog (Drosophila)(ERH) Oryctolagus cuniculus,NME/NM23 nucleoside diphosphate kinase 4(NME4) Oryctolagus cuniculus,guanine monophosp…
GO:0016791	phosphatase activity	MF	0.260527	0.587165	6	24	274	1688	Over	6	ENSOCUP00000009121 ENSOCUP00000013802 ENSOCUP00000011077 ENSOCUP00000012497 ENSOCUP00000023452 ENSOCUP00000013886	fructose-bisphosphatase 2(FBP2) Oryctolagus cuniculus,dual specificity phosphatase 3(DUSP3) Oryctolagus cuniculus,-,inositol monophosphatase 1(IMPA1) Oryctolagus cuniculus,dual specificity phosphatase 27 (putative)(DUSP27) Oryctolagus cuniculus,-
GO:0016788	hydrolase activity, acting on ester bonds	MF	0.260873	0.587165	9	37	274	1688	Over	4	ENSOCUP00000009121 ENSOCUP00000008588 ENSOCUP00000013802 ENSOCUP00000011077 ENSOCUP00000012497 ENSOCUP00000004445 ENSOCUP00000023452 ENSOCUP00000013886 ENSOCUP00000010035	fructose-bisphosphatase 2(FBP2) Oryctolagus cuniculus,esterase D(ESD) Oryctolagus cuniculus,dual specificity phosphatase 3(DUSP3) Oryctolagus cuniculus,-,inositol monophosphatase 1(IMPA1) Oryctolagus cuniculus,paraoxonase 1(PON1) Oryctolagus cuniculus,dual specificity phosphatase 27 (putative)(DUSP27) Oryctolagus cuniculus,-,prolyl-tRNA synthetase associated domain-containing protein 1(LOC1003588…
GO:0019752	carboxylic acid metabolic process	BP	0.271331	0.587165	15	69	274	1688	Over	6	ENSOCUP00000017793 ENSOCUP00000005301 ENSOCUP00000021667 ENSOCUP00000008689 ENSOCUP00000001250 ENSOCUP00000021173 ENSOCUP00000008461 ENSOCUP00000013489 ENSOCUP00000007361 ENSOCUP00000004550 ENSOCUP00000004591 ENSOCUP00000025017 ENSOCUP00000009448 ENSOCUP00000005157 ENSOCUP00000012866	-,-,lactate dehydrogenase A(LDHA) Oryctolagus cuniculus,enolase 1(ENO1) Oryctolagus cuniculus,glucose-6-phosphate isomerase(GPI) Oryctolagus cuniculus,isocitrate dehydrogenase (NADP(+)) 2, mitochondrial(IDH2) Oryctolagus cuniculus,-,arginyl-tRNA synthetase(RARS) Oryctolagus cuniculus,glutamate dehydrogenase 1(GLUD1) Oryctolagus cuniculus,dimethylarginine dimethylaminohydrolase 1(DDAH1) Oryctolagu…
GO:0016459	myosin complex	CC	0.2855	0.587165	4	15	274	1688	Over	4	ENSOCUP00000008830 ENSOCUP00000003592 ENSOCUP00000024188 ENSOCUP00000005831	myosin-8(LOC100303760) Oryctolagus cuniculus,myosin heavy chain 9(MYH9) Oryctolagus cuniculus,myosin heavy chain 11(MYH11) Oryctolagus cuniculus,-
GO:0004618	phosphoglycerate kinase activity	MF	0.298377	0.587165	1	2	274	1688	Over	6	ENSOCUP00000017793	-
GO:0004367	glycerol-3-phosphate dehydrogenase [NAD+] activity	MF	0.298377	0.587165	1	2	274	1688	Over	6	ENSOCUP00000021177	glycerol-3-phosphate dehydrogenase 1(GPD1) Oryctolagus cuniculus
GO:0046168	glycerol-3-phosphate catabolic process	BP	0.298377	0.587165	1	2	274	1688	Over	6	ENSOCUP00000021177	glycerol-3-phosphate dehydrogenase 1(GPD1) Oryctolagus cuniculus
GO:0070569	uridylyltransferase activity	MF	0.298377	0.587165	1	2	274	1688	Over	6	ENSOCUP00000016639	UDP-glucose pyrophosphorylase 2(UGP2) Oryctolagus cuniculus
GO:0004450	isocitrate dehydrogenase (NADP+) activity	MF	0.298377	0.587165	1	2	274	1688	Over	7	ENSOCUP00000021173	isocitrate dehydrogenase (NADP(+)) 2, mitochondrial(IDH2) Oryctolagus cuniculus
GO:0006102	isocitrate metabolic process	BP	0.298377	0.587165	1	2	274	1688	Over	8	ENSOCUP00000021173	isocitrate dehydrogenase (NADP(+)) 2, mitochondrial(IDH2) Oryctolagus cuniculus
GO:0004333	fumarate hydratase activity	MF	0.298377	0.587165	1	2	274	1688	Over	6	ENSOCUP00000008461	-
GO:0006106	fumarate metabolic process	BP	0.298377	0.587165	1	2	274	1688	Over	8	ENSOCUP00000008461	-
GO:0045239	tricarboxylic acid cycle enzyme complex	CC	0.298377	0.587165	1	2	274	1688	Over	4	ENSOCUP00000008461	-
GO:0004017	adenylate kinase activity	MF	0.298377	0.587165	1	2	274	1688	Over	6	ENSOCUP00000009813	adenylate kinase 3(AK3) Oryctolagus cuniculus
GO:0015935	small ribosomal subunit	CC	0.298377	0.587165	1	2	274	1688	Over	5	ENSOCUP00000016036	-
GO:0042254	ribosome biogenesis	BP	0.298377	0.587165	1	2	274	1688	Over	5	ENSOCUP00000004980	ribosomal protein lateral stalk subunit P0(RPLP0) Oryctolagus cuniculus
GO:0016805	dipeptidase activity	MF	0.298377	0.587165	1	2	274	1688	Over	7	ENSOCUP00000009887	secernin 3(SCRN3) Oryctolagus cuniculus
GO:0007507	heart development	BP	0.298377	0.587165	1	2	274	1688	Over	4	ENSOCUP00000015074	xin actin-binding repeat-containing protein 2(LOC100357577) Oryctolagus cuniculus
GO:0005212	structural constituent of eye lens	MF	0.298377	0.587165	1	2	274	1688	Over	3	ENSOCUP00000023191	heat shock protein family B (small) member 6(HSPB6) Oryctolagus cuniculus
GO:0008021	synaptic vesicle	CC	0.298377	0.587165	1	2	274	1688	Over	3	ENSOCUP00000001314	synaptophysin like 2(SYPL2) Oryctolagus cuniculus
GO:0003725	double-stranded RNA binding	MF	0.298377	0.587165	1	2	274	1688	Over	6	ENSOCUP00000004761	protein activator of interferon induced protein kinase EIF2AK2(PRKRA) Oryctolagus cuniculus
GO:0000049	tRNA binding	MF	0.298377	0.587165	1	2	274	1688	Over	6	ENSOCUP00000023259	aminoacyl tRNA synthetase complex interacting multifunctional protein 1(AIMP1) Oryctolagus cuniculus
GO:0051301	cell division	BP	0.298377	0.587165	1	2	274	1688	Over	4	ENSOCUP00000022938	septin 2(SEPT2) Oryctolagus cuniculus
GO:0004190	aspartic-type endopeptidase activity	MF	0.298377	0.587165	1	2	274	1688	Over	7	ENSOCUP00000020628	cathepsin D(CTSD) Oryctolagus cuniculus
GO:0008934	inositol monophosphate 1-phosphatase activity	MF	0.298377	0.587165	1	2	274	1688	Over	9	ENSOCUP00000012497	inositol monophosphatase 1(IMPA1) Oryctolagus cuniculus
GO:0046855	inositol phosphate dephosphorylation	BP	0.298377	0.587165	1	2	274	1688	Over	5	ENSOCUP00000012497	inositol monophosphatase 1(IMPA1) Oryctolagus cuniculus
GO:0032006	regulation of TOR signaling	BP	0.298377	0.587165	1	2	274	1688	Over	6	ENSOCUP00000001000	late endosomal/lysosomal adaptor, MAPK and MTOR activator 3(LAMTOR3) Oryctolagus cuniculus
GO:0017048	Rho GTPase binding	MF	0.298377	0.587165	1	2	274	1688	Over	8	ENSOCUP00000022038	Rho associated coiled-coil containing protein kinase 2(ROCK2) Oryctolagus cuniculus
GO:0048500	signal recognition particle	CC	0.298377	0.587165	1	2	274	1688	Over	5	ENSOCUP00000010527	signal recognition particle 72(SRP72) Oryctolagus cuniculus
GO:0005890	sodium:potassium-exchanging ATPase complex	CC	0.298377	0.587165	1	2	274	1688	Over	5	ENSOCUP00000003426	ATPase Na+/K+ transporting family member beta 4(ATP1B4) Oryctolagus cuniculus
GO:0006814	sodium ion transport	BP	0.298377	0.587165	1	2	274	1688	Over	8	ENSOCUP00000003426	ATPase Na+/K+ transporting family member beta 4(ATP1B4) Oryctolagus cuniculus
GO:0044260	cellular macromolecule metabolic process	BP	0.30061	0.590444	54	293	274	1688	Over	4	ENSOCUP00000002552 ENSOCUP00000013489 ENSOCUP00000016036 ENSOCUP00000008691 ENSOCUP00000022197 ENSOCUP00000008932 ENSOCUP00000014327 ENSOCUP00000017299 ENSOCUP00000004239 ENSOCUP00000018431 ENSOCUP00000020536 ENSOCUP00000020815 ENSOCUP00000019681 ENSOCUP00000011964 ENSOCUP00000013802 ENSOCUP00000017241 ENSOCUP00000001378 ENSOCUP00000003297 ENSOCUP00000021175 ENSOCUP00000006973 ENSOCUP00000004803 …	Rab geranylgeranyltransferase alpha subunit(RABGGTA) Oryctolagus cuniculus,arginyl-tRNA synthetase(RARS) Oryctolagus cuniculus,-,ribosomal protein L5(RPL5) Oryctolagus cuniculus,-,heterogeneous nuclear ribonucleoprotein K(HNRNPK) Oryctolagus cuniculus,peptidylprolyl isomerase A(PPIA) Oryctolagus cuniculus,40S ribosomal protein S4, X isoform-like(LOC100338112) Oryctolagus cuniculus,ribosomal prote…
GO:0004721	phosphoprotein phosphatase activity	MF	0.31195	0.608453	4	16	274	1688	Over	7	ENSOCUP00000013802 ENSOCUP00000011077 ENSOCUP00000023452 ENSOCUP00000013886	dual specificity phosphatase 3(DUSP3) Oryctolagus cuniculus,-,dual specificity phosphatase 27 (putative)(DUSP27) Oryctolagus cuniculus,-
GO:0006955	immune response	BP	0.317962	0.608453	2	7	274	1688	Over	3	ENSOCUP00000010939 ENSOCUP00000016507	complement C9(C9) Oryctolagus cuniculus,CD59 molecule(CD59) Oryctolagus cuniculus
GO:0051693	actin filament capping	BP	0.317962	0.608453	2	7	274	1688	Over	8	ENSOCUP00000000235 ENSOCUP00000011899	capping actin protein of muscle Z-line alpha subunit 1(CAPZA1) Oryctolagus cuniculus,tropomodulin 1(TMOD1) Oryctolagus cuniculus
GO:0005887	integral component of plasma membrane	CC	0.317962	0.608453	2	7	274	1688	Over	4	ENSOCUP00000010939 ENSOCUP00000003426	complement C9(C9) Oryctolagus cuniculus,ATPase Na+/K+ transporting family member beta 4(ATP1B4) Oryctolagus cuniculus
GO:1902531	regulation of intracellular signal transduction	BP	0.317962	0.608453	2	7	274	1688	Over	5	ENSOCUP00000001000 ENSOCUP00000002312	late endosomal/lysosomal adaptor, MAPK and MTOR activator 3(LAMTOR3) Oryctolagus cuniculus,-
GO:0009108	coenzyme biosynthetic process	BP	0.317962	0.608453	2	7	274	1688	Over	6	ENSOCUP00000023513 ENSOCUP00000013062	pyridoxal (pyridoxine, vitamin B6) kinase(PDXK) Oryctolagus cuniculus,Coenzyme A synthase(COASY) Oryctolagus cuniculus
GO:0006325	chromatin organization	BP	0.317962	0.608453	2	7	274	1688	Over	5	ENSOCUP00000011040 ENSOCUP00000015364	-,actin like 6A(ACTL6A) Oryctolagus cuniculus
GO:0044464	cell part	CC	0.322509	0.614893	78	437	274	1688	Over	2	ENSOCUP00000008830 ENSOCUP00000008689 ENSOCUP00000021177 ENSOCUP00000018650 ENSOCUP00000001889 ENSOCUP00000010958 ENSOCUP00000008461 ENSOCUP00000000235 ENSOCUP00000002552 ENSOCUP00000013489 ENSOCUP00000003592 ENSOCUP00000012421 ENSOCUP00000016036 ENSOCUP00000008691 ENSOCUP00000014752 ENSOCUP00000006488 ENSOCUP00000017299 ENSOCUP00000004980 ENSOCUP00000004239 ENSOCUP00000024188 ENSOCUP00000008923 …	myosin-8(LOC100303760) Oryctolagus cuniculus,enolase 1(ENO1) Oryctolagus cuniculus,glycerol-3-phosphate dehydrogenase 1(GPD1) Oryctolagus cuniculus,tubulin alpha-1C chain(LOC100357567) Oryctolagus cuniculus,tubulin beta class I(TUBB) Oryctolagus cuniculus,heat shock protein family D (Hsp60) member 1(HSPD1) Oryctolagus cuniculus,-,capping actin protein of muscle Z-line alpha subunit 1(CAPZA1) Oryc…
GO:0006520	cellular amino acid metabolic process	BP	0.351969	0.65781	8	34	274	1688	Over	4	ENSOCUP00000013489 ENSOCUP00000007361 ENSOCUP00000004550 ENSOCUP00000004591 ENSOCUP00000025017 ENSOCUP00000009448 ENSOCUP00000005157 ENSOCUP00000012866	arginyl-tRNA synthetase(RARS) Oryctolagus cuniculus,glutamate dehydrogenase 1(GLUD1) Oryctolagus cuniculus,dimethylarginine dimethylaminohydrolase 1(DDAH1) Oryctolagus cuniculus,glycyl-tRNA synthetase(GARS) Oryctolagus cuniculus,dimethylarginine dimethylaminohydrolase 2(DDAH2) Oryctolagus cuniculus,D-tyrosyl-tRNA deacylase 1(DTD1) Oryctolagus cuniculus,aldehyde dehydrogenase 18 family member A1(A…
GO:0031323	regulation of cellular metabolic process	BP	0.353112	0.657871	5	20	274	1688	Over	4	ENSOCUP00000008932 ENSOCUP00000004550 ENSOCUP00000025017 ENSOCUP00000016507 ENSOCUP00000018622	heterogeneous nuclear ribonucleoprotein K(HNRNPK) Oryctolagus cuniculus,dimethylarginine dimethylaminohydrolase 1(DDAH1) Oryctolagus cuniculus,dimethylarginine dimethylaminohydrolase 2(DDAH2) Oryctolagus cuniculus,CD59 molecule(CD59) Oryctolagus cuniculus,protein kinase (cAMP-dependent, catalytic) inhibitor alpha(PKIA) Oryctolagus cuniculus
GO:0016311	dephosphorylation	BP	0.367099	0.679983	5	21	274	1688	Over	6	ENSOCUP00000013802 ENSOCUP00000011077 ENSOCUP00000012497 ENSOCUP00000023452 ENSOCUP00000013886	dual specificity phosphatase 3(DUSP3) Oryctolagus cuniculus,-,inositol monophosphatase 1(IMPA1) Oryctolagus cuniculus,dual specificity phosphatase 27 (putative)(DUSP27) Oryctolagus cuniculus,-
GO:0030042	actin filament depolymerization	BP	0.400662	0.685798	3	11	274	1688	Over	6	ENSOCUP00000000235 ENSOCUP00000011899 ENSOCUP00000021717	capping actin protein of muscle Z-line alpha subunit 1(CAPZA1) Oryctolagus cuniculus,tropomodulin 1(TMOD1) Oryctolagus cuniculus,cofilin 1(CFL1) Oryctolagus cuniculus
GO:0016879	ligase activity, forming carbon-nitrogen bonds	MF	0.400662	0.685798	3	11	274	1688	Over	4	ENSOCUP00000016088 ENSOCUP00000001956 ENSOCUP00000001275	-,glutathione synthetase(GSS) Oryctolagus cuniculus,guanine monophosphate synthase(GMPS) Oryctolagus cuniculus
GO:0051171	regulation of nitrogen compound metabolic process	BP	0.400662	0.685798	3	11	274	1688	Over	4	ENSOCUP00000008932 ENSOCUP00000004550 ENSOCUP00000025017	heterogeneous nuclear ribonucleoprotein K(HNRNPK) Oryctolagus cuniculus,dimethylarginine dimethylaminohydrolase 1(DDAH1) Oryctolagus cuniculus,dimethylarginine dimethylaminohydrolase 2(DDAH2) Oryctolagus cuniculus
GO:0009206	purine ribonucleoside triphosphate biosynthetic process	BP	0.400662	0.685798	3	11	274	1688	Over	8	ENSOCUP00000025019 ENSOCUP00000019662 ENSOCUP00000017364	NME/NM23 nucleoside diphosphate kinase 2(NME2) Oryctolagus cuniculus,-,NME/NM23 nucleoside diphosphate kinase 4(NME4) Oryctolagus cuniculus
GO:0044707	single-multicellular organism process	BP	0.40461	0.685798	5	23	274	1688	Over	3	ENSOCUP00000015253 ENSOCUP00000009673 ENSOCUP00000009668 ENSOCUP00000009684 ENSOCUP00000015074	annexin A5(ANXA5) Oryctolagus cuniculus,fibrinogen alpha chain(FGA) Oryctolagus cuniculus,fibrinogen beta chain(FGB) Oryctolagus cuniculus,fibrinogen gamma chain(FGG) Oryctolagus cuniculus,xin actin-binding repeat-containing protein 2(LOC100357577) Oryctolagus cuniculus
GO:0004743	pyruvate kinase activity	MF	0.412401	0.685798	1	3	274	1688	Over	6	ENSOCUP00000005301	-
GO:0030955	potassium ion binding	MF	0.412401	0.685798	1	3	274	1688	Over	7	ENSOCUP00000005301	-
GO:0009331	glycerol-3-phosphate dehydrogenase complex	CC	0.412401	0.685798	1	3	274	1688	Over	4	ENSOCUP00000021177	glycerol-3-phosphate dehydrogenase 1(GPD1) Oryctolagus cuniculus
GO:0008290	F-actin capping protein complex	CC	0.412401	0.685798	1	3	274	1688	Over	4	ENSOCUP00000000235	capping actin protein of muscle Z-line alpha subunit 1(CAPZA1) Oryctolagus cuniculus
GO:0006869	lipid transport	BP	0.412401	0.685798	1	3	274	1688	Over	5	ENSOCUP00000009241	apolipoprotein A1(APOA1) Oryctolagus cuniculus
GO:0005523	tropomyosin binding	MF	0.412401	0.685798	1	3	274	1688	Over	5	ENSOCUP00000011899	tropomodulin 1(TMOD1) Oryctolagus cuniculus
GO:0051694	pointed-end actin filament capping	BP	0.412401	0.685798	1	3	274	1688	Over	9	ENSOCUP00000011899	tropomodulin 1(TMOD1) Oryctolagus cuniculus
GO:0051087	chaperone binding	MF	0.412401	0.685798	1	3	274	1688	Over	4	ENSOCUP00000001230	activator of Hsp90 ATPase activity 1(AHSA1) Oryctolagus cuniculus
GO:0005764	lysosome	CC	0.412401	0.685798	1	3	274	1688	Over	7	ENSOCUP00000020628	cathepsin D(CTSD) Oryctolagus cuniculus
GO:0016529	sarcoplasmic reticulum	CC	0.412401	0.685798	1	3	274	1688	Over	5	ENSOCUP00000024583	triadin(TRDN) Oryctolagus cuniculus
GO:0046854	phosphatidylinositol phosphorylation	BP	0.412401	0.685798	1	3	274	1688	Over	7	ENSOCUP00000012497	inositol monophosphatase 1(IMPA1) Oryctolagus cuniculus
GO:0006750	glutathione biosynthetic process	BP	0.412401	0.685798	1	3	274	1688	Over	6	ENSOCUP00000001956	glutathione synthetase(GSS) Oryctolagus cuniculus
GO:0000139	Golgi membrane	CC	0.412401	0.685798	1	3	274	1688	Over	5	ENSOCUP00000002979	golgi glycoprotein 1(GLG1) Oryctolagus cuniculus
GO:0007266	Rho protein signal transduction	BP	0.412401	0.685798	1	3	274	1688	Over	8	ENSOCUP00000022038	Rho associated coiled-coil containing protein kinase 2(ROCK2) Oryctolagus cuniculus
GO:0016272	prefoldin complex	CC	0.412401	0.685798	1	3	274	1688	Over	4	ENSOCUP00000004271	prefoldin subunit 4(PFDN4) Oryctolagus cuniculus
GO:2001070	starch binding	MF	0.412401	0.685798	1	3	274	1688	Over	5	ENSOCUP00000013886	-
GO:0030127	COPII vesicle coat	CC	0.412401	0.685798	1	3	274	1688	Over	6	ENSOCUP00000001110	protein transport protein Sec24B(LOC100344248) Oryctolagus cuniculus
GO:0008312	7S RNA binding	MF	0.412401	0.685798	1	3	274	1688	Over	6	ENSOCUP00000010527	signal recognition particle 72(SRP72) Oryctolagus cuniculus
GO:0006813	potassium ion transport	BP	0.412401	0.685798	1	3	274	1688	Over	8	ENSOCUP00000003426	ATPase Na+/K+ transporting family member beta 4(ATP1B4) Oryctolagus cuniculus
GO:0031326	regulation of cellular biosynthetic process	BP	0.425428	0.703387	3	12	274	1688	Over	5	ENSOCUP00000008932 ENSOCUP00000004550 ENSOCUP00000025017	heterogeneous nuclear ribonucleoprotein K(HNRNPK) Oryctolagus cuniculus,dimethylarginine dimethylaminohydrolase 1(DDAH1) Oryctolagus cuniculus,dimethylarginine dimethylaminohydrolase 2(DDAH2) Oryctolagus cuniculus
GO:0006950	response to stress	BP	0.426357	0.703387	6	27	274	1688	Over	3	ENSOCUP00000009673 ENSOCUP00000009668 ENSOCUP00000014008 ENSOCUP00000009684 ENSOCUP00000001230 ENSOCUP00000016507	fibrinogen alpha chain(FGA) Oryctolagus cuniculus,fibrinogen beta chain(FGB) Oryctolagus cuniculus,heat shock protein 90 beta family member 1(HSP90B1) Oryctolagus cuniculus,fibrinogen gamma chain(FGG) Oryctolagus cuniculus,activator of Hsp90 ATPase activity 1(AHSA1) Oryctolagus cuniculus,CD59 molecule(CD59) Oryctolagus cuniculus
GO:0008289	lipid binding	MF	0.438589	0.720144	6	28	274	1688	Over	3	ENSOCUP00000015253 ENSOCUP00000006902 ENSOCUP00000009241 ENSOCUP00000012556 ENSOCUP00000014672 ENSOCUP00000005073	annexin A5(ANXA5) Oryctolagus cuniculus,GC, vitamin D binding protein(GC) Oryctolagus cuniculus,apolipoprotein A1(APOA1) Oryctolagus cuniculus,fatty acid binding protein 3(FABP3) Oryctolagus cuniculus,sorting nexin 5(SNX5) Oryctolagus cuniculus,sorting nexin 3(SNX3) Oryctolagus cuniculus
GO:0006732	coenzyme metabolic process	BP	0.438589	0.720144	6	28	274	1688	Over	5	ENSOCUP00000017793 ENSOCUP00000005301 ENSOCUP00000008689 ENSOCUP00000001250 ENSOCUP00000023513 ENSOCUP00000013062	-,-,enolase 1(ENO1) Oryctolagus cuniculus,glucose-6-phosphate isomerase(GPI) Oryctolagus cuniculus,pyridoxal (pyridoxine, vitamin B6) kinase(PDXK) Oryctolagus cuniculus,Coenzyme A synthase(COASY) Oryctolagus cuniculus
GO:0015629	actin cytoskeleton	CC	0.449184	0.72835	8	36	274	1688	Over	6	ENSOCUP00000008830 ENSOCUP00000000235 ENSOCUP00000003592 ENSOCUP00000024188 ENSOCUP00000021717 ENSOCUP00000005831 ENSOCUP00000005172 ENSOCUP00000003800	myosin-8(LOC100303760) Oryctolagus cuniculus,capping actin protein of muscle Z-line alpha subunit 1(CAPZA1) Oryctolagus cuniculus,myosin heavy chain 9(MYH9) Oryctolagus cuniculus,myosin heavy chain 11(MYH11) Oryctolagus cuniculus,cofilin 1(CFL1) Oryctolagus cuniculus,-,ARP1 actin-related protein 1 homolog B, centractin beta(ACTR1B) Oryctolagus cuniculus,ARP3 actin related protein 3 homolog(ACTR3)…
GO:0009205	purine ribonucleoside triphosphate metabolic process	BP	0.449184	0.72835	8	36	274	1688	Over	8	ENSOCUP00000017793 ENSOCUP00000005301 ENSOCUP00000008689 ENSOCUP00000001250 ENSOCUP00000025019 ENSOCUP00000019662 ENSOCUP00000005597 ENSOCUP00000017364	-,-,enolase 1(ENO1) Oryctolagus cuniculus,glucose-6-phosphate isomerase(GPI) Oryctolagus cuniculus,NME/NM23 nucleoside diphosphate kinase 2(NME2) Oryctolagus cuniculus,-,ATPase H+ transporting V1 subunit A(ATP6V1A) Oryctolagus cuniculus,NME/NM23 nucleoside diphosphate kinase 4(NME4) Oryctolagus cuniculus
GO:0008237	metallopeptidase activity	MF	0.454248	0.733831	3	13	274	1688	Over	6	ENSOCUP00000023664 ENSOCUP00000021723 ENSOCUP00000001414	aminopeptidase puromycin sensitive(NPEPPS) Oryctolagus cuniculus,membrane metalloendopeptidase(MME) Oryctolagus cuniculus,leucyl and cystinyl aminopeptidase(LNPEP) Oryctolagus cuniculus
GO:0003723	RNA binding	MF	0.465577	0.737485	13	64	274	1688	Over	5	ENSOCUP00000008691 ENSOCUP00000018598 ENSOCUP00000008932 ENSOCUP00000017299 ENSOCUP00000020815 ENSOCUP00000007727 ENSOCUP00000010914 ENSOCUP00000007890 ENSOCUP00000004761 ENSOCUP00000023259 ENSOCUP00000006517 ENSOCUP00000001918 ENSOCUP00000010527	ribosomal protein L5(RPL5) Oryctolagus cuniculus,ribosomal protein S3(RPS3) Oryctolagus cuniculus,heterogeneous nuclear ribonucleoprotein K(HNRNPK) Oryctolagus cuniculus,40S ribosomal protein S4, X isoform-like(LOC100338112) Oryctolagus cuniculus,-,SERPINE1 mRNA binding protein 1(SERBP1) Oryctolagus cuniculus,high density lipoprotein binding protein(HDLBP) Oryctolagus cuniculus,-,protein activato…
GO:0006139	nucleobase-containing compound metabolic process	BP	0.479424	0.737485	21	110	274	1688	Over	4	ENSOCUP00000017793 ENSOCUP00000005301 ENSOCUP00000008689 ENSOCUP00000001250 ENSOCUP00000004478 ENSOCUP00000016088 ENSOCUP00000000973 ENSOCUP00000013489 ENSOCUP00000009813 ENSOCUP00000008932 ENSOCUP00000025019 ENSOCUP00000007045 ENSOCUP00000002768 ENSOCUP00000019662 ENSOCUP00000004761 ENSOCUP00000004591 ENSOCUP00000003999 ENSOCUP00000005597 ENSOCUP00000017364 ENSOCUP00000001275 ENSOCUP00000013062	-,-,enolase 1(ENO1) Oryctolagus cuniculus,glucose-6-phosphate isomerase(GPI) Oryctolagus cuniculus,adenylate kinase 1(AK1) Oryctolagus cuniculus,-,5-aminoimidazole-4-carboxamide ribonucleotide formyltransferase/IMP cyclohydrolase(ATIC) Oryctolagus cuniculus,arginyl-tRNA synthetase(RARS) Oryctolagus cuniculus,adenylate kinase 3(AK3) Oryctolagus cuniculus,heterogeneous nuclear ribonucleoprotein K(H…
GO:0006470	protein dephosphorylation	BP	0.502964	0.737485	4	17	274	1688	Over	7	ENSOCUP00000013802 ENSOCUP00000011077 ENSOCUP00000023452 ENSOCUP00000013886	dual specificity phosphatase 3(DUSP3) Oryctolagus cuniculus,-,dual specificity phosphatase 27 (putative)(DUSP27) Oryctolagus cuniculus,-
GO:0000015	phosphopyruvate hydratase complex	CC	0.507951	0.737485	1	4	274	1688	Over	5	ENSOCUP00000008689	enolase 1(ENO1) Oryctolagus cuniculus
GO:0004634	phosphopyruvate hydratase activity	MF	0.507951	0.737485	1	4	274	1688	Over	6	ENSOCUP00000008689	enolase 1(ENO1) Oryctolagus cuniculus
GO:0006099	tricarboxylic acid cycle	BP	0.507951	0.737485	1	4	274	1688	Over	4	ENSOCUP00000008461	-
GO:0051016	barbed-end actin filament capping	BP	0.507951	0.737485	1	4	274	1688	Over	9	ENSOCUP00000000235	capping actin protein of muscle Z-line alpha subunit 1(CAPZA1) Oryctolagus cuniculus
GO:0006357	regulation of transcription from RNA polymerase II promoter	BP	0.507951	0.737485	1	4	274	1688	Over	7	ENSOCUP00000008932	heterogeneous nuclear ribonucleoprotein K(HNRNPK) Oryctolagus cuniculus
GO:0006801	superoxide metabolic process	BP	0.507951	0.737485	1	4	274	1688	Over	5	ENSOCUP00000024852	superoxide dismutase 1, soluble(SOD1) Oryctolagus cuniculus
GO:0019901	protein kinase binding	MF	0.507951	0.737485	1	4	274	1688	Over	6	ENSOCUP00000002815	protein phosphatase 1 regulatory subunit 12B(PPP1R12B) Oryctolagus cuniculus
GO:0005901	caveola	CC	0.507951	0.737485	1	4	274	1688	Over	5	ENSOCUP00000015217	serum deprivation response(SDPR) Oryctolagus cuniculus
GO:0005869	dynactin complex	CC	0.507951	0.737485	1	4	274	1688	Over	5	ENSOCUP00000005172	ARP1 actin-related protein 1 homolog B, centractin beta(ACTR1B) Oryctolagus cuniculus
GO:0051014	actin filament severing	BP	0.507951	0.737485	1	4	274	1688	Over	5	ENSOCUP00000007970	-
GO:0006888	ER to Golgi vesicle-mediated transport	BP	0.507951	0.737485	1	4	274	1688	Over	5	ENSOCUP00000001110	protein transport protein Sec24B(LOC100344248) Oryctolagus cuniculus
GO:0006614	SRP-dependent cotranslational protein targeting to membrane	BP	0.507951	0.737485	1	4	274	1688	Over	8	ENSOCUP00000010527	signal recognition particle 72(SRP72) Oryctolagus cuniculus
GO:0016831	carboxy-lyase activity	MF	0.507951	0.737485	1	4	274	1688	Over	5	ENSOCUP00000012866	dopa decarboxylase(DDC) Oryctolagus cuniculus
GO:0044087	regulation of cellular component biogenesis	BP	0.516299	0.747521	4	18	274	1688	Over	3	ENSOCUP00000000235 ENSOCUP00000011899 ENSOCUP00000008002 ENSOCUP00000003800	capping actin protein of muscle Z-line alpha subunit 1(CAPZA1) Oryctolagus cuniculus,tropomodulin 1(TMOD1) Oryctolagus cuniculus,-,ARP3 actin related protein 3 homolog(ACTR3) Oryctolagus cuniculus
GO:0048523	negative regulation of cellular process	BP	0.516299	0.747521	4	18	274	1688	Over	3	ENSOCUP00000000235 ENSOCUP00000011899 ENSOCUP00000016507 ENSOCUP00000018622	capping actin protein of muscle Z-line alpha subunit 1(CAPZA1) Oryctolagus cuniculus,tropomodulin 1(TMOD1) Oryctolagus cuniculus,CD59 molecule(CD59) Oryctolagus cuniculus,protein kinase (cAMP-dependent, catalytic) inhibitor alpha(PKIA) Oryctolagus cuniculus
GO:0006096	glycolytic process	BP	0.53287	0.765129	4	19	274	1688	Over	6	ENSOCUP00000017793 ENSOCUP00000005301 ENSOCUP00000008689 ENSOCUP00000001250	-,-,enolase 1(ENO1) Oryctolagus cuniculus,glucose-6-phosphate isomerase(GPI) Oryctolagus cuniculus
GO:0050794	regulation of cellular process	BP	0.540114	0.771274	28	153	274	1688	Over	3	ENSOCUP00000000235 ENSOCUP00000009673 ENSOCUP00000001003 ENSOCUP00000011899 ENSOCUP00000009668 ENSOCUP00000008932 ENSOCUP00000014895 ENSOCUP00000008925 ENSOCUP00000009684 ENSOCUP00000008002 ENSOCUP00000004550 ENSOCUP00000018751 ENSOCUP00000004138 ENSOCUP00000016918 ENSOCUP00000011445 ENSOCUP00000025017 ENSOCUP00000003999 ENSOCUP00000003800 ENSOCUP00000008023 ENSOCUP00000001000 ENSOCUP00000015605 …	capping actin protein of muscle Z-line alpha subunit 1(CAPZA1) Oryctolagus cuniculus,fibrinogen alpha chain(FGA) Oryctolagus cuniculus,-,tropomodulin 1(TMOD1) Oryctolagus cuniculus,fibrinogen beta chain(FGB) Oryctolagus cuniculus,heterogeneous nuclear ribonucleoprotein K(HNRNPK) Oryctolagus cuniculus,peroxiredoxin 3(PRDX3) Oryctolagus cuniculus,-,fibrinogen gamma chain(FGG) Oryctolagus cuniculus,…
GO:0008154	actin polymerization or depolymerization	BP	0.551981	0.779664	4	20	274	1688	Over	5	ENSOCUP00000000235 ENSOCUP00000011899 ENSOCUP00000021717 ENSOCUP00000003800	capping actin protein of muscle Z-line alpha subunit 1(CAPZA1) Oryctolagus cuniculus,tropomodulin 1(TMOD1) Oryctolagus cuniculus,cofilin 1(CFL1) Oryctolagus cuniculus,ARP3 actin related protein 3 homolog(ACTR3) Oryctolagus cuniculus
GO:0045454	cell redox homeostasis	BP	0.5742	0.791875	5	24	274	1688	Over	4	ENSOCUP00000001003 ENSOCUP00000014895 ENSOCUP00000004138 ENSOCUP00000016918 ENSOCUP00000015460	-,peroxiredoxin 3(PRDX3) Oryctolagus cuniculus,peroxiredoxin 4(PRDX4) Oryctolagus cuniculus,thioredoxin domain containing 5(TXNDC5) Oryctolagus cuniculus,thioredoxin domain containing 12(TXNDC12) Oryctolagus cuniculus
GO:0008092	cytoskeletal protein binding	MF	0.582873	0.791875	13	67	274	1688	Over	4	ENSOCUP00000022452 ENSOCUP00000010275 ENSOCUP00000009489 ENSOCUP00000011899 ENSOCUP00000008002 ENSOCUP00000015074 ENSOCUP00000010292 ENSOCUP00000021717 ENSOCUP00000023360 ENSOCUP00000025968 ENSOCUP00000016415 ENSOCUP00000007970 ENSOCUP00000021246	nebulin(NEB) Oryctolagus cuniculus,filamin C(FLNC) Oryctolagus cuniculus,nebulin related anchoring protein(NRAP) Oryctolagus cuniculus,tropomodulin 1(TMOD1) Oryctolagus cuniculus,-,xin actin-binding repeat-containing protein 2(LOC100357577) Oryctolagus cuniculus,transgelin(TAGLN) Oryctolagus cuniculus,cofilin 1(CFL1) Oryctolagus cuniculus,FLNA protein(RA_M006_JSM7BED4F) Oryctolagus cuniculus,micr…
GO:0030286	dynein complex	CC	0.588011	0.791875	1	5	274	1688	Over	5	ENSOCUP00000014237	dynein light chain LC8-type 2(DYNLL2) Oryctolagus cuniculus
GO:0042127	regulation of cell proliferation	BP	0.588011	0.791875	1	5	274	1688	Over	4	ENSOCUP00000004505	S100 calcium binding protein A11(S100A11) Oryctolagus cuniculus
GO:0004177	aminopeptidase activity	MF	0.588011	0.791875	1	5	274	1688	Over	7	ENSOCUP00000001414	leucyl and cystinyl aminopeptidase(LNPEP) Oryctolagus cuniculus
GO:0050789	regulation of biological process	BP	0.596912	0.802823	30	167	274	1688	Over	2	ENSOCUP00000015253 ENSOCUP00000000235 ENSOCUP00000009673 ENSOCUP00000001003 ENSOCUP00000011899 ENSOCUP00000009668 ENSOCUP00000008932 ENSOCUP00000014895 ENSOCUP00000008925 ENSOCUP00000009684 ENSOCUP00000008002 ENSOCUP00000004550 ENSOCUP00000018751 ENSOCUP00000004761 ENSOCUP00000004138 ENSOCUP00000016918 ENSOCUP00000011445 ENSOCUP00000025017 ENSOCUP00000003999 ENSOCUP00000003800 ENSOCUP00000008023 …	annexin A5(ANXA5) Oryctolagus cuniculus,capping actin protein of muscle Z-line alpha subunit 1(CAPZA1) Oryctolagus cuniculus,fibrinogen alpha chain(FGA) Oryctolagus cuniculus,-,tropomodulin 1(TMOD1) Oryctolagus cuniculus,fibrinogen beta chain(FGB) Oryctolagus cuniculus,heterogeneous nuclear ribonucleoprotein K(HNRNPK) Oryctolagus cuniculus,peroxiredoxin 3(PRDX3) Oryctolagus cuniculus,-,fibrinogen…
GO:0000413	protein peptidyl-prolyl isomerization	BP	0.623503	0.811333	2	8	274	1688	Over	9	ENSOCUP00000014327 ENSOCUP00000010329	peptidylprolyl isomerase A(PPIA) Oryctolagus cuniculus,peptidylprolyl isomerase B(PPIB) Oryctolagus cuniculus
GO:0003755	peptidyl-prolyl cis-trans isomerase activity	MF	0.623503	0.811333	2	8	274	1688	Over	5	ENSOCUP00000014327 ENSOCUP00000010329	peptidylprolyl isomerase A(PPIA) Oryctolagus cuniculus,peptidylprolyl isomerase B(PPIB) Oryctolagus cuniculus
GO:0030246	carbohydrate binding	MF	0.623503	0.811333	2	8	274	1688	Over	3	ENSOCUP00000019081 ENSOCUP00000013886	galectin 1(LGALS1) Oryctolagus cuniculus,-
GO:0006936	muscle contraction	BP	0.623503	0.811333	2	8	274	1688	Over	5	ENSOCUP00000018690 ENSOCUP00000022038	sarcolemma associated protein(SLMAP) Oryctolagus cuniculus,Rho associated coiled-coil containing protein kinase 2(ROCK2) Oryctolagus cuniculus
GO:0005975	carbohydrate metabolic process	BP	0.637606	0.828268	10	51	274	1688	Over	4	ENSOCUP00000017793 ENSOCUP00000005301 ENSOCUP00000008689 ENSOCUP00000001250 ENSOCUP00000021177 ENSOCUP00000009121 ENSOCUP00000022197 ENSOCUP00000007045 ENSOCUP00000012497 ENSOCUP00000012139	-,-,enolase 1(ENO1) Oryctolagus cuniculus,glucose-6-phosphate isomerase(GPI) Oryctolagus cuniculus,glycerol-3-phosphate dehydrogenase 1(GPD1) Oryctolagus cuniculus,fructose-bisphosphatase 2(FBP2) Oryctolagus cuniculus,-,mannose phosphate isomerase(MPI) Oryctolagus cuniculus,inositol monophosphatase 1(IMPA1) Oryctolagus cuniculus,phosphoglucomutase 5(PGM5) Oryctolagus cuniculus
GO:0032501	multicellular organismal process	BP	0.644845	0.828268	7	34	274	1688	Over	2	ENSOCUP00000015253 ENSOCUP00000009673 ENSOCUP00000009668 ENSOCUP00000009684 ENSOCUP00000015074 ENSOCUP00000018690 ENSOCUP00000022038	annexin A5(ANXA5) Oryctolagus cuniculus,fibrinogen alpha chain(FGA) Oryctolagus cuniculus,fibrinogen beta chain(FGB) Oryctolagus cuniculus,fibrinogen gamma chain(FGG) Oryctolagus cuniculus,xin actin-binding repeat-containing protein 2(LOC100357577) Oryctolagus cuniculus,sarcolemma associated protein(SLMAP) Oryctolagus cuniculus,Rho associated coiled-coil containing protein kinase 2(ROCK2) Oryctol…
GO:0044089	positive regulation of cellular component biogenesis	BP	0.645269	0.828268	2	9	274	1688	Over	3	ENSOCUP00000008002 ENSOCUP00000003800	-,ARP3 actin related protein 3 homolog(ACTR3) Oryctolagus cuniculus
GO:0030133	transport vesicle	CC	0.645269	0.828268	2	9	274	1688	Over	4	ENSOCUP00000001314 ENSOCUP00000001110	synaptophysin like 2(SYPL2) Oryctolagus cuniculus,protein transport protein Sec24B(LOC100344248) Oryctolagus cuniculus
GO:0044710	single-organism metabolic process	BP	0.653352	0.83761	42	241	274	1688	Over	3	ENSOCUP00000017793 ENSOCUP00000005301 ENSOCUP00000017094 ENSOCUP00000021667 ENSOCUP00000008689 ENSOCUP00000001250 ENSOCUP00000021177 ENSOCUP00000007195 ENSOCUP00000021173 ENSOCUP00000008461 ENSOCUP00000016088 ENSOCUP00000000973 ENSOCUP00000013489 ENSOCUP00000008588 ENSOCUP00000022197 ENSOCUP00000007361 ENSOCUP00000025223 ENSOCUP00000025019 ENSOCUP00000014895 ENSOCUP00000019659 ENSOCUP00000013164 …	-,-,glyceraldehyde-3-phosphate dehydrogenase(GAPDH) Oryctolagus cuniculus,lactate dehydrogenase A(LDHA) Oryctolagus cuniculus,enolase 1(ENO1) Oryctolagus cuniculus,glucose-6-phosphate isomerase(GPI) Oryctolagus cuniculus,glycerol-3-phosphate dehydrogenase 1(GPD1) Oryctolagus cuniculus,aldehyde dehydrogenase 2 family (mitochondrial)(ALDH2) Oryctolagus cuniculus,isocitrate dehydrogenase (NADP(+)) 2…
GO:0044430	cytoskeletal part	CC	0.664807	0.845344	13	69	274	1688	Over	4	ENSOCUP00000008830 ENSOCUP00000018650 ENSOCUP00000001889 ENSOCUP00000000235 ENSOCUP00000003592 ENSOCUP00000006488 ENSOCUP00000024188 ENSOCUP00000005831 ENSOCUP00000005172 ENSOCUP00000003581 ENSOCUP00000003800 ENSOCUP00000014237 ENSOCUP00000020179	myosin-8(LOC100303760) Oryctolagus cuniculus,tubulin alpha-1C chain(LOC100357567) Oryctolagus cuniculus,tubulin beta class I(TUBB) Oryctolagus cuniculus,capping actin protein of muscle Z-line alpha subunit 1(CAPZA1) Oryctolagus cuniculus,myosin heavy chain 9(MYH9) Oryctolagus cuniculus,lamin B1(LMNB1) Oryctolagus cuniculus,myosin heavy chain 11(MYH11) Oryctolagus cuniculus,-,ARP1 actin-related pr…
GO:0005516	calmodulin binding	MF	0.669941	0.845344	2	10	274	1688	Over	4	ENSOCUP00000022197 ENSOCUP00000006075	-,myristoylated alanine rich protein kinase C substrate(MARCKS) Oryctolagus cuniculus
GO:0016616	oxidoreductase activity, acting on the CH-OH group of donors, NAD or NADP as acceptor	MF	0.669941	0.845344	2	10	274	1688	Over	5	ENSOCUP00000021177 ENSOCUP00000021173	glycerol-3-phosphate dehydrogenase 1(GPD1) Oryctolagus cuniculus,isocitrate dehydrogenase (NADP(+)) 2, mitochondrial(IDH2) Oryctolagus cuniculus
GO:0008238	exopeptidase activity	MF	0.669941	0.845344	2	10	274	1688	Over	6	ENSOCUP00000009887 ENSOCUP00000001414	secernin 3(SCRN3) Oryctolagus cuniculus,leucyl and cystinyl aminopeptidase(LNPEP) Oryctolagus cuniculus
GO:0005875	microtubule associated complex	CC	0.669941	0.845344	2	10	274	1688	Over	4	ENSOCUP00000005172 ENSOCUP00000014237	ARP1 actin-related protein 1 homolog B, centractin beta(ACTR1B) Oryctolagus cuniculus,dynein light chain LC8-type 2(DYNLL2) Oryctolagus cuniculus
GO:0043933	macromolecular complex subunit organization	BP	0.67532	0.851099	9	46	274	1688	Over	4	ENSOCUP00000000235 ENSOCUP00000009673 ENSOCUP00000011899 ENSOCUP00000009668 ENSOCUP00000009684 ENSOCUP00000021717 ENSOCUP00000003800 ENSOCUP00000011040 ENSOCUP00000015364	capping actin protein of muscle Z-line alpha subunit 1(CAPZA1) Oryctolagus cuniculus,fibrinogen alpha chain(FGA) Oryctolagus cuniculus,tropomodulin 1(TMOD1) Oryctolagus cuniculus,fibrinogen beta chain(FGB) Oryctolagus cuniculus,fibrinogen gamma chain(FGG) Oryctolagus cuniculus,cofilin 1(CFL1) Oryctolagus cuniculus,ARP3 actin related protein 3 homolog(ACTR3) Oryctolagus cuniculus,-,actin like 6A(A…
GO:0005200	structural constituent of cytoskeleton	MF	0.696004	0.855183	2	11	274	1688	Over	3	ENSOCUP00000018650 ENSOCUP00000001889	tubulin alpha-1C chain(LOC100357567) Oryctolagus cuniculus,tubulin beta class I(TUBB) Oryctolagus cuniculus
GO:0005874	microtubule	CC	0.696004	0.855183	2	11	274	1688	Over	6	ENSOCUP00000018650 ENSOCUP00000001889	tubulin alpha-1C chain(LOC100357567) Oryctolagus cuniculus,tubulin beta class I(TUBB) Oryctolagus cuniculus
GO:0044283	small molecule biosynthetic process	BP	0.696004	0.855183	2	11	274	1688	Over	5	ENSOCUP00000001250 ENSOCUP00000005157	glucose-6-phosphate isomerase(GPI) Oryctolagus cuniculus,aldehyde dehydrogenase 18 family member A1(ALDH18A1) Oryctolagus cuniculus
GO:0044262	cellular carbohydrate metabolic process	BP	0.696004	0.855183	2	11	274	1688	Over	4	ENSOCUP00000022197 ENSOCUP00000012497	-,inositol monophosphatase 1(IMPA1) Oryctolagus cuniculus
GO:0017016	Ras GTPase binding	MF	0.696004	0.855183	2	11	274	1688	Over	7	ENSOCUP00000022038 ENSOCUP00000011467	Rho associated coiled-coil containing protein kinase 2(ROCK2) Oryctolagus cuniculus,transportin 1(TNPO1) Oryctolagus cuniculus
GO:0006793	phosphorus metabolic process	BP	0.699459	0.855183	24	135	274	1688	Over	4	ENSOCUP00000017793 ENSOCUP00000005301 ENSOCUP00000008689 ENSOCUP00000001250 ENSOCUP00000021177 ENSOCUP00000016088 ENSOCUP00000000973 ENSOCUP00000025019 ENSOCUP00000013802 ENSOCUP00000006973 ENSOCUP00000019662 ENSOCUP00000011077 ENSOCUP00000000339 ENSOCUP00000003999 ENSOCUP00000005597 ENSOCUP00000012497 ENSOCUP00000023452 ENSOCUP00000022038 ENSOCUP00000017364 ENSOCUP00000013886 ENSOCUP00000023513 …	-,-,enolase 1(ENO1) Oryctolagus cuniculus,glucose-6-phosphate isomerase(GPI) Oryctolagus cuniculus,glycerol-3-phosphate dehydrogenase 1(GPD1) Oryctolagus cuniculus,-,5-aminoimidazole-4-carboxamide ribonucleotide formyltransferase/IMP cyclohydrolase(ATIC) Oryctolagus cuniculus,NME/NM23 nucleoside diphosphate kinase 2(NME2) Oryctolagus cuniculus,dual specificity phosphatase 3(DUSP3) Oryctolagus cun…
GO:0005525	GTP binding	MF	0.706491	0.855183	13	70	274	1688	Over	6	ENSOCUP00000018650 ENSOCUP00000001889 ENSOCUP00000016088 ENSOCUP00000008925 ENSOCUP00000018751 ENSOCUP00000011445 ENSOCUP00000003581 ENSOCUP00000022938 ENSOCUP00000008023 ENSOCUP00000015605 ENSOCUP00000020179 ENSOCUP00000016943 ENSOCUP00000007484	tubulin alpha-1C chain(LOC100357567) Oryctolagus cuniculus,tubulin beta class I(TUBB) Oryctolagus cuniculus,-,-,-,RAB5C, member RAS oncogene family(RAB5C) Oryctolagus cuniculus,septin 7(SEPT7) Oryctolagus cuniculus,septin 2(SEPT2) Oryctolagus cuniculus,RAB6A, member RAS oncogene family(RAB6A) Oryctolagus cuniculus,RAB18, member RAS oncogene family(RAB18) Oryctolagus cuniculus,septin 6(SEPT6) Oryc…
GO:0030833	regulation of actin filament polymerization	BP	0.722398	0.868379	3	15	274	1688	Over	6	ENSOCUP00000000235 ENSOCUP00000011899 ENSOCUP00000003800	capping actin protein of muscle Z-line alpha subunit 1(CAPZA1) Oryctolagus cuniculus,tropomodulin 1(TMOD1) Oryctolagus cuniculus,ARP3 actin related protein 3 homolog(ACTR3) Oryctolagus cuniculus
GO:0018193	peptidyl-amino acid modification	BP	0.722398	0.868379	3	15	274	1688	Over	7	ENSOCUP00000014327 ENSOCUP00000011040 ENSOCUP00000010329	peptidylprolyl isomerase A(PPIA) Oryctolagus cuniculus,-,peptidylprolyl isomerase B(PPIB) Oryctolagus cuniculus
GO:0005543	phospholipid binding	MF	0.734321	0.880678	3	16	274	1688	Over	4	ENSOCUP00000015253 ENSOCUP00000014672 ENSOCUP00000005073	annexin A5(ANXA5) Oryctolagus cuniculus,sorting nexin 5(SNX5) Oryctolagus cuniculus,sorting nexin 3(SNX3) Oryctolagus cuniculus
GO:0060255	regulation of macromolecule metabolic process	BP	0.764135	0.907174	4	21	274	1688	Over	4	ENSOCUP00000008932 ENSOCUP00000004761 ENSOCUP00000016507 ENSOCUP00000018622	heterogeneous nuclear ribonucleoprotein K(HNRNPK) Oryctolagus cuniculus,protein activator of interferon induced protein kinase EIF2AK2(PRKRA) Oryctolagus cuniculus,CD59 molecule(CD59) Oryctolagus cuniculus,protein kinase (cAMP-dependent, catalytic) inhibitor alpha(PKIA) Oryctolagus cuniculus
GO:0009167	purine ribonucleoside monophosphate metabolic process	BP	0.764257	0.907174	7	36	274	1688	Over	8	ENSOCUP00000017793 ENSOCUP00000005301 ENSOCUP00000008689 ENSOCUP00000001250 ENSOCUP00000019662 ENSOCUP00000005597 ENSOCUP00000001275	-,-,enolase 1(ENO1) Oryctolagus cuniculus,glucose-6-phosphate isomerase(GPI) Oryctolagus cuniculus,-,ATPase H+ transporting V1 subunit A(ATP6V1A) Oryctolagus cuniculus,guanine monophosphate synthase(GMPS) Oryctolagus cuniculus
GO:0003774	motor activity	MF	0.771291	0.914481	4	22	274	1688	Over	8	ENSOCUP00000008830 ENSOCUP00000003592 ENSOCUP00000024188 ENSOCUP00000005831	myosin-8(LOC100303760) Oryctolagus cuniculus,myosin heavy chain 9(MYH9) Oryctolagus cuniculus,myosin heavy chain 11(MYH11) Oryctolagus cuniculus,-
GO:0071944	cell periphery	CC	0.796026	0.937402	5	28	274	1688	Over	3	ENSOCUP00000015217 ENSOCUP00000010939 ENSOCUP00000003581 ENSOCUP00000020179 ENSOCUP00000003426	serum deprivation response(SDPR) Oryctolagus cuniculus,complement C9(C9) Oryctolagus cuniculus,septin 7(SEPT7) Oryctolagus cuniculus,septin 6(SEPT6) Oryctolagus cuniculus,ATPase Na+/K+ transporting family member beta 4(ATP1B4) Oryctolagus cuniculus
GO:0006796	phosphate-containing compound metabolic process	BP	0.854929	1	23	134	274	1688	Over	5	ENSOCUP00000017793 ENSOCUP00000005301 ENSOCUP00000008689 ENSOCUP00000001250 ENSOCUP00000021177 ENSOCUP00000016088 ENSOCUP00000000973 ENSOCUP00000025019 ENSOCUP00000013802 ENSOCUP00000006973 ENSOCUP00000019662 ENSOCUP00000011077 ENSOCUP00000000339 ENSOCUP00000003999 ENSOCUP00000005597 ENSOCUP00000012497 ENSOCUP00000023452 ENSOCUP00000022038 ENSOCUP00000017364 ENSOCUP00000013886 ENSOCUP00000018622 …	-,-,enolase 1(ENO1) Oryctolagus cuniculus,glucose-6-phosphate isomerase(GPI) Oryctolagus cuniculus,glycerol-3-phosphate dehydrogenase 1(GPD1) Oryctolagus cuniculus,-,5-aminoimidazole-4-carboxamide ribonucleotide formyltransferase/IMP cyclohydrolase(ATIC) Oryctolagus cuniculus,NME/NM23 nucleoside diphosphate kinase 2(NME2) Oryctolagus cuniculus,dual specificity phosphatase 3(DUSP3) Oryctolagus cun…
GO:0035556	intracellular signal transduction	BP	0.881192	1	9	50	274	1688	Over	5	ENSOCUP00000008925 ENSOCUP00000018751 ENSOCUP00000011445 ENSOCUP00000008023 ENSOCUP00000001000 ENSOCUP00000015605 ENSOCUP00000022038 ENSOCUP00000002312 ENSOCUP00000016020	-,-,RAB5C, member RAS oncogene family(RAB5C) Oryctolagus cuniculus,RAB6A, member RAS oncogene family(RAB6A) Oryctolagus cuniculus,late endosomal/lysosomal adaptor, MAPK and MTOR activator 3(LAMTOR3) Oryctolagus cuniculus,RAB18, member RAS oncogene family(RAB18) Oryctolagus cuniculus,Rho associated coiled-coil containing protein kinase 2(ROCK2) Oryctolagus cuniculus,-,neuralized E3 ubiquitin prote…
GO:0046034	ATP metabolic process	BP	0.882378	1	6	32	274	1688	Over	8	ENSOCUP00000017793 ENSOCUP00000005301 ENSOCUP00000008689 ENSOCUP00000001250 ENSOCUP00000019662 ENSOCUP00000005597	-,-,enolase 1(ENO1) Oryctolagus cuniculus,glucose-6-phosphate isomerase(GPI) Oryctolagus cuniculus,-,ATPase H+ transporting V1 subunit A(ATP6V1A) Oryctolagus cuniculus
GO:0044763	single-organism cellular process	BP	0.899895	1	62	374	274	1688	Over	3	ENSOCUP00000017793 ENSOCUP00000005301 ENSOCUP00000021667 ENSOCUP00000008689 ENSOCUP00000001250 ENSOCUP00000018650 ENSOCUP00000001889 ENSOCUP00000021173 ENSOCUP00000008461 ENSOCUP00000016088 ENSOCUP00000000235 ENSOCUP00000000973 ENSOCUP00000009673 ENSOCUP00000001003 ENSOCUP00000011899 ENSOCUP00000013489 ENSOCUP00000009668 ENSOCUP00000008588 ENSOCUP00000022197 ENSOCUP00000007361 ENSOCUP00000025019 …	-,-,lactate dehydrogenase A(LDHA) Oryctolagus cuniculus,enolase 1(ENO1) Oryctolagus cuniculus,glucose-6-phosphate isomerase(GPI) Oryctolagus cuniculus,tubulin alpha-1C chain(LOC100357567) Oryctolagus cuniculus,tubulin beta class I(TUBB) Oryctolagus cuniculus,isocitrate dehydrogenase (NADP(+)) 2, mitochondrial(IDH2) Oryctolagus cuniculus,-,-,capping actin protein of muscle Z-line alpha subunit 1(C…
GO:0050896	response to stimulus	BP	0.900789	1	18	105	274	1688	Over	2	ENSOCUP00000009673 ENSOCUP00000009668 ENSOCUP00000014008 ENSOCUP00000008925 ENSOCUP00000009684 ENSOCUP00000018751 ENSOCUP00000004761 ENSOCUP00000001230 ENSOCUP00000011445 ENSOCUP00000010939 ENSOCUP00000003999 ENSOCUP00000008023 ENSOCUP00000001000 ENSOCUP00000015605 ENSOCUP00000022038 ENSOCUP00000016507 ENSOCUP00000002312 ENSOCUP00000016020	fibrinogen alpha chain(FGA) Oryctolagus cuniculus,fibrinogen beta chain(FGB) Oryctolagus cuniculus,heat shock protein 90 beta family member 1(HSP90B1) Oryctolagus cuniculus,-,fibrinogen gamma chain(FGG) Oryctolagus cuniculus,-,protein activator of interferon induced protein kinase EIF2AK2(PRKRA) Oryctolagus cuniculus,activator of Hsp90 ATPase activity 1(AHSA1) Oryctolagus cuniculus,RAB5C, member …
GO:0007165	signal transduction	BP	0.916871	1	13	75	274	1688	Over	4	ENSOCUP00000009673 ENSOCUP00000009668 ENSOCUP00000008925 ENSOCUP00000009684 ENSOCUP00000018751 ENSOCUP00000011445 ENSOCUP00000003999 ENSOCUP00000008023 ENSOCUP00000001000 ENSOCUP00000015605 ENSOCUP00000022038 ENSOCUP00000002312 ENSOCUP00000016020	fibrinogen alpha chain(FGA) Oryctolagus cuniculus,fibrinogen beta chain(FGB) Oryctolagus cuniculus,-,fibrinogen gamma chain(FGG) Oryctolagus cuniculus,-,RAB5C, member RAS oncogene family(RAB5C) Oryctolagus cuniculus,enhancer of rudimentary homolog (Drosophila)(ERH) Oryctolagus cuniculus,RAB6A, member RAS oncogene family(RAB6A) Oryctolagus cuniculus,late endosomal/lysosomal adaptor, MAPK and MTOR …
GO:0065008	regulation of biological quality	BP	0.92407	1	11	63	274	1688	Over	3	ENSOCUP00000000235 ENSOCUP00000009673 ENSOCUP00000001003 ENSOCUP00000011899 ENSOCUP00000009668 ENSOCUP00000014895 ENSOCUP00000009684 ENSOCUP00000004138 ENSOCUP00000016918 ENSOCUP00000003800 ENSOCUP00000015460	capping actin protein of muscle Z-line alpha subunit 1(CAPZA1) Oryctolagus cuniculus,fibrinogen alpha chain(FGA) Oryctolagus cuniculus,-,tropomodulin 1(TMOD1) Oryctolagus cuniculus,fibrinogen beta chain(FGB) Oryctolagus cuniculus,peroxiredoxin 3(PRDX3) Oryctolagus cuniculus,fibrinogen gamma chain(FGG) Oryctolagus cuniculus,peroxiredoxin 4(PRDX4) Oryctolagus cuniculus,thioredoxin domain containing…
GO:0006091	generation of precursor metabolites and energy	BP	0.945506	1	6	33	274	1688	Over	4	ENSOCUP00000017793 ENSOCUP00000005301 ENSOCUP00000008689 ENSOCUP00000001250 ENSOCUP00000008461 ENSOCUP00000022197	-,-,enolase 1(ENO1) Oryctolagus cuniculus,glucose-6-phosphate isomerase(GPI) Oryctolagus cuniculus,-,-
GO:0044723	single-organism carbohydrate metabolic process	BP	0.945506	1	6	33	274	1688	Over	4	ENSOCUP00000017793 ENSOCUP00000005301 ENSOCUP00000008689 ENSOCUP00000001250 ENSOCUP00000022197 ENSOCUP00000012497	-,-,enolase 1(ENO1) Oryctolagus cuniculus,glucose-6-phosphate isomerase(GPI) Oryctolagus cuniculus,-,inositol monophosphatase 1(IMPA1) Oryctolagus cuniculus
GO:0005856	cytoskeleton	CC	0.948946	1	15	88	274	1688	Over	5	ENSOCUP00000008830 ENSOCUP00000018650 ENSOCUP00000001889 ENSOCUP00000000235 ENSOCUP00000003592 ENSOCUP00000006488 ENSOCUP00000024188 ENSOCUP00000021717 ENSOCUP00000005831 ENSOCUP00000004987 ENSOCUP00000005172 ENSOCUP00000003581 ENSOCUP00000003800 ENSOCUP00000014237 ENSOCUP00000020179	myosin-8(LOC100303760) Oryctolagus cuniculus,tubulin alpha-1C chain(LOC100357567) Oryctolagus cuniculus,tubulin beta class I(TUBB) Oryctolagus cuniculus,capping actin protein of muscle Z-line alpha subunit 1(CAPZA1) Oryctolagus cuniculus,myosin heavy chain 9(MYH9) Oryctolagus cuniculus,lamin B1(LMNB1) Oryctolagus cuniculus,myosin heavy chain 11(MYH11) Oryctolagus cuniculus,cofilin 1(CFL1) Oryctol…
GO:0051716	cellular response to stimulus	BP	0.993363	1	14	83	274	1688	Over	3	ENSOCUP00000009673 ENSOCUP00000009668 ENSOCUP00000008925 ENSOCUP00000009684 ENSOCUP00000018751 ENSOCUP00000004761 ENSOCUP00000011445 ENSOCUP00000003999 ENSOCUP00000008023 ENSOCUP00000001000 ENSOCUP00000015605 ENSOCUP00000022038 ENSOCUP00000002312 ENSOCUP00000016020	fibrinogen alpha chain(FGA) Oryctolagus cuniculus,fibrinogen beta chain(FGB) Oryctolagus cuniculus,-,fibrinogen gamma chain(FGG) Oryctolagus cuniculus,-,protein activator of interferon induced protein kinase EIF2AK2(PRKRA) Oryctolagus cuniculus,RAB5C, member RAS oncogene family(RAB5C) Oryctolagus cuniculus,enhancer of rudimentary homolog (Drosophila)(ERH) Oryctolagus cuniculus,RAB6A, member RAS o…
GO:0044085	cellular component biogenesis	BP	1	1	8	47	274	1688	Over	3	ENSOCUP00000000235 ENSOCUP00000009673 ENSOCUP00000011899 ENSOCUP00000009668 ENSOCUP00000004980 ENSOCUP00000009684 ENSOCUP00000008002 ENSOCUP00000003800	capping actin protein of muscle Z-line alpha subunit 1(CAPZA1) Oryctolagus cuniculus,fibrinogen alpha chain(FGA) Oryctolagus cuniculus,tropomodulin 1(TMOD1) Oryctolagus cuniculus,fibrinogen beta chain(FGB) Oryctolagus cuniculus,ribosomal protein lateral stalk subunit P0(RPLP0) Oryctolagus cuniculus,fibrinogen gamma chain(FGG) Oryctolagus cuniculus,-,ARP3 actin related protein 3 homolog(ACTR3) Ory…
GO:0043234	protein complex	CC	1	1	27	165	274	1688	Over	3	ENSOCUP00000008830 ENSOCUP00000008689 ENSOCUP00000021177 ENSOCUP00000008461 ENSOCUP00000000235 ENSOCUP00000009673 ENSOCUP00000002552 ENSOCUP00000003592 ENSOCUP00000009668 ENSOCUP00000012421 ENSOCUP00000014752 ENSOCUP00000024188 ENSOCUP00000009684 ENSOCUP00000007030 ENSOCUP00000005831 ENSOCUP00000006517 ENSOCUP00000005172 ENSOCUP00000010939 ENSOCUP00000003581 ENSOCUP00000003800 ENSOCUP00000014237 …	myosin-8(LOC100303760) Oryctolagus cuniculus,enolase 1(ENO1) Oryctolagus cuniculus,glycerol-3-phosphate dehydrogenase 1(GPD1) Oryctolagus cuniculus,-,capping actin protein of muscle Z-line alpha subunit 1(CAPZA1) Oryctolagus cuniculus,fibrinogen alpha chain(FGA) Oryctolagus cuniculus,Rab geranylgeranyltransferase alpha subunit(RABGGTA) Oryctolagus cuniculus,myosin heavy chain 9(MYH9) Oryctolagus …
GO:0071822	protein complex subunit organization	BP	1	1	7	41	274	1688	Over	5	ENSOCUP00000000235 ENSOCUP00000009673 ENSOCUP00000011899 ENSOCUP00000009668 ENSOCUP00000009684 ENSOCUP00000021717 ENSOCUP00000003800	capping actin protein of muscle Z-line alpha subunit 1(CAPZA1) Oryctolagus cuniculus,fibrinogen alpha chain(FGA) Oryctolagus cuniculus,tropomodulin 1(TMOD1) Oryctolagus cuniculus,fibrinogen beta chain(FGB) Oryctolagus cuniculus,fibrinogen gamma chain(FGG) Oryctolagus cuniculus,cofilin 1(CFL1) Oryctolagus cuniculus,ARP3 actin related protein 3 homolog(ACTR3) Oryctolagus cuniculus
GO:0007264	small GTPase mediated signal transduction	BP	1	1	6	35	274	1688	Over	6	ENSOCUP00000008925 ENSOCUP00000018751 ENSOCUP00000011445 ENSOCUP00000008023 ENSOCUP00000015605 ENSOCUP00000022038	-,-,RAB5C, member RAS oncogene family(RAB5C) Oryctolagus cuniculus,RAB6A, member RAS oncogene family(RAB6A) Oryctolagus cuniculus,RAB18, member RAS oncogene family(RAB18) Oryctolagus cuniculus,Rho associated coiled-coil containing protein kinase 2(ROCK2) Oryctolagus cuniculus
GO:0097367	carbohydrate derivative binding	MF	1	1	39	239	274	1688	Over	3	ENSOCUP00000008830 ENSOCUP00000018650 ENSOCUP00000004478 ENSOCUP00000001889 ENSOCUP00000010958 ENSOCUP00000002283 ENSOCUP00000014783 ENSOCUP00000016088 ENSOCUP00000018287 ENSOCUP00000000120 ENSOCUP00000015180 ENSOCUP00000013489 ENSOCUP00000003592 ENSOCUP00000009813 ENSOCUP00000014008 ENSOCUP00000002512 ENSOCUP00000024188 ENSOCUP00000008925 ENSOCUP00000000213 ENSOCUP00000018751 ENSOCUP00000006973 …	myosin-8(LOC100303760) Oryctolagus cuniculus,tubulin alpha-1C chain(LOC100357567) Oryctolagus cuniculus,adenylate kinase 1(AK1) Oryctolagus cuniculus,tubulin beta class I(TUBB) Oryctolagus cuniculus,heat shock protein family D (Hsp60) member 1(HSPD1) Oryctolagus cuniculus,chaperonin containing TCP1 subunit 8(CCT8) Oryctolagus cuniculus,chaperonin containing TCP1 subunit 2(CCT2) Oryctolagus cunicu…
GO:0016740	transferase activity	MF	1	1	24	147	274	1688	Over	3	ENSOCUP00000017793 ENSOCUP00000005301 ENSOCUP00000016639 ENSOCUP00000004478 ENSOCUP00000024888 ENSOCUP00000009606 ENSOCUP00000021965 ENSOCUP00000000973 ENSOCUP00000002552 ENSOCUP00000009813 ENSOCUP00000017814 ENSOCUP00000025019 ENSOCUP00000017822 ENSOCUP00000006973 ENSOCUP00000000339 ENSOCUP00000002924 ENSOCUP00000022038 ENSOCUP00000004575 ENSOCUP00000017364 ENSOCUP00000023513 ENSOCUP00000011040 …	-,-,UDP-glucose pyrophosphorylase 2(UGP2) Oryctolagus cuniculus,adenylate kinase 1(AK1) Oryctolagus cuniculus,-,glutathione S-transferase Mu 1(LOC100357917) Oryctolagus cuniculus,-,5-aminoimidazole-4-carboxamide ribonucleotide formyltransferase/IMP cyclohydrolase(ATIC) Oryctolagus cuniculus,Rab geranylgeranyltransferase alpha subunit(RABGGTA) Oryctolagus cuniculus,adenylate kinase 3(AK3) Oryctola…
GO:0003676	nucleic acid binding	MF	1	1	25	154	274	1688	Over	4	ENSOCUP00000012421 ENSOCUP00000008691 ENSOCUP00000014752 ENSOCUP00000020602 ENSOCUP00000018598 ENSOCUP00000008932 ENSOCUP00000017299 ENSOCUP00000020815 ENSOCUP00000007727 ENSOCUP00000013518 ENSOCUP00000007030 ENSOCUP00000010914 ENSOCUP00000004311 ENSOCUP00000007890 ENSOCUP00000004761 ENSOCUP00000023259 ENSOCUP00000006517 ENSOCUP00000023346 ENSOCUP00000017243 ENSOCUP00000021169 ENSOCUP00000020647 …	histone H1.4(LOC100348835) Oryctolagus cuniculus,ribosomal protein L5(RPL5) Oryctolagus cuniculus,histone H4(LOC100351746) Oryctolagus cuniculus,-,ribosomal protein S3(RPS3) Oryctolagus cuniculus,heterogeneous nuclear ribonucleoprotein K(HNRNPK) Oryctolagus cuniculus,40S ribosomal protein S4, X isoform-like(LOC100338112) Oryctolagus cuniculus,-,SERPINE1 mRNA binding protein 1(SERBP1) Oryctolagus …
