# Supplementary material for: Comparative Analysis of Meat Quality in Minxinan Black Rabbit and Hyla Rabbit Using Integrated Transcriptomics and Proteomics
Source: Animals (Basel). 2025 Dec 16;15(24):3616. doi: 10.3390/ani15243616 (PMC12730085; doi:10.3390/ani15243616)
Supplement: Supplementary file 1 [file animals-15-03616-s001.zip › Supplementary Table S5 Data of protein–protein interaction network.xlsx]

## Sheet: Figure4_88_PPI
Table S5: Data of protein–protein interaction network
Gene_name	Protein(log2fc)	Protein(pval)	Tran(log2fc)	Tran(pval)	GO_fun	KEGG
ABCF2	0.780925	0.00385602	2.2408	2.35e-28	carbohydrate derivative binding	-
ACTA1	-0.324641	0.0112808	-0.497148	0.00286165	-	-
ANXA5	-0.342926	0.0382798	-0.848262	2.16e-05	lipid binding	-
ART3	0.465324	0.034968	1.01271	0.00657565	metabolic process	-
CASQ2	-1.02371	0.0320457	-2.29741	1.51e-15	-	-
EIF2B3	-0.37185	0.00548539	0.0202889	0.933931	metabolic process	-
FLII	-0.459417	0.0167502	0.587919	0.00340452	cellular process	-
G1SN67	-0.287763	0.00185023	-1.2222	0.00311911	extracellular region	-
GPD1	0.2954	0.00188577	0.250115	0.278639	macromolecular complex	-
HSP90B1	-0.453511	0.0113468	-0.478615	0.0199297	cellular process	-
HSPB6	-0.845457	0.0426076	-0.551077	0.0656456	structural molecule activity	-
IMPA1	-0.305872	0.00152421	-1.07785	0.000112997	metabolic process	-
IMPA1	-0.305872	0.00152421	-1.07785	0.000112997	metabolic process	-
ITGB1BP2	-0.811014	0.00643291	-1.80461	8.96e-12	-	-
LGALS1	-0.516882	0.000257428	-1.00337	2.2e-06	carbohydrate binding	-
MYL10	2.32462	0.0074983	4.29513	0.00250964	-	-
MYO18B	-0.327828	0.00830082	-0.249323	0.163769	macromolecular complex	-
PDIA3	-0.30274	0.0283748	-0.614459	0.00413718	cellular process	-
PPIA-2	-0.411919	0.0289637	-0.850489	7.87e-07	metabolic process	-
PPIB	-0.694466	0.0103338	-1.00379	4.2e-05	metabolic process	-
PRKRA	0.323538	0.0482954	1.13519	1.72e-05	metabolic process	-
SLMAP	-0.623615	0.00851046	-0.416004	0.101245	multicellular organismal process	-
TPM2	-0.285607	0.0251602	-1.61373	2.71e-09	-	-
TXNDC5	-1.21063	0.0157695	-0.960169	8.86e-05	cellular process	-
ALDH4A1	-0.281085	0.0120592	-0.344321	0.173561	metabolic process	Alanine, aspartate and glutamate metabolism(map00250)
MPI	0.285788	0.0272543	0.33883	0.201604	metabolic process	Amino sugar and nucleotide sugar metabolism(map00520)
ATIC	-0.586007	0.00767588	-0.280751	0.176423	metabolic process	Antifolate resistance(map01523)
SHMT1	-0.648751	0.00482854	-1.68104	2.77e-10	transferase activity	Antifolate resistance(map01523)
LMNB1	-0.280493	0.00411462	-1.99403	2.04e-12	structural molecule activity	Apoptosis(map04210)
PARP1	-0.292248	0.0372705	-0.0728134	0.725421	metabolic process	Apoptosis(map04210)
EPHX1	0.503799	0.0025521	0.486702	0.102719	-	Bile secretion(map04976)
ALDH18A1	-0.360167	0.0238238	0.476334	0.013619	metabolic process	Biosynthesis of amino acids(map01230)
ENO1	0.278793	0.00441685	-1.07636	3.06e-07	macromolecular complex	Biosynthesis of amino acids(map01230)
GAPDH	0.272677	0.00950029	-0.19656	0.286998	metabolic process	Biosynthesis of amino acids(map01230)
RPIA	-0.319549	0.0183322	-0.538674	0.0107154	isomerase activity	Biosynthesis of amino acids(map01230)
C9	-0.455942	0.0203849	-0.914723	0.808321	macromolecular complex	Complement and coagulation cascades(map04610)
CD59	-0.384589	0.0198731	-0.449521	0.0382531	metabolic process	Complement and coagulation cascades(map04610)
FGG	-0.733634	0.0375848	2.59628	0.146015	macromolecular complex	Complement and coagulation cascades(map04610)
SERPINC1	-0.306346	0.0344087	0.686776	0.828438	extracellular region	Complement and coagulation cascades(map04610)
ACSL6	0.509741	0.0189587	1.08523	6.45e-06	metabolic process	Ferroptosis(map04216)
GGCT	0.379517	0.0119399	0.227497	0.432777	transferase activity	Glutathione metabolism(map00480)
GSS	0.281066	0.0103114	-0.0286049	0.921701	metabolic process	Glutathione metabolism(map00480)
GSTM3	-0.425747	0.00505544	-1.16969	9.34e-07	metabolic process	Glutathione metabolism(map00480)
IDH2	-0.432577	0.00766968	-0.345469	0.0449642	metabolic process	Glutathione metabolism(map00480)
TXNDC12	-0.26856	0.0051211	-0.148537	0.591618	cellular process	Glutathione metabolism(map00480)
GPI	0.280005	0.0114259	0.157833	0.41683	metabolic process	Glycolysis / Gluconeogenesis(map00010)
MME	0.354178	0.00309117	0.299986	0.17078	metabolic process	Hematopoietic cell lineage(map04640)
ACTL6A	-0.365539	0.00904807	-0.237225	0.329971	macromolecular complex	Hepatocellular carcinoma(map05225)
TF	-0.472435	0.00378089	-0.928895	4.31e-05	-	Mineral absorption(map04978)
BCAT2	-0.292854	0.00113132	0.41516	0.0806036	metabolic process	Pantothenate and CoA biosynthesis(map00770)
COASY	0.3794	0.00517361	0.785738	0.00758663	metabolic process	Pantothenate and CoA biosynthesis(map00770)
MYL12A	-0.497678	0.000193311	-0.882367	3.56e-06	-	Platelet activation(map04611)
ROCK2	-0.42366	0.0301342	0.430254	0.108864	metabolic process	Platelet activation(map04611)
SOD1	0.461409	0.0151884	0.104396	0.659006	metabolic process	Prion diseases(map05020)
AK3	-0.407474	0.0348692	-0.283844	0.153854	metabolic process	Purine metabolism(map00230)
GMPS	0.278271	0.0388412	0.141402	0.516268	metabolic process	Purine metabolism(map00230)
HPRT1	-0.307737	0.0293152	-0.151468	0.53609	metabolic process	Purine metabolism(map00230)
NME2	-1.0538	0.0392614	-0.730206	0.00255005	metabolic process	Purine metabolism(map00230)
NME4	-0.53384	0.0158123	-0.0213599	0.926381	metabolic process	Purine metabolism(map00230)
PKM	0.331682	0.00161789	0.465553	0.0202736	metabolic process	Purine metabolism(map00230)
ALDH2	0.381283	0.0127115	1.04834	5.65e-07	metabolic process	Pyruvate metabolism(map00620)
LNPEP	-0.680594	0.00205251	0.224051	0.798216	metabolic process	Renin-angiotensin system(map04614)
G1TUT9	-0.536725	0.0139777	-0.763041	2.99e-05	structural molecule activity	Ribosome(map03010)
RPL13A	-0.338669	0.000664252	-0.237892	0.275509	structural molecule activity	Ribosome(map03010)
RPL17	-0.476121	0.00744677	-3.8074	5.47e-64	structural molecule activity	Ribosome(map03010)
RPL21	-0.439124	0.00347994	-2.92036	0.00015297	structural molecule activity	Ribosome(map03010)
RPL28	-0.313772	0.00184031	0.250737	0.389691	structural molecule activity	Ribosome(map03010)
RPL30	-0.298464	0.00136255	-0.0147397	0.941409	structural molecule activity	Ribosome(map03010)
RPL3L	-0.573402	0.0218935	0.196394	0.361997	structural molecule activity	Ribosome(map03010)
RPLP1	-0.544187	0.0233037	-0.291225	0.181702	-	Ribosome(map03010)
RPS12	-0.365647	0.0125359	-0.177367	0.459194	structural molecule activity	Ribosome(map03010)
RPS16	-0.417191	0.000123954	0.0356984	0.869738	structural molecule activity	Ribosome(map03010)
RPS3	-0.2928	0.00777459	-0.00459188	0.979669	nucleic acid binding	Ribosome(map03010)
RPSA	-0.288438	0.0107029	-0.684845	0.00207969	structural molecule activity	Ribosome(map03010)
UGP2	0.445938	0.00662991	0.491388	0.0808709	metabolic process	Starch and sucrose metabolism(map00500)
MYH8	-1.10304	0.0492582	-3.33959	8.22e-07	macromolecular complex	Tight junction(map04530)
MYH9	-0.3821	0.0213165	-0.82008	0.00011164	macromolecular complex	Tight junction(map04530)
SYNPO	0.514825	0.00753839	1.80332	1.87e-20	cellular process	Tight junction(map04530)
MLF1	-0.738944	0.0361026	-1.13744	2.84e-06	-	Transcriptional misregulation in cancer(map05202)
HSPD1	-0.346742	0.0370446	-0.0952244	0.677387	cellular process	Tuberculosis(map05152)
BCKDHA	-0.357154	0.00669077	0.240791	0.380904	metabolic process	Valine, leucine and isoleucine degradation(map00280)
IVD	-0.296209	0.0100773	-0.12372	0.574109	metabolic process	Valine, leucine and isoleucine degradation(map00280)
HSPB1	-0.82827	0.0225671	-0.414707	0.149278	-	VEGF signaling pathway(map04370)
PPP3CA	-0.518693	0.00071584	0.0273075	0.897856	-	VEGF signaling pathway(map04370)
PXN	-0.416865	0.0112438	0.181592	0.38086	cell-matrix adhesion	VEGF signaling pathway(map04370)
YWHAH	-0.447905	0.00952868	-0.794258	0.000260468	protein domain specific binding	Viral carcinogenesis(map05203)
YWHAQ	-0.490042	0.00160452	-0.790266	0.000173474	protein domain specific binding	Viral carcinogenesis(map05203)
PDXK	-0.435437	0.0278445	0.236562	0.545806	metabolic process	Vitamin B6 metabolism(map00750)

## Sheet: 102
Table S5: Data of Protein–protein interaction network
Gene_name	Protein(log2fc)	Protein(pval)	Tran(log2fc)	Tran(pval)	GO_fun	KEGG
SOD1	0.461409	0.0151884	0.104396	0.659006	metabolic process	Prion diseases(map05020)
ABCF2	0.780925	0.00385602	2.2408	2.35e-28	carbohydrate derivative binding	-
ACSL6	0.509741	0.0189587	1.08523	6.45e-06	metabolic process	Ferroptosis(map04216)
ACTA1	-0.324641	0.0112808	-0.497148	0.00286165	-	-
ACTL6A	-0.365539	0.00904807	-0.237225	0.329971	macromolecular complex	Hepatocellular carcinoma(map05225)
ADSS1	-0.275627	0.00555683	-0.345759	0.0988214	metabolic process	Purine metabolism(map00230)
AK3	-0.407474	0.0348692	-0.283844	0.153854	metabolic process	Purine metabolism(map00230)
ALDH18A1	-0.360167	0.0238238	0.476334	0.013619	metabolic process	Biosynthesis of amino acids(map01230)
ALDH2	0.381283	0.0127115	1.04834	5.65e-07	metabolic process	Pyruvate metabolism(map00620)
ALDH4A1	-0.281085	0.0120592	-0.344321	0.173561	metabolic process	Alanine, aspartate and glutamate metabolism(map00250)
ANXA5	-0.342926	0.0382798	-0.848262	2.16e-05	lipid binding	-
APOA1	#N/A	#N/A	#N/A	#N/A	#N/A	#N/A
ART3	0.465324	0.034968	1.01271	0.00657565	metabolic process	-
ATIC	-0.586007	0.00767588	-0.280751	0.176423	metabolic process	Antifolate resistance(map01523)
BCAT2	-0.292854	0.00113132	0.41516	0.0806036	metabolic process	Pantothenate and CoA biosynthesis(map00770)
BCKDHA	-0.357154	0.00669077	0.240791	0.380904	metabolic process	Valine, leucine and isoleucine degradation(map00280)
C9	-0.455942	0.0203849	-0.914723	0.808321	macromolecular complex	Complement and coagulation cascades(map04610)
CASQ2	-1.02371	0.0320457	-2.29741	1.51e-15	-	-
CD59	#N/A	#N/A	#N/A	#N/A	#N/A	#N/A
COASY	0.3794	0.00517361	0.785738	0.00758663	metabolic process	Pantothenate and CoA biosynthesis(map00770)
DBN1	-0.60138	0.00329503	-1.21557	0.00022784	cellular process	-
DYRK1B	-0.782123	0.000189906	-0.642224	0.000760711	metabolic process	VEGF signaling pathway(map04370)
EIF2B3	-0.37185	0.00548539	0.0202889	0.933931	metabolic process	-
ENO1	#N/A	#N/A	#N/A	#N/A	#N/A	#N/A
EPHX1	0.503799	0.0025521	0.486702	0.102719	-	Bile secretion(map04976)
FABP3	-0.510407	0.0204417	-0.985475	3.67e-07	lipid binding	PPAR signaling pathway(map03320)
FGG	-0.733634	0.0375848	2.59628	0.146015	macromolecular complex	Complement and coagulation cascades(map04610)
FHOD1	0.268858	0.0403373	1.10832	1.43e-06	-	-
FLII	-0.459417	0.0167502	0.587919	0.00340452	cellular process	-
FSCN1	#N/A	#N/A	#N/A	#N/A	#N/A	#N/A
G1SN67	#N/A	#N/A	#N/A	#N/A	#N/A	#N/A
G1TUT9	#N/A	#N/A	#N/A	#N/A	#N/A	#N/A
GAPDH	#N/A	#N/A	#N/A	#N/A	#N/A	#N/A
GGCT	0.379517	0.0119399	0.227497	0.432777	transferase activity	Glutathione metabolism(map00480)
GLG1	-0.452284	0.00310972	-0.131656	0.60234	cell part	Cell adhesion molecules (CAMs)(map04514)
GMPS	0.278271	0.0388412	0.141402	0.516268	metabolic process	Purine metabolism(map00230)
GPD1	#N/A	#N/A	#N/A	#N/A	#N/A	#N/A
GPI	0.280005	0.0114259	0.157833	0.41683	metabolic process	Glycolysis / Gluconeogenesis(map00010)
GSS	0.281066	0.0103114	-0.0286049	0.921701	metabolic process	Glutathione metabolism(map00480)
GSTM3	-0.425747	0.00505544	-1.16969	9.34e-07	metabolic process	Glutathione metabolism(map00480)
HPRT1	-0.307737	0.0293152	-0.151468	0.53609	metabolic process	Purine metabolism(map00230)
HSP90B1	-0.453511	0.0113468	-0.478615	0.0199297	cellular process	-
HSPB1	-0.82827	0.0225671	-0.414707	0.149278	-	VEGF signaling pathway(map04370)
HSPB6	-0.845457	0.0426076	-0.551077	0.0656456	structural molecule activity	-
HSPD1	-0.346742	0.0370446	-0.0952244	0.677387	cellular process	Tuberculosis(map05152)
IDH2	-0.432577	0.00766968	-0.345469	0.0449642	metabolic process	Glutathione metabolism(map00480)
IMPA1	-0.305872	0.00152421	-1.07785	0.000112997	metabolic process	-
ITGB1BP2	-0.811014	0.00643291	-1.80461	8.96e-12	-	-
IVD	-0.296209	0.0100773	-0.12372	0.574109	metabolic process	Valine, leucine and isoleucine degradation(map00280)
LGALS1	-0.516882	0.000257428	-1.00337	2.2e-06	carbohydrate binding	-
LMNB1	-0.280493	0.00411462	-1.99403	2.04e-12	structural molecule activity	Apoptosis(map04210)
LNPEP	-0.680594	0.00205251	0.224051	0.798216	metabolic process	Renin-angiotensin system(map04614)
MARCKS	-0.78788	0.000752742	-1.29687	2.38e-08	calmodulin binding	-
MLF1	-0.738944	0.0361026	-1.13744	2.84e-06	-	Transcriptional misregulation in cancer(map05202)
MME	0.354178	0.00309117	0.299986	0.17078	metabolic process	Hematopoietic cell lineage(map04640)
MPI	0.285788	0.0272543	0.33883	0.201604	metabolic process	Amino sugar and nucleotide sugar metabolism(map00520)
MYH8	-1.10304	0.0492582	-3.33959	8.22e-07	macromolecular complex	Tight junction(map04530)
MYH9	-0.3821	0.0213165	-0.82008	0.00011164	macromolecular complex	Tight junction(map04530)
MYL10	2.32462	0.0074983	4.29513	0.00250964	-	-
MYL12A	-0.497678	0.000193311	-0.882367	3.56e-06	-	Platelet activation(map04611)
MYO18B	-0.327828	0.00830082	-0.249323	0.163769	macromolecular complex	-
NADP	#N/A	#N/A	#N/A	#N/A	#N/A	#N/A
NME2	-1.0538	0.0392614	-0.730206	0.00255005	metabolic process	Purine metabolism(map00230)
NME4	-0.53384	0.0158123	-0.0213599	0.926381	metabolic process	Purine metabolism(map00230)
PARP1	-0.292248	0.0372705	-0.0728134	0.725421	metabolic process	Apoptosis(map04210)
PDIA3	-0.30274	0.0283748	-0.614459	0.00413718	cellular process	-
PDXK	-0.435437	0.0278445	0.236562	0.545806	metabolic process	Vitamin B6 metabolism(map00750)
PKM	#N/A	#N/A	#N/A	#N/A	#N/A	#N/A
PPIA-2	#N/A	#N/A	#N/A	#N/A	#N/A	#N/A
PPIB	-0.694466	0.0103338	-1.00379	4.2e-05	metabolic process	-
PPP3CA	-0.518693	0.00071584	0.0273075	0.897856	-	VEGF signaling pathway(map04370)
PRKRA	0.323538	0.0482954	1.13519	1.72e-05	metabolic process	-
PXN	-0.416865	0.0112438	0.181592	0.38086	cell-matrix adhesion	VEGF signaling pathway(map04370)
RCN1	-0.802649	0.00240918	-1.16971	2.7e-08	-	-
ROCK2	-0.42366	0.0301342	0.430254	0.108864	metabolic process	Platelet activation(map04611)
RPIA	#N/A	#N/A	#N/A	#N/A	#N/A	#N/A
RPL13A	-0.338669	0.000664252	-0.237892	0.275509	structural molecule activity	Ribosome(map03010)
RPL17	#N/A	#N/A	#N/A	#N/A	#N/A	#N/A
RPL21	#N/A	#N/A	#N/A	#N/A	#N/A	#N/A
RPL28	-0.313772	0.00184031	0.250737	0.389691	structural molecule activity	Ribosome(map03010)
RPL30	-0.298464	0.00136255	-0.0147397	0.941409	structural molecule activity	Ribosome(map03010)
RPL3L	-0.573402	0.0218935	0.196394	0.361997	structural molecule activity	Ribosome(map03010)
RPLP1	-0.544187	0.0233037	-0.291225	0.181702	-	Ribosome(map03010)
RPS12	-0.365647	0.0125359	-0.177367	0.459194	structural molecule activity	Ribosome(map03010)
RPS16	-0.417191	0.000123954	0.0356984	0.869738	structural molecule activity	Ribosome(map03010)
RPS3	-0.2928	0.00777459	-0.00459188	0.979669	nucleic acid binding	Ribosome(map03010)
RPSA	#N/A	#N/A	#N/A	#N/A	#N/A	#N/A
SEPTIN6	-0.375043	0.0147157	-1.16016	0.0133456	macromolecular complex	-
SERPINC1	-0.306346	0.0344087	0.686776	0.828438	extracellular region	Complement and coagulation cascades(map04610)
SHMT1	-0.648751	0.00482854	-1.68104	2.77e-10	transferase activity	Antifolate resistance(map01523)
SLMAP	-0.623615	0.00851046	-0.416004	0.101245	#NAME?	-
SNX3	-0.367556	0.0372939	0.0518566	0.805655	lipid binding	-
SYNPO	0.514825	0.00753839	1.80332	1.87e-20	cellular process	Tight junction(map04530)
TF	-0.472435	0.00378089	-0.928895	4.31e-05	-	Mineral absorption(map04978)
TNFSF14	-0.497858	0.000883732	-0.402503	0.3214	extracellular region	Complement and coagulation cascades(map04610)
TPM2	-0.285607	0.0251602	-1.61373	2.71e-09	-	-
TUBA1C	-0.436411	0.00383103	-1.1634	7.46e-06	structural molecule activity	Apoptosis(map04210)
TXNDC12	-0.26856	0.0051211	-0.148537	0.591618	cellular process	Glutathione metabolism(map00480)
TXNDC5	-1.21063	0.0157695	-0.960169	8.86e-05	cellular process	-
UGP2	#N/A	#N/A	#N/A	#N/A	#N/A	#N/A
YWHAH	-0.447905	0.00952868	-0.794258	0.000260468	protein domain specific binding	Viral carcinogenesis(map05203)
YWHAQ	-0.490042	0.00160452	-0.790266	0.000173474	protein domain specific binding	Viral carcinogenesis(map05203)
