# Supplementary material for: Comparative Analysis of Meat Quality in Minxinan Black Rabbit and Hyla Rabbit Using Integrated Transcriptomics and Proteomics
Source: Animals (Basel). 2025 Dec 16;15(24):3616. doi: 10.3390/ani15243616 (PMC12730085; doi:10.3390/ani15243616)
Supplement: Supplementary file 1 [file animals-15-03616-s001.zip › Supplementary Table S6 Data of meat quality-related indicators.xlsx]

## Sheet: Figure 5
Table S6：Data of meat quality-related indicators
A: Glutathione metabolism-related genes KEGG heat map
Gene_id	kegg	type_cluster	Protein(log2fc)	Tran(log2fc)
IDH2	Glutathione metabolism(map00480)	down_down	-0.432577	-0.345469
GSS	Glutathione metabolism(map00480)	up_down	0.281066	-0.0286049
GGCT	Glutathione metabolism(map00480)	up_up	0.379517	0.227497
TXNDC12	Glutathione metabolism(map00480)	down_down	-0.26856	-0.148537
ENSOCUG00000026466	Glutathione metabolism(map00480)	up_down	0.762367	-0.642078
GSTM3	Glutathione metabolism(map00480)	down_down	-0.425747	-1.16969
ENSOCUG00000024443	Glutathione metabolism(map00480)	up_up	2.63588	4.00033
ENSOCUG00000009681	Glutathione metabolism(map00480)	up_down	0.407419	-1.02079
B: Muscle colour index
Items	MBR 2	CIR 2	P-value
L*	40.38±1.90	41.81±1.52	0.079
a* 1	6.21±1.41b	3.59±1.66a	0.001
b* 1	5.72±0.80b	4.28±0.82a	0.001
1 Different lowercase letters above the bars of peer data indicate significant differences (p<0.05), while no letters indicate no significant differences (p>0.05). Same below.
2 The MBR represents Minxinan black rabbit, and the CIR represents Hyla rabbit. Same below.
C-F: Muscle myoglobin/melanin /SOD1/GGCT content
Items	MBR	CIR	P-value
myoglobin (μmol/L)	17.77±2.23 b	13.10±1.78 a	<0.001
melanin (ng/L)	257.47±17.09 b	168.22±15.36 a	<0.001
SOD1 (pg/g)	469.65±11.42 b	381.69±9.30 a	<0.001
GGCT (ng/g)	27.89±0.79 b	22.86±0.85 a	<0.001
G: Muscle nutrient content
Items（%）	MBR	CIR	P-value
Dry matter	31.61 ±1.59	32.25±1.65	0.39
Crude protein	21.20±0.74	20.33±0.87	0.176
Ether eatract	3.43±0.30 b	2.00±0.45 a	0.002
Gly	27.50±1.70 b	24.83±1.87 a	0.709
H: Different fatty acid contents in muscle
Items（mg/kg）	MBR	CIR	P-value
SFAs	10783.50 ±933.77 b	5147.25±1029.79 a	<0.001
UFAs	16095.50±1519.99 b	7664.75±1781.01 a	<0.001
MUFAs	7421.00±990.61 b	2778.00±627.75 a	<0.001
PUFAs	8674.50±661.856 b	4886.75±11710.87 a	0.001
I: Unsaturated fatty acid contents in muscle
Items（mg/kg）	MBR	CIR	P-value
C14:1	26.75±7.63 b	2.50±1.00 a	0.007
C16:1	716.00±200.54 b	130.75±33.84 a	0.001
C18:1n9c	6497.25±835.52 b	2499.50±608.78 a	<0.001
C18:2n6c	7428.75±583.95 b	3908.75±1097.99 a	0.001
C18:3n6	11.00±1.63 b	6.25±1.50 a	0.005
C18:3n3	410.50±28.96 b	188.75±69.35 a	0.001
C20:1	95.75±16.46 b	36.75±11.08 a	0.001
C20:2	101.75±18.75 b	48.75±9.64 a	0.002
